# Supplementary material for: Proteomic Analysis of FFPE Tissue Samples Identifies Potential Molecular Mechanisms Mediating Resistance to Radiotherapy in Rectal Cancer
Source: J Proteome Res. 2025 Jun 27;24(8):3990–4001. doi: 10.1021/acs.jproteome.5c00114 (PMC12322959; doi:10.1021/acs.jproteome.5c00114)
Supplement: Supplementary file 1 [file pr5c00114_si_001.xlsx]

## Sheet: Tabelle1
Uniprot Accession	Protein names	Gene names	adj. P-value tumor vs control	log2 fold-change tumor vs control	Significant tumor vs control	Peptides	Unique peptides	Sequence coverage [%]	log2 LFQ intensity 10199_10_con	log2 LFQ intensity 10199_10_Tu	log2 LFQ intensity 10290_14_con	log2 LFQ intensity 10290_14_Tu	log2 LFQ intensity 10474_14_con	log2 LFQ intensity 10474_14_Tu	log2 LFQ intensity 10910_14_con	log2 LFQ intensity 10910_14_Tu	log2 LFQ intensity 11175_11_con	log2 LFQ intensity 11175_11_Tu	log2 LFQ intensity 11871_11_con	log2 LFQ intensity 11871_11_Tu	log2 LFQ intensity 13426_11_con	log2 LFQ intensity 13426_11_Tu	log2 LFQ intensity 17079_10_con	log2 LFQ intensity 17079_10_Tu	log2 LFQ intensity 19256_13_con	log2 LFQ intensity 19256_13_Tu	log2 LFQ intensity 19862_13_con	log2 LFQ intensity 19862_13_Tu	log2 LFQ intensity 201415861_con	log2 LFQ intensity 201415861_Tu	log2 LFQ intensity 201416821_con	log2 LFQ intensity 201416821_Tu	log2 LFQ intensity 201421054_con	log2 LFQ intensity 201421054_Tu	log2 LFQ intensity 201426379_con	log2 LFQ intensity 201426379_Tu	log2 LFQ intensity 201510615_con	log2 LFQ intensity 201510615_Tu	log2 LFQ intensity 201516246_con	log2 LFQ intensity 201516246_Tu	log2 LFQ intensity 201521274_con	log2 LFQ intensity 201521274_Tu	log2 LFQ intensity 201524947_con	log2 LFQ intensity 201524947_Tu	log2 LFQ intensity 201525408_con	log2 LFQ intensity 201525408_Tu	log2 LFQ intensity 201610889_con	log2 LFQ intensity 201610889_Tu	log2 LFQ intensity 201611449_con
Q04446	1,4-alpha-glucan-branching enzyme	GBE1	0.165384	0.458978		7	7	16.2	16.2591	16.5138	13.4612	15.0284	15.3186	17.1706	14.9533	14.9071	15.4463	15.9171	16.7792	16.7911	15.4994	15.9332	15.8108	17.1364	13.9037	15.4491	15.4487	15.3027	15.0793	12.1756	13.1467	12.377	12.9286	17.4204	13.7554	13.2732	11.8682	15.5829	14.728	14.1085	14.2883	13.1328	11.7749	15.0495	13.0091	13.828	13.984	14.504	12.9161
Q15029	116 kDa U5 small nuclear ribonucleoprotein component	EFTUD2	0.309384	0.297349		10	10	13.7	17.5213	15.3379	12.6546	13.6745	12.7125	12.6773	12.9898	12.9519	15.5514	16.724	16.1578	17.154	16.7448	16.0498	16.3694	17.2959	13.3773	12.6925	13.5002	12.6202	14.5524	13.6118	13.0202	13.7081	13.0888	16.188	12.815	14.0725	13.7348	12.8572	13.6799	14.8063	12.6581	13.4872	12.9694	13.4098	15.4824	13.4541	13.8642	14.0895	12.6013
P31946	14-3-3 protein beta/alpha	YWHAB	0.821106	-0.10634		8	4	45.1	17.9855	17.8451	18.1055	16.1356	17.6845	16.7443	17.4901	13.6482	18.1541	17.3437	17.9878	17.1268	17.8352	16.6389	18.5174	18.476	13.204	17.1977	17.6691	17.3785	15.0711	13.8479	13.1178	13.4907	13.481	13.5809	14.1517	13.0657	13.6516	11.9844	13.0414	12.9628	13.7554	12.6039	13.997	12.7259	15.4715	14.0421	13.7651	16.9404	12.7043
P61981	14-3-3 protein gamma	YWHAG	0.8141	0.0890597		7	3	37.7	16.3189	16.6374	13.496	15.3363	16.3888	16.4153	16.5731	13.4129	16.9282	14.9275	16.2987	15.8106	16.9164	16.2765	15.4012	17.1552	13.0246	15.3439	15.7675	16.0011	12.5752	11.9424	11.9511	13.1289	13.1463	13.2985	13.0059	13.5353	13.5659	12.1248	14.0821	14.1772	12.8909	12.8431	13.611	14.005	13.7524	14.3614	13.6285	14.504	12.3458
P27348	14-3-3 protein theta	YWHAQ	0.351763	0.258565		7	5	44.1	16.796	15.9434	13.3093	14.0997	15.5552	15.6213	15.4604	12.9579	16.1799	16.1114	15.2445	17.066	16.7407	17.0439	16.8729	17.0997	13.2449	13.848	15.9567	15.5535	14.2656	13.4347	11.6874	12.8693	13.4093	14.3026	13.2911	13.0327	13.1217	13.3445	12.5184	12.4151	13.7105	12.5195	13.1051	13.8988	13.7614	14.4211	14.3952	14.112	12.8366
P63104	14-3-3 protein zeta/delta	YWHAZ	0.08157	0.514497		11	8	54.3	19.4372	18.9518	18.6493	18.1813	19.408	19.023	19.8719	18.9186	19.1156	18.9817	18.1077	19.2104	18.9119	18.6511	19.3263	19.0561	17.0981	19.3743	19.3092	19.4945	17.8437	16.6227	15.6841	15.7429	14.9193	16.3296	17.4768	17.0548	15.7112	17.2414	16.5797	17.6375	14.1791	15.6951	16.3515	17.0681	18.0973	17.055	16.5357	18.3601	17.1186
Q9C0C2	182 kDa tankyrase-1-binding protein	TNKS1BP1	0.535973	0.195472		16	16	14.8	15.6507	15.947	12.5284	15.7898	17.6196	17.3278	17.4125	16.2747	11.905	13.2545	15.7764	16.1495	15.0328	15.0427	15.8082	14.9188	17.4164	17.3809	16.5963	16.3184	15.4495	14.3987	13.2741	13.0745	12.4134	14.4923	14.1476	13.921	13.0856	13.4156	14.8438	14.3456	13.9844	12.6917	13.6908	15.0004	14.9989	16.4534	13.095	13.7698	13.4103
P51178	1-phosphatidylinositol 4,5-bisphosphate phosphodiesterase delta-1	PLCD1	0.0082	-0.966311	+	2	2	3.4	15.8306	16.2899	16.1277	14.8187	16.5156	16.2921	16.6839	16.2504	15.5757	15.4097	16.9257	14.3486	15.4735	15.8515	12.96	16.2261	15.6716	16.3505	16.0074	14.3939	17.107	11.911	13.7311	12.6736	16.0463	17.0948	13.9474	12.3161	12.8735	11.4585	16.9512	12.1483	13.995	12.216	15.9977	13.1523	13.1287	16.5385	13.5811	15.1112	15.2234
Q6L8Q7	2,5-phosphodiesterase 12	PDE12	0.822877	0.0874413		5	5	13.5	15.8037	15.2398	12.5586	13.5173	15.6565	16.0871	15.6041	13.5888	15.1736	15.9152	16.3273	16.592	14.7764	14.628	15.9807	16.4512	15.8644	16.5724	15.6451	14.8186	16.1076	13.4291	13.9771	13.9011	12.7509	16.5798	15.5877	14.3969	12.9436	13.3106	14.1046	15.3095	13.4622	12.9595	13.6475	14.8437	16.1537	13.0514	14.0592	15.2734	14.0739
P62333	26S protease regulatory subunit 10B	PSMC6	0.115205	0.391547		12	12	40.9	18.1983	17.2431	16.0589	16.6241	16.8706	16.9927	17.1392	15.8058	17.0016	17.7478	17.8556	18.298	17.31	17.0545	16.5586	16.8659	16.6271	16.8708	16.9532	16.7353	16.7237	15.313	15.5924	14.9449	15.3169	17.8245	15.485	15.1072	15.31	15.9482	15.9298	16.6633	15.0554	15.4236	15.2816	15.9054	17.1005	15.8806	15.5759	16.6914	15.6855
P62191	26S protease regulatory subunit 4	PSMC1	0.225996	0.294274		6	6	13	15.7494	15.8183	13.3519	14.998	15.7332	16.1885	15.5687	13.7106	15.6584	15.9724	15.5457	16.7016	15.5192	15.2101	15.7399	16.7144	14.9475	15.1394	15.6634	15.7871	15.3639	13.9619	12.9117	12.5829	14.1206	14.9885	14.1582	13.316	14.3002	14.561	12.8852	13.8197	12.9713	13.3168	12.4132	13.7015	15.8808	13.8398	13.6825	15.2665	13.2963
P17980	26S protease regulatory subunit 6A	PSMC3	0.882653	0.0632143		7	7	18	14.7893	13.4091	14.5504	14.012	14.6125	14.7679	15.1557	12.7492	12.4183	16.3724	15.0881	16.0811	12.7305	14.8849	15.6517	15.8825	13.8134	15.053	14.6772	14.9543	13.3856	13.4384	12.6924	14.1775	13.6573	13.773	14.1992	12.783	14.3162	12.8335	14.4045	13.0587	13.0187	13.1507	13.4452	16.1325	16.2437	16.0107	13.0602	15.1969	12.7818
P43686	26S protease regulatory subunit 6B	PSMC4	0.725448	0.129802		8	8	25.8	16.9002	13.9826	13.1345	14.8671	15.6562	15.136	15.0292	13.3758	15.5489	16.7778	15.8552	17.574	15.1893	16.1745	17.729	18.7503	13.3529	14.9043	15.3641	15.4004	14.0013	13.7347	13.43	14.9733	13.3411	15.5997	13.4854	12.8181	13.4871	12.7726	12.5094	13.0782	14.7141	13.4974	13.7403	12.5935	13.4043	13.5447	13.6866	13.2531	12.516
P35998	26S protease regulatory subunit 7	PSMC2	0.259299	0.327029		7	7	19.6	16.6385	16.4813	15.9852	16.9216	16.9311	16.7326	16.4035	15.5401	16.3192	15.8836	16.0968	17.3444	16.9358	15.9206	17.2059	16.8302	15.886	16.8174	16.7625	16.6359	15.7146	14.499	14.4902	14.1451	12.6526	15.312	15.0133	14.3995	14.1296	15.3245	15.2061	15.6822	13.6363	13.277	14.1101	15.295	15.8853	14.9801	14.8875	15.5243	15.2733
P62195	26S protease regulatory subunit 8	PSMC5	0.0555064	0.628758		8	8	23.2	17.7863	16.817	13.6831	16.204	16.2811	16.8467	16.6227	14.9117	17.2346	17.6081	17.9797	18.5617	17.2353	17.0054	17.9518	18.418	14.258	16.0737	16.4287	16.4913	16.8059	13.7448	14.4502	14.3821	13.0887	17.2229	15.5675	15.3852	14.2329	16.0623	15.9268	16.3299	13.2854	13.0009	13.3893	15.6389	17.2344	15.8831	15.5765	17.1386	15.5222
Q99460	26S proteasome non-ATPase regulatory subunit 1	PSMD1	0.252742	0.329251		10	9	11.3	17.436	16.5103	13.6761	15.6703	16.4372	16.0971	16.0426	15.187	16.4737	16.8862	18.0804	17.8026	17.4179	16.7895	17.3009	17.0356	14.2213	15.3235	14.9671	15.144	15.714	15.4947	14.862	13.3242	14.8339	17.2095	15.2794	14.927	14.9521	15.3615	15.8632	16.102	14.7608	14.9392	14.3518	15.7427	16.4457	15.9416	15.2435	15.7426	14.9937
O00231	26S proteasome non-ATPase regulatory subunit 11	PSMD11	0.656175	0.137129		6	6	16.1	16.6338	17.2689	17.3142	17.4494	16.8805	17.4228	18.208	18.7989	16.4754	16.8573	13.2696	15.9441	16.0544	16.9022	16.1692	17.3477	18.3283	17.8992	16.8947	17.087	16.8255	16.7826	16.5615	15.6338	16.6307	16.9334	16.7419	15.9106	16.2405	16.4586	16.3882	16.8015	16.7537	16.0726	17.0766	16.4335	16.8113	17.133	16.7018	16.7163	15.5928
O00487	26S proteasome non-ATPase regulatory subunit 14	PSMD14	0.470133	0.216637		4	4	24.2	17.324	15.2638	12.5998	13.9795	15.0164	14.9785	15.3051	13.4241	15.0828	15.9496	16.3153	17.2082	16.139	16.1687	13.8854	14.7339	13.1624	13.8122	15.4823	14.1185	13.3578	14.5915	13.1592	14.0006	13.4599	15.041	13.4324	12.0335	12.2572	13.4402	13.4256	12.8469	13.9459	11.7978	13.7945	12.6189	14.7386	14.0359	13.6629	14.9009	13.4415
Q13200	26S proteasome non-ATPase regulatory subunit 2	PSMD2	0.454725	0.284925		9	9	16.5	18.5787	12.6699	15.7968	16.0587	15.7663	16.6595	15.3376	16.133	17.1094	18.283	18.515	19.2201	17.5172	17.2768	17.8414	17.9347	16.958	12.8138	16.6947	15.8593	16.6987	15.6659	13.3361	15.0299	15.9426	18.9559	15.6021	15.3456	14.9208	16.2203	16.3671	16.0482	15.9289	15.0873	16.1928	16.2475	16.2978	16.4731	15.407	16.8231	14.5542
O43242	26S proteasome non-ATPase regulatory subunit 3	PSMD3	0.189024	0.362805		6	6	15.2	16.7245	14.977	12.9324	14.3926	14.2084	14.8392	14.3149	13.5519	15.3993	15.9443	15.7957	17.0053	15.9317	15.7068	15.2513	16.0439	13.8691	13.8678	14.3835	13.7429	15.7998	14.0293	13.2851	13.658	12.7037	16.3572	14.3283	14.4221	14.0816	15.083	15.2234	15.069	12.9528	14.3583	12.902	15.1991	16.116	15.6775	14.4037	15.8636	13.5303
Q16401	26S proteasome non-ATPase regulatory subunit 5	PSMD5	0.340301	0.278121		14	14	40.3	16.5695	15.4039	14.1626	14.2712	15.4214	15.8035	15.0238	14.1368	15.5849	16.385	16.9462	16.9833	16.4301	15.8028	16.3502	16.5839	12.7974	14.7769	15.3616	15.0938	14.9542	13.1621	12.748	13.0602	13.1776	16.629	13.4274	13.9011	12.2882	13.196	12.7568	14.6376	13.2105	12.998	13.9016	12.7454	15.2969	14.6308	12.9931	13.8739	12.6881
Q15008	26S proteasome non-ATPase regulatory subunit 6	PSMD6	0.790641	0.099521		7	7	23.9	16.8046	15.6518	12.8197	12.5784	14.5923	14.8913	15.0867	13.6443	15.4837	16.3982	16.417	16.9758	16.3494	16.2488	15.821	16.5234	13.5253	13.1195	14.4458	13.2105	14.8347	13.3561	12.5885	12.8881	13.8265	16.0493	14.4723	11.4114	12.6769	13.0732	12.8782	15.1404	13.3258	12.9647	12.8087	13.5009	16.0107	13.8879	13.3854	15.5945	12.6277
Q9Y3D9	28S ribosomal protein S23, mitochondrial	MRPS23	0.980807	-0.0107852		4	4	16.3	14.0476	12.6815	13.2847	12.5262	15.5058	16.9464	14.7466	15.2994	12.9016	14.7365	12.0249	14.736	13.047	12.7475	13.3271	14.0647	16.935	15.8611	15.5412	14.0361	15.826	15.3518	13.0377	12.9494	15.2061	13.343	15.0235	15.0986	13.6807	13.8015	13.8648	15.4195	14.7504	14.0948	14.7008	13.7475	16.1519	15.928	16.0374	15.6233	15.1146
O43598	2-deoxynucleoside 5-phosphate N-hydrolase 1	DNPH1	0.316491	0.267963		9	9	69.5	18.6126	16.8721	15.8585	16.1472	15.8739	15.6422	15.7253	14.8205	17.6981	16.7033	17.122	17.678	17.5267	17.7787	16.543	17.1497	14.8952	15.1571	16.0748	15.596	17.8354	16.9968	16.2499	16.3762	15.6701	17.2205	17.3689	17.4232	16.4498	16.8004	15.8795	17.1847	15.0491	15.4255	15.6839	16.3931	18.2755	17.2691	18.1969	18.8567	17.3726
Q02218	2-oxoglutarate dehydrogenase, mitochondrial	OGDH	0.625375	-0.231169		17	17	23.4	14.8505	13.4988	12.475	12.9503	18.6517	20.3285	18.6184	18.5832	14.0138	13.383	14.0075	15.3082	14.1179	12.6947	12.8796	14.1709	19.0799	19.1644	18.9979	16.9597	17.5133	12.0574	13.2551	12.9548	13.859	14.7335	15.0804	15.3379	12.5422	13.4231	15.1007	14.9959	13.2923	13.3647	11.8424	14.8898	16.0373	14.0883	12.3705	14.2798	13.4891
Q9P015	39S ribosomal protein L15, mitochondrial	MRPL15	0.192129	-0.397454		4	4	17.9	14.0665	12.9437	12.8693	12.9619	14.484	16.732	14.7081	14.8196	13.7645	14.2234	13.2107	13.9085	12.9756	12.7514	13.9398	12.7432	15.9625	14.5421	14.7959	13.0657	17.2329	16.9279	15.5213	16.6594	17.1161	15.4111	17.7217	16.3926	16.9209	15.1431	16.4039	17.1771	17.6177	16.5523	17.8979	15.9645	17.5774	17.2027	17.1981	15.8881	15.0503
P49406	39S ribosomal protein L19, mitochondrial	MRPL19	0.519861	-0.23499		3	3	9.2	16.0365	12.8663	14.5633	12.9133	15.9364	17.2219	16.2836	13.8919	13.8314	15.4156	13.7537	15.6304	12.6406	12.9605	14.8312	14.8999	16.9442	16.1974	16.2504	14.2691	17.2601	16.2395	14.5811	16.3961	13.8452	15.8809	17.059	16.3268	15.8987	15.2416	16.2028	16.8516	16.1751	15.6224	16.2923	16.0764	17.508	16.7545	17.4093	17.1652	16.2781
Q16540	39S ribosomal protein L23, mitochondrial	MRPL23	0.897398	0.0671234		3	3	26.8	14.9955	13.854	13.1548	13.8549	12.509	16.7987	12.7139	12.5316	13.0869	14.1766	13.7073	16.138	13.0545	13.2092	14.458	15.0622	15.1545	13.0556	14.9456	13.5136	17.3607	16.1494	14.4265	16.0933	15.4577	13.3863	17.5606	16.6533	15.8849	12.8925	15.976	16.7058	16.2092	15.6248	15.3888	15.0751	17.5215	15.5739	17.3857	17.019	16.1499
Q9BYD3	39S ribosomal protein L4, mitochondrial	MRPL4	0.927006	-0.0522055		5	5	26.7	15.4594	13.8082	13.2118	11.874	15.5104	17.2896	16.4832	16.8015	12.5447	15.3501	13.7798	15.8734	13.2469	13.4434	14.2051	14.193	16.1366	16.42	16.0371	11.9413	18.4147	17.0172	12.9851	16.8281	17.0759	17.0906	18.1044	17.1655	17.3119	15.6069	16.8322	17.902	16.9663	15.4604	16.2811	16.5557	18.5593	17.1981	18.0997	18.432	16.2702
Q99714	3-hydroxyacyl-CoA dehydrogenase type-2	HSD17B10	0.392333	0.31985		9	9	57.1	16.2301	15.0839	14.6056	14.5951	16.9654	19.1173	15.6593	16.2124	14.6916	15.749	15.265	17.1152	15.114	14.0236	13.1202	15.5252	15.3438	17.2947	17.9217	16.4773	16.9706	14.3086	13.2403	14.1723	15.1066	16.0826	13.6085	15.4507	14.4043	15.019	15.3032	16.4735	14.4608	13.5104	13.6977	14.7096	16.5951	14.3406	13.7427	15.8211	15.307
P46952	3-hydroxyanthranilate 3,4-dioxygenase	HAAO	0.277511	-0.327618		7	7	28.7	17.2545	15.7014	15.0906	14.2069	15.9072	14.6978	15.3853	14.1458	16.1148	16.1016	16.7313	15.3167	16.4552	16.6598	16.2043	15.7064	12.7005	13.3168	15.4275	15.3567	16.4102	13.1125	13.1042	15.249	12.8374	14.7288	15.696	16.3729	14.103	12.3077	15.8886	13.1055	13.4824	12.1946	13.0325	12.5438	16.0704	16.1297	16.1641	16.8581	15.2995
P25325-2	3-mercaptopyruvate sulfurtransferase	MPST	0.29261	-0.275635		8	8	38.2	17.2406	15.7916	16.0857	15.3105	16.6462	16.6347	16.9734	16.693	15.48	15.7232	15.5392	17.4113	15.7765	14.8935	15.8169	16.333	18.0395	17.1435	15.5968	14.7866	17.464	16.823	16.1696	16.5884	16.7839	16.2328	16.0409	15.1823	16.5127	15.134	16.1802	17.2331	17.134	16.8564	17.5218	16.2795	17.6561	17.5266	17.5814	17.0867	16.0247
P46783	40S ribosomal protein S10	RPS10	0.995228	-0.00451971		7	7	37.6	15.713	15.8985	13.8177	12.4992	16.5177	16.3309	15.2054	14.5268	15.8594	16.2852	15.2853	17.8202	15.422	15.4753	15.8849	16.0001	13.9159	15.8019	16.2802	15.7646	16.0967	15.1636	15.0302	15.2721	12.9013	16.1789	15.306	14.6245	14.3159	12.7604	15.7	16.5774	12.5551	13.5914	12.0633	13.8681	17.0702	16.5052	16.4293	16.4823	16.3344
P62280	40S ribosomal protein S11	RPS11	0.923674	-0.0453426		5	5	26.6	14.5504	15.6359	13.3873	12.9612	15.2896	15.2804	13.4899	13.4247	15.6457	15.3146	14.8384	15.379	13.9017	14.9574	14.7616	15.5477	12.6871	14.3113	15.1031	14.0976	13.4599	17.4797	13.3848	13.0833	12.619	13.9392	13.0417	11.9949	12.5524	12.6773	13.1571	13.5264	15.1826	11.7397	13.8857	12.6733	14.5307	13.2037	14.172	12.3189	13.0866
P25398	40S ribosomal protein S12	RPS12	0.649864	0.159239		5	5	56.1	16.0187	16.9578	17.665	17.0059	18.3836	18.9127	17.6303	17.1769	15.275	18.02	16.7106	17.7953	15.744	15.4093	15.8101	16.6758	17.9384	18.8784	18.6055	17.5989	13.5545	12.7119	13.099	12.3782	13.6867	13.1115	13.2477	12.6208	12.722	13.5381	12.6881	12.1535	12.3526	11.7999	12.7929	13.3784	14.6373	13.7658	13.6546	13.5198	12.8552
P62263	40S ribosomal protein S14	RPS14	0.639653	0.207555		8	8	35.8	15.0661	17.285	18.0179	17.0298	18.2183	18.4037	17.988	18.3316	16.7658	16.4821	16.8818	15.9033	16.0571	12.9704	16.8899	15.8005	19.2417	19.1061	18.7711	17.654	12.4382	13.6845	12.3752	13.531	13.4731	15.905	13.1584	12.5244	13.9005	13.0518	13.8532	13.0363	12.8134	13.2776	14.4068	12.6398	13.1763	14.011	13.6084	15.1375	15.3908
P62841	40S ribosomal protein S15	RPS15	0.738969	0.18141		2	2	28.3	17.7886	15.2135	13.4593	13.4499	15.8869	15.9603	15.4418	13.4861	17.2838	17.1747	17.3714	18.1484	16.7315	16.8348	16.7914	16.7243	14.3641	13.4486	16.063	14.1477	17.2858	13.6215	11.8329	12.7419	12.8581	17.392	14.3042	15.4739	12.6571	16.9228	13.8966	13.5578	13.2679	12.2251	14.1447	13.3507	18.0605	13.8029	13.0529	17.5747	15.848
P62244	40S ribosomal protein S15a	RPS15A	0.143566	0.608127		9	9	56.2	18.5848	16.6639	16.7669	13.3688	16.2865	16.9123	13.5468	15.6859	17.2478	17.7412	17.4852	18.8782	17.145	17.577	15.8547	15.9043	17.6168	16.411	16.5766	15.8325	17.5755	13.3849	12.9209	14.4581	13.5368	17.3363	15.9089	16.5183	16.1699	16.8229	15.4545	17.207	12.3653	12.2862	13.0025	12.9121	18.1554	15.0129	17.0603	18.4988	17.5131
P62269	40S ribosomal protein S18	RPS18	0.778471	-0.125613		9	9	48	17.392	17.8475	15.3341	16.3042	18.2128	18.4987	18.0689	17.1329	17.2202	16.8601	15.9346	17.2792	14.5943	16.006	16.8039	17.2201	18.1444	18.4166	18.2654	16.7779	15.4241	17.0306	17.1056	16.5393	17.892	14.4907	15.0649	15.4759	17.7704	13.5848	14.0614	15.5509	17.6359	17.8842	16.8539	13.2054	16.9837	16.8795	17.3731	17.0575	17.2761
P39019	40S ribosomal protein S19	RPS19	0.24555	0.35345		8	8	52.4	15.8438	15.8101	14.0652	15.8999	16.1099	16.5327	15.8898	15.1027	15.5181	16.3127	16.7631	16.1972	15.4746	15.4898	15.4321	13.1853	16.7793	16.3463	16.0808	15.5845	13.5743	13.0405	12.767	13.3429	13.2397	14.0306	13.8991	13.4981	13.6009	12.8681	11.8321	14.0825	13.0323	12.9123	13.5598	13.0035	13.4434	13.9739	13.3488	13.7081	12.8271
P15880	40S ribosomal protein S2	RPS2	0.0461209	0.578534	+	4	4	13.3	15.706	16.9687	16.0853	15.0745	16.9326	16.958	16.5385	16.1852	15.7823	16.2485	14.0125	16.2178	15.3234	15.1992	14.8191	15.8629	17.4424	17.2447	17.3622	16.303	13.0143	13.2211	13.6016	12.3829	12.3295	13.3895	13.2668	13.3065	13.3726	12.2664	12.6047	13.3336	12.5744	12.9722	12.8972	13.5908	12.8173	13.4735	12.6808	12.9926	15.7983
P60866	40S ribosomal protein S20	RPS20	0.695506	0.145204		3	3	25.2	15.8934	16.0172	17.1784	16.4135	17.6237	18.0229	16.916	16.5614	12.3691	17.1177	15.506	17.0478	15.8082	15.7328	14.2673	15.2609	17.1029	17.6704	17.9569	17.0581	13.9459	11.7198	12.9055	12.8912	13.1281	13.3557	13.4379	12.8869	13.7443	12.9743	13.5542	12.9864	12.8706	12.5183	13.4056	13.2761	13.7995	13.8032	13.0215	13.0349	13.0488
P63220	40S ribosomal protein S21	RPS21	0.173836	0.501853		3	3	41	17.8074	18.0917	18.4523	18.0777	19.1506	19.7618	19.4143	19.4473	18.1531	17.8202	16.5989	18.8843	16.9892	17.5507	17.6926	18.39	20.156	20.128	18.8187	17.8369	16.6852	16.5313	13.0771	13.1905	13.4539	13.4664	13.999	16.304	12.3191	16.085	13.3376	17.1469	13.3323	13.0337	14.1444	12.8306	16.8368	13.5756	18.7678	18.2489	19.2558
P62266	40S ribosomal protein S23	RPS23	0.126746	0.463573		2	2	26.6	15.1773	15.4	14.4587	14.986	14.8019	14.8204	14.6196	13.7076	15.3832	13.4862	14.2449	15.8486	13.2502	14.352	13.1636	13.3544	15.0968	15.548	14.9279	14.6392	13.1862	12.3069	12.1065	13.8139	13.2335	13.7918	13.4209	12.4187	12.2615	13.3725	11.7769	12.026	11.6437	13.5059	13.2865	14.1557	14.1307	14.221	13.9585	13.8134	14.3894
P62847	40S ribosomal protein S24	RPS24	0.266669	0.321882		4	4	27.1	13.1701	15.6703	13.7954	14.3904	15.7165	15.819	14.3051	13.9966	14.6414	15.2805	13.6269	15.4306	13.5445	14.1198	14.0004	14.6819	13.9656	15.6407	16.1005	15.2867	13.4757	12.9054	13.272	13.0619	13.4876	13.4216	13.257	12.3951	13.5531	12.9953	13.1627	12.9441	12.8421	13.0964	13.5241	13.1898	13.3386	13.8363	14.1111	12.5117	13.5968
P62851	40S ribosomal protein S25	RPS25	0.81684	0.0973637		2	2	15.2	16.2141	16.6832	12.6773	15.9417	16.6534	16.8342	15.9663	12.5859	16.1498	17.0508	15.2701	16.7585	16.437	15.6658	16.7568	13.8604	16.8466	16.6898	16.7856	16.0392	14.613	12.8017	13.9754	13.5924	13.3616	13.5255	13.4549	11.5122	13.2372	13.1302	13.0655	13.0044	12.165	14.1538	14.4348	12.9161	13.4399	13.3931	13.3957	14.8195	14.766
P62854	40S ribosomal protein S26	RPS26	0.0619538	1.45551		2	2	20.9	24.231	16.1609	14.2324	20.1348	16.2158	21.3718	17.6551	13.7682	16.3534	15.9362	15.2884	16.3459	15.9569	15.5219	16.1901	16.0985	14.5256	14.774	16.4577	14.713	17.8471	21.3553	19.955	22.853	12.9513	15.5069	13.1609	14.5046	13.7469	13.0337	13.293	13.581	13.1887	12.9932	19.0361	24.0091	13.0931	22.2112	13.6216	24.1482	14.3855
P62857	40S ribosomal protein S28	RPS28	0.357541	0.19998		9	9	68.1	18.6414	18.0425	16.7216	17.5453	18.3996	18.2625	17.7765	16.9919	18.2623	18.2746	18.0464	18.8904	17.9849	18.0834	18.9604	18.6402	17.5692	18.465	17.7914	17.2405	17.8774	17.7061	17.7331	17.8571	15.4903	16.9365	17.9579	17.4734	17.2893	17.0629	17.5121	17.9419	16.3949	16.4866	16.8366	17.1554	17.9725	18.2264	18.3898	17.6854	18.5233
P23396	40S ribosomal protein S3	RPS3	0.60865	0.169429		12	12	50.2	17.1505	18.2069	16.3733	16.6273	18.2213	18.8642	17.6671	17.4488	17.7367	17.8874	16.559	18.4396	17.3678	17.1706	17.883	18.2488	17.4469	17.8679	18.102	17.2954	20.0491	19.7498	20.0782	20.0559	19.6092	13.8873	20.4339	19.4628	19.9505	19.4783	19.7363	20.2318	19.5231	19.4654	20.0113	19.2627	20.3834	20.3686	20.4686	19.8835	18.7944
P62861	40S ribosomal protein S30	FAU	0.140115	0.434701		3	3	20.3	17.1024	17.3613	17.8593	17.6891	17.8897	18.1663	17.6032	17.8474	17.0276	17.2744	13.3902	17.6037	16.7739	16.8111	17.3051	17.4969	19.0921	18.5433	17.9514	17.4978	13.8423	13.2658	12.8227	12.8782	13.9198	13.048	13.7694	12.1773	11.9651	13.7472	12.4695	13.5586	11.8735	13.5811	12.8467	13.5637	13.251	13.7065	12.9832	13.0396	14.9509
P61247	40S ribosomal protein S3a	RPS3A	0.401487	0.328132		13	13	32.6	18.4272	17.8546	17.2632	16.7308	19.7035	20.0642	18.9011	17.0867	18.4711	19.5138	18.8816	19.6105	18.1493	18.0649	19.0265	19.3172	18.7474	19.7039	19.6044	18.9391	19.5641	18.9116	19.0654	12.8358	18.3001	18.4589	19.1035	18.9273	18.9175	18.8188	18.8251	19.4865	17.7478	18.4995	16.6687	18.5867	19.7078	18.8934	19.9488	20.2651	19.3508
P62701	40S ribosomal protein S4, X isoform	RPS4X	0.100294	0.541863		10	8	38.8	16.0884	13.0869	17.325	17.2611	18.375	17.4401	17.8408	17.2386	15.756	17.6718	13.2933	17.9283	15.7643	15.7203	17.2849	16.4644	18.5884	18.7674	17.5648	18.1262	16.6971	17.9111	18.5823	18.2466	17.4506	17.1195	18.2021	17.4242	17.7343	17.1811	17.7606	19.1418	16.8526	17.3137	17.4432	17.5916	18.904	18.6829	19.7554	19.7173	17.1364
P46782	40S ribosomal protein S5	RPS5	0.737623	-0.097682		6	5	29.4	17.7116	17.3774	15.5341	15.549	16.7893	17.1725	17.1409	16.8317	17.7136	17.4034	15.4404	18.1828	17.1345	17.5158	17.7171	17.6829	18.0304	17.4186	16.7329	15.4777	19.5759	19.2721	19.4343	19.3501	19.2155	16.9394	19.1743	18.6937	19.1738	18.6008	18.9478	19.6916	18.8166	18.6933	19.3976	18.5673	19.606	19.7836	19.9668	19.4955	19.3089
P62753	40S ribosomal protein S6	RPS6	0.327408	0.315668		8	8	32.5	14.4826	15.1399	16.252	14.4275	17.1864	17.4431	16.5112	15.9567	14.8713	15.9847	14.2088	15.2198	14.5079	11.8045	14.2323	14.6455	17.4506	17.3662	17.293	16.1921	14.454	13.7946	14.0583	13.6389	12.94	13.1957	14.9131	12.6612	14.3151	13.7569	12.7207	14.339	12.8752	12.5331	15.1751	13.9988	16.266	16.1345	15.5152	16.091	15.3174
P62081	40S ribosomal protein S7	RPS7	0.629952	0.182496		6	6	34	16.7685	17.3386	17.0565	16.6347	18.2572	18.7625	17.6998	17.186	16.5906	16.8007	14.8027	17.0997	16.1632	16.0507	14.4467	15.6138	17.528	18.0411	18.6648	17.5181	12.3354	12.7654	14.1555	14.0281	13.0583	13.4428	13.8479	12.7774	12.8277	14.175	13.4708	13.2971	12.995	12.3794	13.6844	12.3891	15.4032	13.0591	13.9673	16.1348	15.2494
P62241	40S ribosomal protein S8	RPS8	0.927105	0.0286598		10	10	42.3	20.2783	19.6654	18.3653	17.9224	18.5581	18.9968	18.7708	18.9145	20.0982	20.1371	19.6399	20.5378	19.1671	19.4093	20.3716	20.7365	19.6642	19.1443	18.8278	17.8677	19.6691	20.2992	20.2974	20.3482	19.9288	19.1955	20.1402	19.2654	20.2187	19.3924	19.3256	20.4546	19.4318	19.3794	20.3664	19.0604	19.5632	20.59	21.0973	20.6139	21.0676
P46781	40S ribosomal protein S9	RPS9	0.372963	0.216294		9	9	33	17.0272	18.1417	16.8925	17.1302	17.996	18.7158	17.8664	17.3096	17.9462	18.2905	17.205	18.84	17.1504	17.4237	18.5344	18.7436	18.0472	18.6011	17.5176	17.6478	19.3164	19.3432	19.7615	19.4645	18.9338	15.6693	18.6251	18.7568	19.4793	19.3658	19.3294	20.173	18.7926	18.5155	19.4557	18.8211	20.2125	20.1061	19.3403	20.2249	19.7446
P08865	40S ribosomal protein SA	RPSA	0.197061	0.27074		12	12	49.2	19.3419	20.1756	19.3169	19.0972	20.124	20.673	19.994	20.1934	19.5942	20.0103	19.1276	20.7252	19.2466	19.0519	19.8591	20.5368	20.4826	20.3508	20.2575	19.6108	19.5912	19.3051	19.7094	19.5558	17.816	18.6816	19.8024	19.1118	19.4454	18.6604	19.1173	19.9876	18.8618	18.9804	19.3883	19.071	20.2188	20.1026	20.3123	20.2661	19.7382
P49189	4-trimethylaminobutyraldehyde dehydrogenase	ALDH9A1	0.922944	0.0315247		8	8	21.5	18.4746	18.443	18.5527	18.8098	18.7936	18.9736	18.9702	19.2327	18.4113	18.5165	18.7867	18.5993	18.3099	18.4548	18.5546	18.8329	19.313	19.3252	18.6881	18.6906	17.6818	17.5601	15.9861	16.8654	17.0007	16.6358	17.2878	16.973	16.9238	15.8691	16.1087	17.1471	16.3784	16.7025	17.5773	17.2798	17.4995	17.5679	18.4445	17.976	18.2394
Q8TCD5	5(3)-deoxyribonucleotidase, cytosolic type	NT5C	0.804819	0.105606		5	5	29.4	17.6751	15.9731	15.0403	15.4746	17.0063	16.773	17.1845	16.4699	16.933	16.9105	17.6675	17.0728	16.9895	16.439	16.6177	16.247	15.1154	16.7815	17.0284	16.1625	16.8231	13.2434	13.0589	12.0959	14.227	15.7272	14.8879	16.4735	15.0683	15.2507	14.9137	15.4658	13.9367	14.3226	12.8223	14.8744	15.4302	14.304	13.8766	15.9107	16.1628
Q9H0D6	5-3 exoribonuclease 2	XRN2	0.0178806	0.797026	+	7	7	9.6	16.5445	14.7105	14.0209	14.3624	13.8363	11.7205	15.1462	14.4497	15.1263	15.1539	15.1388	17.7479	16.1822	15.5324	16.5115	17.5935	14.2406	14.5114	13.0667	14.7318	14.7484	13.0866	12.7132	13.0813	13.0844	15.828	15.857	12.8562	12.751	15.8416	13.4422	16.4416	14.149	15.1543	13.8333	15.1607	16.2915	16.7903	13.6332	14.7327	13.0289
Q13131	5-AMP-activated protein kinase catalytic subunit alpha-1	PRKAA1	0.350603	-0.2977		8	8	17	14.792	15.0006	13.5684	12.443	15.5268	15.6538	15.2689	14.1432	15.0994	13.1642	15.8725	15.1464	14.2964	12.4202	15.0548	15.65	12.9554	15.0758	15.2908	14.8374	15.039	12.13	13.0146	13.7652	12.8904	15.4128	13.2232	13.4132	12.0202	13.2367	13.8837	14.089	12.0345	12.503	13.5903	13.0336	14.9199	13.587	13.845	13.9445	13.8702
O14841	5-oxoprolinase	OPLAH	0.402489	-0.331852		13	13	16.6	17.696	12.5102	13.1801	13.6328	16.0095	16.1906	16.4989	13.6223	13.1619	15.7222	15.4509	16.6791	15.6776	13.4204	16.3047	15.8412	14.6479	16.5558	15.2101	14.7269	17.121	13.9255	13.9814	13.6078	13.9845	15.2494	16.0892	15.1866	13.6636	13.5237	14.851	16.821	12.5206	13.0568	13.2231	15.0609	17.8741	14.2545	14.1282	15.8178	13.2691
P10809	60 kDa heat shock protein, mitochondrial	HSPD1	0.831052	0.0937541		18	18	35.1	17.0127	18.1139	19.1379	16.5385	20.2079	21.2093	19.8619	20.69	16.8074	19.6766	15.1359	17.8397	17.0487	15.9341	16.0604	17.3337	21.2222	20.7439	20.8181	19.1964	18.2009	17.5591	16.8681	18.0865	17.9575	14.4493	17.8721	16.9021	16.8739	16.7762	16.9101	19.4607	17.9353	17.0051	18.1416	17.7048	18.7566	18.2372	17.5305	17.3286	17.1678
P10155	60 kDa SS-A/Ro ribonucleoprotein	TROVE2	0.747032	-0.154903		3	3	8	17.0291	14.8776	14.3216	13.3126	13.8198	16.8636	13.1756	13.718	15.4059	15.453	16.6976	16.6745	16.0706	15.9843	14.8701	15.3355	13.7053	13.3259	13.4858	16.9413	16.4269	13.2344	12.6398	12.2247	13.1907	18.1239	15.2747	15.4657	14.2186	13.0599	15.4736	15.7135	13.7055	12.7512	12.7315	12.9783	16.4391	14.0667	13.1522	16.6164	13.2372
P05388	60S acidic ribosomal protein P0	RPLP0	0.159466	0.392945		6	6	28.4	14.6055	15.3439	14.2968	14.5638	16.1176	17.2463	14.9116	14.1935	15.8778	16.5784	14.7843	16.4452	13.6717	14.8388	15.4457	14.3884	15.99	16.4929	17.1727	15.2276	13.7043	12.7205	13.8295	12.5391	13.7754	12.9842	12.8087	12.9121	12.2163	13.8004	12.9028	13.137	13.1948	12.3864	13.5116	13.538	13.8886	14.8006	13.8309	14.893	12.6555
P27635	60S ribosomal protein L10	RPL10	0.731264	0.127696		6	6	27.6	18.279	17.5782	16.9665	16.722	17.4327	17.6245	17.1671	15.4998	17.5382	17.1149	16.5466	18.1051	17.5362	17.8173	16.2325	16.8187	16.7291	16.7835	17.3759	16.2965	19.0721	18.6694	19.2711	19.0161	18.6636	18.1966	19.5601	18.4746	19.3635	18.5879	18.4491	19.3941	18.0393	18.0641	18.465	18.002	19.5853	19.4625	19.9204	19.8374	19.4304
P62906	60S ribosomal protein L10a	RPL10A	0.495022	0.369335		3	3	14.3	13.3263	13.4004	16.6446	13.0049	15.2747	14.6536	13.1625	17.4321	15.3127	16.4422	16.6283	14.3456	12.2673	13.1299	12.5885	15.5877	17.8624	17.3326	16.0304	14.8998	13.7683	17.3937	17.3573	13.8355	17.3562	16.2652	13.7362	16.4515	17.8774	13.7408	13.1062	16.4114	13.4697	16.9719	13.7448	12.4193	13.7643	16.5865	17.9202	14.9607	16.7041
P30050	60S ribosomal protein L12	RPL12	0.245053	0.338755		5	5	44.2	15.5992	16.0105	16.102	15.997	16.7352	16.8302	16.5103	15.6086	15.6642	15.5283	14.7921	16.4814	15.6415	15.3755	13.5641	15.0054	16.3382	16.9396	17.2101	16.0393	13.8983	13.777	13.7027	12.6495	14.3768	14.7459	13.9644	13.6238	13.4758	13.1138	12.9911	12.7502	13.5809	12.0028	14.1374	15.2491	13.9785	13.1371	12.5724	15.1053	12.1308
P26373	60S ribosomal protein L13	RPL13	0.994703	-0.00646493		8	8	30.8	17.4405	18.8746	17.7173	17.2974	18.768	18.8826	18.6276	18.3037	18.1444	17.1317	13.563	18.3199	17.9428	18.0123	18.5732	18.9846	19.1499	19.2561	18.7512	18.2906	20.1682	20.7135	20.8458	20.7187	20.478	13.5206	20.7957	20.0973	20.566	20.343	20.3571	21.2629	20.3244	19.7038	21.1947	20.0692	20.4962	21.1257	20.8006	20.1947	19.9416
P40429	60S ribosomal protein L13a	RPL13A	0.91903	0.0377086		4	4	19.7	17.2851	17.7836	13.3633	14.8774	15.974	16.3067	16.3369	15.6919	17.148	16.9509	16.2416	18.4494	17.1936	17.1029	17.4024	17.4799	16.9341	16.0045	16.5448	15.3569	18.8539	19.1279	19.4188	19.0517	18.6488	16.9877	19.0584	18.2723	19.1215	18.2539	18.3575	19.4813	18.4934	18.2143	19.5289	18.1595	19.2657	19.7446	19.7985	19.401	19.441
P50914	60S ribosomal protein L14	RPL14	0.466999	0.202266		3	3	15.8	15.2744	16.7356	16.6193	15.8428	16.7703	16.7122	16.0839	16.3966	16.1244	16.6482	15.0948	15.9779	16.4223	15.803	16.1206	16.0745	18.1504	16.5555	17.1163	16.1092	13.0215	13.4489	12.9982	14.5343	13.3279	13.2025	12.855	12.9457	12.8488	14.3139	12.2487	13.3531	12.3185	13.1198	12.5826	12.9751	12.7474	13.7449	14.9321	14.6251	15.1028
P61313	60S ribosomal protein L15	RPL15	0.257016	0.297023		5	5	20.6	16.6135	17.0981	14.8726	14.9618	17.0294	17.5755	16.2519	15.8117	16.7747	17.2736	15.1643	17.2679	16.9421	16.7654	16.8129	16.9813	17.0717	16.2715	17.3204	15.83	13.9116	13.2494	12.7588	13.0901	12.5204	12.3491	14.0267	12.783	12.3607	13.0876	13.0111	14.2226	13.5024	13.8139	12.9953	13.7842	13.4312	13.1996	14.7695	12.9052	15.2152
Q07020	60S ribosomal protein L18	RPL18	0.620684	0.154886		7	7	36.7	15.5678	16.7985	16.3455	13.957	17.4431	17.8231	16.3308	15.6995	15.5187	16.7853	14.3222	15.4782	15.5317	16.4633	15.8099	16.4252	18.0267	17.4065	17.4941	16.8673	13.624	12.1619	12.8405	13.036	13.5868	16.0923	14.269	12.4322	13.4241	13.049	13.0946	13.1572	12.2303	11.8814	12.5207	13.1135	14.213	14.3969	13.0197	12.6424	14.2217
Q02543	60S ribosomal protein L18a	RPL18A	0.422694	-0.341091		7	7	31.2	16.3299	16.1155	13.9278	12.8954	16.7261	17.0181	13.0966	13.5256	16.9645	15.7198	14.5477	16.3903	16.4555	16.2876	16.5767	16.4586	15.7179	12.9344	14.3981	13.3441	14.2546	18.768	14.0949	12.0647	13.7237	14.328	13.5957	11.9409	12.3191	12.8926	13.7605	13.0773	17.9051	12.641	13.9917	12.012	13.0039	14.0775	16.8088	14.715	16.5565
P84098	60S ribosomal protein L19	RPL19	0.834575	0.0934809		3	3	13.8	17.2945	18.1252	18.6546	18.0543	18.4476	18.6578	13.7821	18.2305	17.5664	18.0002	16.5249	17.7885	17.3088	17.1163	17.7	17.7001	19.2562	18.9203	18.4087	17.7233	14.1983	12.0533	13.1926	13.2886	12.9058	13.8188	13.0268	13.2421	13.0854	13.1878	14.1812	13.2604	14.1132	13.3948	14.4616	13.8389	12.3667	13.547	14.0371	12.7996	16.7941
P46778	60S ribosomal protein L21	RPL21	0.1388	0.438863		5	5	34.4	16.6955	17.1099	16.1631	15.5026	16.9146	17.1297	15.8819	14.9044	16.1374	16.8652	16.0502	17.0858	16.4306	16.3282	15.6679	16.2037	16.9379	16.071	17.4745	16.0625	14.6198	16.1076	13.2618	13.3313	13.3907	12.609	14.6863	13.9823	13.2292	12.5054	13.5419	14.6191	12.6832	12.4204	13.6531	12.5366	13.3491	13.965	13.5047	13.6574	15.0135
P35268	60S ribosomal protein L22	RPL22	0.313205	-0.65724		3	3	42.2	17.1505	18.0375	18.5497	15.6221	18.5313	12.4762	18.993	19.0853	19.1984	13.5636	16.2777	13.595	13.0196	12.4231	18.9517	13.1435	16.938	19.3157	17.7369	12.0268	18.8876	18.4326	12.3019	13.1434	14.9344	11.8243	13.6802	18.3112	12.7145	13.443	14.697	17.1237	17.5679	13.8868	15.5222	15.0071	13.7464	15.9248	18.7933	13.4569	17.1299
P62829	60S ribosomal protein L23	RPL23	0.470148	0.213551		5	5	33.6	18.0283	18.094	16.948	17.4126	17.5231	17.4908	17.1789	16.0618	17.8874	18.0585	17.7041	17.946	17.5139	17.8087	18.3471	18.1636	18.0722	17.8825	17.821	16.9807	13.7818	13.6213	13.8287	13.3627	13.565	14.284	13.1941	12.4704	11.9024	12.4295	12.9147	14.3332	14.9903	13.004	13.6823	12.8939	13.5574	14.1449	14.4568	13.3697	17.0312
P62750	60S ribosomal protein L23a	RPL23A	0.848147	-0.101363		3	3	22.4	14.989	17.1877	18.3731	17.1086	18.0552	18.1358	18.1009	18.257	15.9981	16.2228	15.1921	16.0783	15.6545	15.2855	15.1534	12.8127	19.5305	18.7957	18.145	17.0734	13.7591	12.304	12.6744	12.984	13.2614	13.2975	13.5441	12.4199	12.0632	12.5924	14.3352	13.9294	14.243	13.5916	12.5408	13.794	13.2284	13.443	12.3437	16.1079	16.566
P83731	60S ribosomal protein L24	RPL24	0.948632	-0.0212599		7	7	29.3	17.4608	18.3684	18.289	17.1842	18.3648	18.4148	18.9345	18.7483	17.6813	18.2135	17.9662	18.597	17.4038	16.8664	18.12	18.2818	19.9148	19.1988	18.3388	18.1509	20.0385	19.938	20.4103	20.3577	20.1268	19.4807	20.6251	19.3915	20.4576	19.0854	19.559	19.6804	20.23	19.8474	19.9991	19.2166	19.1117	20.0463	20.0887	19.3343	18.5512
P46776	60S ribosomal protein L27a	RPL27A	0.0560333	0.586587		5	5	31.1	16.0308	16.8212	12.6843	16.3007	17.3005	17.5124	16.421	16.4106	15.4716	16.9408	14.4952	16.6822	15.7522	16.2796	15.8344	16.5562	18.2223	17.1331	17.337	16.424	12.3519	14.0157	14.1827	11.6102	12.9551	13.1727	13.6967	12.1911	13.2219	13.584	13.2698	12.8471	11.9681	12.1884	12.9396	12.56	13.6845	14.1956	14.394	15.8795	16.01
P62888	60S ribosomal protein L30	RPL30	0.644746	0.164802		3	3	25.2	18.1555	18.6452	17.7452	17.6415	17.9395	18.2887	17.7408	17.8037	18.1345	18.3656	16.7443	19.2133	17.5114	17.9088	18.7268	19.006	18.9519	18.5223	17.6461	17.344	19.2018	19.2052	19.4888	19.3771	18.8815	14.1841	19.4637	18.7385	19.0757	18.6357	18.552	19.6201	18.5323	18.2417	19.263	18.5491	19.3309	19.7603	20.1433	19.6306	19.3104
Q9Y3U8	60S ribosomal protein L36	RPL36	0.797842	0.0980299		5	5	36.2	15.1815	16.0789	15.4381	15.8618	15.4974	16.1404	16.1707	15.9692	15.7322	15.0991	14.1026	16.1622	15.4749	14.6827	14.8501	14.9566	17.9629	16.1713	15.9337	16.807	16.5635	17.1016	17.5932	17.2498	17.0744	16.0384	17.0442	16.0675	16.7843	16.5591	16.8582	17.7228	16.8395	16.5646	17.4869	16.4957	16.7602	17.9859	17.4948	17.1202	17.1564
P36578	60S ribosomal protein L4	RPL4	0.146153	0.368502		17	17	35.1	16.7071	18.0893	17.0914	16.4309	18.2206	18.8526	17.8251	16.9123	16.5449	17.4147	16.6921	18.3225	16.9974	16.1465	16.3099	17.1296	18.1066	18.5502	17.9086	16.8076	18.0339	17.8491	17.9975	17.8735	16.1787	17.1761	16.3971	17.2491	17.466	16.1537	17.776	18.7851	16.6001	16.9786	18.5224	17.2492	18.3175	18.3693	18.1829	17.9704	17.1108
P46777	60S ribosomal protein L5	RPL5	0.539409	-0.181421		7	7	30.6	18.4397	17.962	16.9438	16.6352	17.8542	17.6869	17.5457	16.9719	18.4453	18.5216	17.5764	18.8872	18.2299	17.9773	19.1201	19.2627	17.9537	17.283	17.5725	16.3504	19.7329	19.4488	19.6774	19.6362	19.604	17.5229	18.7834	19.0313	19.5718	19.1854	19.3843	19.8913	19.1049	18.8686	19.8269	19.112	20.1463	20.2636	20.386	20.2866	19.3517
Q02878	60S ribosomal protein L6	RPL6	0.980139	0.0125535		6	6	24.3	15.0642	15.8023	16.4973	13.078	17.1518	17.4064	15.3463	14.1474	16.678	17.2513	16.3315	16.6361	16.119	15.7294	15.5564	15.7138	18.1418	16.9208	17.3339	15.5179	17.6588	18.233	18.5193	18.2343	17.6375	16.6165	18.4093	16.7086	18.2526	16.5659	18.141	17.7846	17.8726	17.7821	17.9009	17.6923	18.1991	18.9848	18.9431	18.6036	17.4523
P18124	60S ribosomal protein L7	RPL7	0.226286	0.42536		7	7	26.6	19.0692	19.4362	18.7402	18.7036	19.2552	19.6783	19.1173	19.1866	18.6396	19.7714	16.8241	20.2503	18.3514	18.8921	19.9201	20.2673	20.2582	19.8741	19.3518	18.7268	20.5957	20.8636	21.1058	21.0607	20.7401	18.4873	21.4548	20.2175	21.1996	20.1957	20.5925	21.1522	20.657	20.3539	21.3459	20.1499	20.8824	21.4736	17.1754	21.0021	20.5336
P62424	60S ribosomal protein L7a	RPL7A	0.940694	0.0337352		6	6	32	14.8928	16.4423	16.2248	13.1757	17.0467	17.2771	16.0031	15.6954	15.6101	16.0494	16.1111	16.127	15.3269	14.7118	16.2848	16.0166	17.5629	16.8942	16.777	16.0012	13.9527	12.5261	13.4625	14.0957	13.1827	13.203	13.2596	12.4325	13.4232	14.4387	13.2154	12.9947	13.5936	12.7658	14.0087	13.1736	13.1785	13.7972	12.8958	15.2223	14.0364
P52209	6-phosphogluconate dehydrogenase, decarboxylating	PGD	0.0195429	0.614088	+	7	7	19.9	16.5529	17.1023	17.5858	17.7474	17.9486	18.3881	16.8757	17.5114	16.5689	18.767	16.4327	17.2575	16.7066	17.0408	17.008	17.6837	18.5332	17.8805	17.2588	17.5627	13.3571	13.349	13.5879	12.1673	13.5897	14.0896	13.6655	12.613	12.4813	13.1047	13.1474	14.1167	13.7231	13.6997	13.0514	13.4967	13.0604	13.6912	12.7564	13.571	14.0798
O95336	6-phosphogluconolactonase	PGLS	0.00933333	0.722651	+	10	10	58.9	18.3002	18.0519	17.1438	17.7695	17.554	18.0059	17.9069	18.1076	17.3254	17.981	17.3572	18.3441	17.7948	17.7774	17.9167	18.354	17.0165	17.6083	17.6887	17.2789	16.781	15.8606	15.6818	14.8118	15.0399	17.2544	15.308	15.0073	16.4633	16.4676	14.8951	17.2207	13.9824	15.7607	13.1498	16.1549	16.3108	16.2321	16.1129	16.9643	16.3829
P08253	72 kDa type IV collagenase	MMP2	0.0015	1.58776	+	3	3	6.8	14.5238	18.2197	17.014	18.2599	16.348	17.5484	13.7143	17.3641	15.9819	17.0698	16.9714	17.3928	15.6103	17.0465	17.001	17.961	14.2771	16.8123	16.4619	17.8048	15.6354	16.5767	17.3957	14.2838	13.5958	17.6885	14.0336	15.702	15.9123	17.151	16.6892	13.8173	14.0881	15.2237	14.7157	17.0081	13.6839	16.7842	12.8771	15.8047	12.3902
P11021	78 kDa glucose-regulated protein	HSPA5	0.0533624	0.560869		23	22	42.5	19.626	20.9034	21.1984	20.4138	21.1861	21.5512	21.2218	20.8485	19.0581	19.7974	19.2031	19.8791	19.6351	19.7318	20.4402	20.0911	21.5601	21.3527	21.1639	20.5158	19.6701	19.0804	19.6666	18.4331	18.7095	17.3224	18.3505	18.6686	19.3684	19.7929	19.0779	19.9207	18.4606	18.9087	19.0232	19.6547	19.5633	20.2759	19.2211	18.68	18.9441
Q8IZP0	Abl interactor 1	ABI1	0.85961	-0.0727594		4	4	8.9	15.9755	14.0803	17.4609	16.999	16.4311	16.2083	17.0714	17.345	16.2716	15.6197	13.4918	15.7401	15.9703	16.2415	16.256	16.5609	18.1825	17.2816	16.7774	15.7265	15.8625	15.7668	15.5399	15.5454	15.7367	13.7723	13.6909	14.8646	13.129	14.9862	15.1137	16.0931	16.1506	15.4049	16.3457	15.4296	16.0372	16.3266	13.8181	15.135	15.0916
Q9BWD1	Acetyl-CoA acetyltransferase, cytosolic	ACAT2	0.736783	0.151314		3	3	13.4	17.1537	16.1929	16.0134	13.9395	16.6053	15.7895	17.066	17.299	15.847	15.8096	14.4225	15.0707	15.7344	14.6604	15.5026	16.2326	16.702	16.6938	16.3271	15.4796	13.0264	13.5657	13.0845	13.0569	13.2972	16.8574	12.2449	13.6848	12.6535	13.2368	12.5762	15.5254	12.7347	13.8006	13.9789	12.1763	13.6279	13.8545	12.7774	16.3079	15.3197
Q13510	Acid ceramidase	ASAH1	0.939184	0.0444135		5	5	16.5	15.824	15.1789	13.4548	13.3964	15.4301	14.2593	15.3652	13.2808	16.2879	13.8629	15.7676	16.37	15.4277	12.8429	16.9227	13.9	13.4683	13.2835	13.647	12.2573	17.1518	16.5179	16.6191	14.8155	15.6734	13.8998	12.7679	16.0595	13.6261	16.5103	12.8023	15.3607	15.3914	15.7253	16.8965	14.1584	13.3462	15.8726	17.0619	15.1266	14.8852
Q99798	Aconitate hydratase, mitochondrial	ACO2	0.454078	-0.273659		13	13	25.1	17.2396	17.9821	18.726	16.1587	19.5989	20.1446	19.7891	19.9735	16.6725	16.7734	16.3143	17.5768	17.576	16.0547	16.2718	16.2115	20.1575	19.737	19.7176	18.1114	18.8372	16.7216	17.0908	17.2834	17.3866	13.4113	14.4944	17.1306	14.9576	16.5601	17.162	17.1568	17.8632	17.3606	17.8069	17.2437	17.0544	17.9189	17.7029	17.0223	17.517
P62736	Actin, aortic smooth muscle	ACTA2	0.464187	-0.247624		44	1	98.1	24.375	23.9689	24.2004	24.2481	24.4078	23.7143	24.7253	24.4753	24.5039	23.8093	24.0074	22.8905	25.3428	25.699	24.0766	23.5755	22.1063	23.4918	24.9413	25.0723	22.995	22.6548	21.5053	23.2707	23.341	23.1289	22.8927	23.0908	22.9594	21.2692	23.137	21.4658	22.2298	22.3161	22.0501	23.4397	23.3286	22.9005	23.7803	23.5489	24.3107
P60709	Actin, cytoplasmic 1	ACTB	0.653622	0.0995396		44	3	92.5	25.1681	24.8522	24.6755	25.2354	24.9448	24.8925	25.0447	25.0588	25.1894	25.3996	24.9526	24.701	25.3926	25.6265	24.8388	25.0441	24.3303	24.8227	25.2017	25.3383	23.3515	23.6246	23.3434	23.5557	23.7627	24.8412	22.7461	23.4656	23.0381	23.8332	23.6357	23.4325	23.948	23.4621	23.7682	23.8139	24.2057	23.6995	24.1614	24.458	24.5689
P63261	Actin, cytoplasmic 2	ACTG1	0.718073	0.18356		44	3	92.5	17.6928	13.1887	19.0252	20.5317	17.8	17.1261	17.8601	18.1213	13.8752	18.8525	17.3122	18.1771	16.2521	17.489	17.123	17.705	19.8168	19.095	17.8012	17.7684	12.7482	12.2395	13.347	12.7513	12.9082	13.6997	13.6178	12.8758	13.9521	12.9498	13.3667	13.1439	13.1958	13.253	14.1157	13.226	12.419	13.3285	13.8383	13.3254	12.6393
P61160	Actin-related protein 2	ACTR2	0.695327	-0.146359		10	10	39.3	13.2565	14.9262	15.5884	16.2995	16.1941	15.5991	14.7217	13.2876	16.8129	17.8005	16.6176	16.5916	17.0044	14.7094	16.9667	16.4187	15.8645	15.8703	16.381	15.9306	14.0457	15.1891	13.3215	14.2213	14.1929	13.0462	13.0333	14.2421	13.6852	13.6017	12.8266	13.6029	13.6074	14.0757	12.8558	12.9331	13.1822	13.1742	12.8511	12.6397	11.8492
O15145	Actin-related protein 2/3 complex subunit 3	ARPC3	0.988641	-0.00750608		3	3	22.5	15.5764	15.1427	15.833	16.5659	16.6402	16.7041	16.1655	14.5684	15.2944	16.497	15.4077	15.595	15.5575	14.9864	14.1609	15.5372	15.174	16.7385	16.8192	16.7821	13.8149	13.0718	13.3209	13.0225	11.8392	14.0452	14.2687	12.682	13.8475	13.5149	13.003	13.4927	14.0734	13.0697	13.599	13.0256	14.1055	12.5366	14.7787	12.9017	13.5933
P59998	Actin-related protein 2/3 complex subunit 4	ARPC4	0.0419698	0.666291	+	8	8	42.9	19.142	18.7509	17.9402	18.1096	18.5429	18.7671	18.2755	17.1151	19.5192	19.6167	19.536	19.6487	19.2774	19.0517	19.9617	19.7027	16.8683	18.6951	18.4084	18.3574	18.4375	17.4085	18.0922	17.3754	16.9254	19.7613	17.1747	18.0057	17.8337	18.918	18.1648	18.1629	16.0286	17.1228	16.8129	17.9796	18.6691	17.5004	18.1258	19.2235	17.6993
P61158	Actin-related protein 3	ACTR3	0.0830872	0.605291		15	15	45.7	17.9467	17.53	15.4219	16.9699	17.8175	18.3862	17.1512	14.2373	18.2202	18.1636	18.2824	18.442	17.9024	17.9273	17.8297	18.1806	14.697	17.5855	17.7779	17.5443	18.1163	16.0722	16.796	16.9189	15.9238	18.9693	16.7177	17.0571	16.9311	18.5916	18.1943	17.5491	15.0441	16.4243	14.4839	17.6297	18.6813	17.5427	17.2546	19.0455	16.6145
O95433	Activator of 90 kDa heat shock protein ATPase homolog 1	AHSA1	0.932131	-0.0417571		4	4	16	16.5749	15.6383	13.9359	12.4648	15.0256	14.9815	15.162	14.3571	15.9691	15.3811	15.8731	16.5362	15.8989	15.6243	14.5264	14.8734	14.3337	12.5864	14.8672	14.157	15.7234	12.8233	12.7491	14.227	13.8269	15.8955	12.5237	12.9021	13.58	14.2609	13.5522	13.3043	12.8768	11.6616	13.3378	12.232	16.713	13.701	11.8442	16.8412	13.1823
P13798	Acylamino-acid-releasing enzyme	APEH	0.606602	-0.136588		7	7	17.1	18.6973	17.438	17.9214	17.7565	17.5467	17.1685	18.4466	18.751	17.4634	17.3574	17.9746	17.9593	17.185	16.9665	17.9609	17.9146	18.7217	16.8537	16.8301	16.0599	17.3894	17.2316	17.085	17.345	17.5265	16.8218	17.7798	16.6962	17.4232	16.2993	16.9185	17.229	17.0585	17.3491	16.9431	16.8978	17.2989	17.8798	17.9916	17.4093	17.016
Q86TX2	Acyl-coenzyme A thioesterase 1	ACOT1	0.470112	-0.327347		9	9	29.7	15.6578	12.3478	15.6513	12.7919	16.6315	17.8339	16.6959	17.2162	14.156	15.2335	13.319	14.038	12.6091	12.9976	15.7823	15.985	13.3234	18.5492	17.6556	17.2222	17.575	14.354	13.9229	13.1473	13.2972	15.7699	15.4669	15.3287	12.55	13.3033	15.7758	13.3552	13.592	14.0463	13.6399	16.154	16.3289	13.5103	15.2415	16.7255	14.4855
Q6UY14	ADAMTS-like protein 4	ADAMTSL4	0.809283	-0.0982494		10	10	17.1	16.8081	15.8982	15.8507	13.6237	14.7362	13.5602	13.0092	13.4954	14.5159	15.2848	16.9899	13.6738	15.7973	16.2519	16.3397	14.4435	14.5205	14.0434	14.5223	15.6239	14.5947	15.2604	12.8875	13.1522	13.123	13.456	13.1432	13.7853	13.0068	12.5352	13.2353	13.5345	14.0537	13.9419	13.2253	13.0738	13.1648	13.3531	13.7683	14.2302	13.6591
P46108	Adapter molecule crk	CRK	0.731278	-0.105786		5	5	26.3	17.5761	17.3933	17.1574	16.2463	17.4135	16.7295	18.0085	17.8209	16.918	16.5457	17.2025	17.0056	16.7903	15.8418	16.1826	16.8527	17.0843	17.1103	17.1895	16.7614	16.7728	17.1927	16.5291	17.2234	17.1265	13.9969	13.713	17.1387	16.0512	15.8225	16.0374	16.0197	17.072	16.906	16.2695	16.355	16.8806	17.0786	17.57	16.5356	17.1425
P07741	Adenine phosphoribosyltransferase	APRT	0.283305	0.235128		7	7	57.2	18.688	18.2529	17.5858	18.6701	17.9857	17.7877	18.3935	19.0882	17.9576	18.473	18.6525	18.7095	18.0982	18.0057	18.5917	19.293	19.6173	18.4615	18.029	17.4497	18.066	17.3318	17.768	17.6709	16.8902	18.4831	17.6031	17.5638	17.3514	17.499	16.7167	18.4012	17.2971	17.6751	18.422	17.5673	17.8681	17.8518	18.6187	18.8102	18.1283
P23526	Adenosylhomocysteinase	AHCY	0.319795	0.288124		5	5	9.5	15.8511	15.4885	16.4392	16.874	16.6455	17.142	16.6111	16.5487	16.0614	16.9996	13.5938	16.1185	16.1001	15.4991	17.8451	15.5295	17.4577	17.4156	16.7481	16.8715	14.0295	12.8735	13.098	12.9533	13.4215	13.7981	13.4804	14.926	13.1775	13.6778	13.8763	14.515	13.7007	13.0988	13.2711	13.5441	13.6316	14.9266	12.4016	13.8487	12.5997
P54819-2	Adenylate kinase 2, mitochondrial	AK2	0.809352	-0.101166		10	10	48.7	16.7702	16.7393	17.277	13.609	18.5106	19.4278	18.2865	18.5312	14.4533	16.2809	16.6058	16.1955	15.2992	14.5485	12.9337	14.4149	19.278	18.2433	18.8577	16.84	18.2304	16.609	16.0405	16.1634	16.6117	17.2688	16.9394	16.4688	15.9756	16.5151	16.008	17.9226	16.5762	16.2435	17.332	16.5116	17.5789	16.9961	17.0205	16.9113	16.6676
P00568	Adenylate kinase isoenzyme 1	AK1	0.490305	0.291929		4	4	24.7	18.5501	17.3255	17.0391	15.9539	16.8829	16.8203	16.7163	16.3187	18.103	17.4009	18.4158	18.5552	18.3962	18.7717	17.1447	17.6764	13.9915	16.7487	18.0729	16.5962	13.4347	12.9933	15.9767	16.7805	16.8485	18.7227	17.0787	17.8374	16.786	15.4611	17.7554	14.6621	12.6628	16.9534	13.516	17.6944	17.8382	16.7671	17.9226	18.3009	16.7499
P30566	Adenylosuccinate lyase	ADSL	0.649354	0.142598		4	4	15.7	14.6373	14.9142	13.2792	12.9746	13.9034	14.872	13.8393	13.291	16.0893	14.9445	15.4972	15.0171	15.1122	14.3809	16.2762	16.3727	13.8497	13.4042	13.9074	12.2428	15.7326	14.5369	14.9516	15.485	15.5076	13.6223	13.1278	14.8517	12.9236	15.363	16.3491	15.9649	15.5995	15.8115	15.6366	15.4024	14.0026	16.2892	15.4223	15.2154	13.872
Q01518	Adenylyl cyclase-associated protein 1	CAP1	0.417997	0.247059		7	7	21.1	18.537	18.9169	19.5353	19.2589	18.9692	18.4098	19.5247	20.0969	18.9256	18.9019	18.4801	18.7388	18.884	18.3881	18.2513	18.8122	20.1327	19.715	18.8432	19.0877	18.5597	18.3101	19.1425	17.7245	18.2071	17.1832	13.0787	17.6584	14.9237	18.7969	18.3064	18.5299	17.82	17.7305	18.9749	18.2492	17.9729	19.5866	19.1173	18.7952	18.2721
P40123	Adenylyl cyclase-associated protein 2	CAP2	0.176973	-0.457018		4	4	10.1	16.5751	15.0834	16.2804	14.7679	15.0544	14.4549	17.1792	16.7865	15.1713	14.9325	16.7109	14.2769	16.0514	16.6328	12.5207	13.3685	14.0439	16.9459	16.2296	15.3068	15.0178	13.7704	12.4288	12.615	15.1745	15.0077	14.2181	14.3004	13.4489	12.8175	15.244	12.2811	14.08	11.9909	12.9456	14.8596	15.3999	14.9256	15.1961	15.1799	15.5789
Q9HDC9	Adipocyte plasma membrane-associated protein	APMAP	0.125135	0.842554		11	11	34.1	16.0226	18.0658	17.5773	12.8878	17.8807	18.5247	17.322	14.1059	15.812	12.6487	14.1117	16.7856	11.8596	15.0113	14.269	13.6372	13.4687	17.3521	17.5075	17.0139	16.116	13.1012	14.4883	11.5928	13.3941	18.4088	13.2917	12.7954	12.1142	17.7057	13.1793	17.0678	13.7899	13.2043	13.668	13.8958	14.9113	13.6803	12.6558	16.9998	16.7251
P12236	ADP/ATP translocase 3	SLC25A6	0.500986	0.26921		9	3	30.9	15.0808	12.6367	13.4893	14.1098	14.9102	17.7473	14.0773	14.7956	13.094	14.9602	14.2286	15.0691	14.6989	13.5149	14.4215	15.0888	13.5036	12.6174	15.5791	13.0544	18.1807	14.7863	13.4637	14.0414	15.7389	14.5895	13.3875	14.8523	15.2216	16.8685	13.7025	15.6539	12.8042	13.2928	14.6811	15.9204	17.1522	14.2068	16.0674	18.1043	14.0424
Q10588	ADP-ribosyl cyclase/cyclic ADP-ribose hydrolase 2	BST1	0.0104158	0.829839	+	4	4	17.3	14.565	16.6917	15.8284	15.7725	13.5617	14.2307	15.2692	15.7314	15.3751	15.2008	15.0363	14.9631	14.7857	15.2614	12.8735	16.4782	15.5641	16.263	14.7808	14.6674	14.924	15.3982	17.4849	16.2592	13.1313	15.9781	15.8062	15.5442	16.0052	17.8069	16.5499	13.8532	13.4273	16.7893	13.5136	15.965	11.1602	15.3063	14.7854	14.2839	15.5688
P61204	ADP-ribosylation factor 3	ARF3	0.80865	0.1371		3	3	33.1	17.5061	16.9359	13.4583	13.7814	17.7189	17.6866	16.0276	14.3628	13.7087	13.1163	17.445	17.8629	12.3322	16.7	13.1089	16.265	14.0586	14.8613	17.6397	15.968	14.1048	12.378	13.3015	14.3664	12.7554	15.0779	14.8531	13.4421	13.9641	12.9877	13.5638	13.1691	13.3094	12.8771	12.7673	13.4003	12.6637	13.2945	13.4583	17.1856	16.8254
O43488	Aflatoxin B1 aldehyde reductase member 2	AKR7A2	0.34986	-0.19947		8	6	36.5	18.4469	18.1327	18.6303	18.7227	18.0949	17.6551	18.0308	18.4853	17.7269	17.4671	17.637	17.5662	18.1678	17.7573	18.2895	18.3899	19.4171	16.6506	17.8452	17.7081	17.8208	17.7119	17.1641	17.4409	17.7043	15.6568	15.7813	17.1101	17.083	16.6439	17.4413	17.8995	17.2582	17.694	17.7006	17.2846	17.7635	18.4163	18.0944	17.6369	17.5674
O95154	Aflatoxin B1 aldehyde reductase member 3	AKR7A3	0.0571475	-0.739095		5	3	24.8	18.2968	13.4528	15.5365	14.4779	16.0912	13.7782	16.5402	13.9348	12.9535	13.0171	15.0658	14.6837	13.69	17.1634	12.4065	13.4174	16.8154	13.8729	12.954	12.9284	15.9722	14.5325	13.0531	13.7997	15.8821	11.6359	13.1287	12.335	12.7203	13.1946	12.1554	15.3527	15.4486	14.9748	12.8956	13.8609	17.3036	13.1818	15.5194	15.5519	14.2441
O00468	Agrin	AGRN	0.901207	0.0591378		10	10	8.4	14.7881	14.5241	13.2374	12.1997	16.2435	14.734	14.2125	13.528	14.7202	14.1582	14.7017	14.9239	13.6477	13.9539	13.8486	14.817	13.5729	15.6079	15.7153	16.0525	15.8226	14.8118	13.4193	15.2311	15.2197	16.5003	16.3454	16.206	15.6653	15.7007	17.3992	13.4327	13.2346	12.5504	13.2385	16.4063	16.1122	15.8179	15.9645	16.3502	14.7811
Q02952	A-kinase anchor protein 12	AKAP12	0.785267	-0.131811		7	7	8	17.3679	17.3195	14.7876	14.1985	17.0115	17.3697	17.1207	14.0373	17.2176	16.2596	17.1707	17.6191	16.0294	17.6474	16.9452	17.1484	14.1125	15.5653	17.4427	17.356	15.0399	12.6688	12.3234	13.2383	13.9137	16.2497	14.0738	12.9382	13.013	12.8748	14.2887	12.8566	12.9811	13.8555	13.1865	13.5721	15.2305	13.7874	12.908	16.6433	14.9978
Q9Y2D5	A-kinase anchor protein 2	AKAP2	0.123744	0.539521		5	5	10.4	17.4973	17.3548	12.7278	15.7153	16.6672	17.0319	17.1281	15.7843	17.3951	17.2658	17.6045	17.5855	12.836	18.0505	17.5666	18.0005	14.1884	17.1374	17.6731	15.2878	13.6065	14.3582	13.739	13.2369	13.6743	17.9889	13.2326	12.6855	13.4457	13.6143	12.3308	13.1948	13.5322	13.7099	13.176	13.8059	14.5414	15.1111	13.8063	13.6202	14.8623
P49588	Alanine--tRNA ligase, cytoplasmic	AARS	0.0521762	0.537885		12	12	22.5	16.8173	17.0713	15.7455	15.8994	17.5224	16.2721	16.9143	16.922	15.3859	16.3645	14.3641	14.8315	15.3011	16.1182	14.7271	16.645	16.4883	16.4794	16.7796	16.8595	15.1543	14.6188	15.647	13.6174	12.4249	12.7666	13.0119	13.1635	12.5898	14.1993	13.0412	15.3603	12.8819	14.7243	15.1773	14.6299	15.1299	16.0669	13.9505	13.2961	15.1694
P14550	Alcohol dehydrogenase [NADP(+)]	AKR1A1	0.679221	0.157625		10	10	43.7	17.0471	18.6402	18.3017	18.6532	18.7554	18.7328	19.0795	19.3022	18.2026	17.5795	16.2433	17.163	18.4396	18.0752	18.3788	18.4244	19.7362	18.9947	18.4469	18.3615	17.7991	18.0482	17.9151	16.9491	17.5258	13.0454	18.3029	17.3522	17.9972	16.7252	17.0721	17.994	17.4009	17.1362	18.4462	18.0953	17.6725	18.8097	17.9086	17.2485	17.2473
P47895	Aldehyde dehydrogenase family 1 member A3	ALDH1A3	0.00407273	0.74253	+	3	3	5.3	14.8088	16.0228	12.8885	16.2622	14.8969	16.0851	14.9583	15.6308	14.9729	15.1271	13.5936	15.1342	14.1709	15.0454	15.4134	16.2128	15.0157	16.3702	14.7761	15.2369	14.3063	12.4715	12.2038	13.363	13.2968	13.9618	12.8623	13.5237	13.5778	14.3455	14.0052	15.1281	13.0429	12.1102	14.1383	14.3128	13.2204	14.0134	13.8361	14.3338	13.013
Q8IZ83	Aldehyde dehydrogenase family 16 member A1	ALDH16A1	0.0653234	0.410929		8	8	13.7	16.3102	16.3324	15.4838	16.2522	15.5693	15.2417	16.4338	16.4309	16.0481	15.8136	15.5171	16.2454	16.1731	16.0697	15.3854	16.022	16.7165	16.6348	15.6981	15.8784	17.0151	16.4144	16.5298	16.621	16.5881	16.0724	16.7568	16.5389	17.194	16.6451	17.3214	17.1497	13.9537	16.5262	14.089	16.8946	17.3297	16.9522	17.0638	16.794	15.3501
P30837	Aldehyde dehydrogenase X, mitochondrial	ALDH1B1	0.143751	0.410459		16	16	38.9	17.544	18.9091	18.3754	17.14	19.1163	21.8058	19.3123	20.422	14.3139	17.6168	17.3021	18.4566	16.9914	16.6263	17.2215	18.4981	19.9521	20.763	19.7918	18.9057	19.0263	18.4864	17.0661	17.6048	18.3777	18.2078	18.5607	18.4456	18.7592	17.9847	18.9781	18.9527	17.7207	17.8534	18.3131	18.7427	19.1223	19.1881	18.4905	18.566	18.2488
P05091	Aldehyde dehydrogenase, mitochondrial	ALDH2	0.827996	-0.0834981		10	10	24.2	18.0421	18.3836	19.6568	17.5356	20.2957	21.4639	20.5366	21.022	17.631	18.4228	17.3078	18.3817	17.8955	16.9942	17.885	17.8766	21.17	21.0349	20.4335	19.1048	20.2996	19.8121	18.6147	19.7028	19.758	18.5632	20.309	19.4723	19.093	18.7547	20.0054	19.8459	19.7435	19.2767	20.0035	20.0584	20.3813	20.0145	19.1658	18.9907	18.9396
Q04828	Aldo-keto reductase family 1 member C1	AKR1C1	0.271395	0.425909		5	2	21.7	18.1117	17.1245	14.838	15.2245	16.7742	17.0382	16.6806	13.6911	16.7336	17.5038	17.4771	17.9763	16.696	16.9301	17.4078	17.2759	13.2818	16.5937	15.8694	14.5895	13.7122	13.2203	15.1035	15.824	14.29	17.551	13.7101	16.6676	12.705	15.9555	16.9992	16.9869	13.1374	13.032	16.5972	17.1108	15.2129	16.5149	15.2904	16.5875	15.147
Q96IU4	Alpha/beta hydrolase domain-containing protein 14B	ABHD14B	0.937155	-0.0280712		6	6	47.1	17.0151	14.9202	15.5192	15.9919	16.3563	16.1302	16.6362	15.7985	17.2411	16.9907	17.5491	17.741	17.6036	17.19	17.5806	17.5105	15.9345	15.7592	15.8934	15.4351	16.7363	16.4119	16.7614	17.1667	16.8746	17.3791	17.7612	17.0121	17.2701	16.6423	17.3984	17.8394	17.0317	17.1524	17.2249	17.5899	18.1507	17.8554	17.4752	17.6642	17.189
P02763	Alpha-1-acid glycoprotein 1	ORM1	0.0106154	0.992508	+	3	2	13.4	19.3916	19.9093	18.906	20.2646	18.1447	18.2383	18.3356	17.8976	19.3527	19.1691	19.5344	19.131	19.5702	20.3062	18.2826	18.9699	13.7261	17.6811	17.5359	17.9952	19.6924	18.8875	20.5187	21.612	19.9826	21.4165	20.8402	20.1658	21.2513	21.3768	18.8571	17.962	17.8079	18.5421	17.6042	19.1871	18.932	20.5637	17.1582	18.4083	19.8747
P19652	Alpha-1-acid glycoprotein 2	ORM2	0.223905	0.537164		3	2	11.9	15.1631	13.5967	12.2913	16.4225	13.907	13.1294	13.517	12.9191	15.7706	16.7914	16.7694	16.3855	16.7672	17.4337	12.5147	14.7046	14.5414	13.3285	13.2089	12.7756	12.7617	12.7877	12.6314	16.7321	13.0022	19.0045	12.8148	15.0287	13.1521	17.9101	12.0842	13.8295	13.3754	13.7867	12.8467	12.2028	15.635	15.0756	13.6176	13.6886	14.7123
P01011	Alpha-1-antichymotrypsin	SERPINA3	0.00537143	0.818779	+	13	13	32.4	16.2477	17.2729	16.7054	18.6957	15.9742	16.3006	15.9263	15.5288	17.386	18.4348	17.1851	17.0513	17.0852	18.1588	17.4533	17.6546	12.9604	16.4572	16.2993	17.7484	14.103	12.7603	12.8215	12.9492	16.0607	15.5211	13.3099	15.1064	15.569	16.1659	13.2025	16.7109	14.7414	15.6704	13.2589	11.8012	13.1776	12.589	13.9163	14.3534	15.3354
P01009	Alpha-1-antitrypsin	SERPINA1	0.207659	0.400308		13	13	42.1	16.4308	17.3778	18.7408	20.5052	17.4182	17.2262	17.2085	17.3068	17.6816	19.2775	13.547	16.4433	18.0983	18.6675	17.515	17.3741	17.792	17.7549	18.2198	20.1197	13.4958	13.912	13.782	13.5258	14.1855	12.8756	13.4667	13.2096	13.6732	13.4603	12.3135	12.0526	12.45	13.5827	12.9756	13.0289	14.343	14.265	13.2765	13.3927	15.5737
P04217	Alpha-1B-glycoprotein	A1BG	0.0112593	0.885619	+	19	19	44.2	19.7078	19.7428	20.5322	21.8649	18.7382	18.8069	19.6357	19.9241	20.3777	20.7137	20.054	19.3212	20.1428	20.8886	19.1433	19.1963	19.2238	19.5104	18.8924	19.7587	19.4233	18.8335	19.286	20.2238	18.7236	20.1712	19.6047	19.3079	19.5753	19.4867	17.3353	16.8952	16.2038	18.4399	15.3756	18.2582	17.689	19.2472	18.1082	19.0592	19.1057
P08697	Alpha-2-antiplasmin	SERPINF2	0.0654963	0.703548		5	5	22.4	16.7821	16.7946	17.764	18.9395	16.1756	16.6689	16.2617	15.2928	18.7466	17.3103	17.4004	15.6196	17.5756	17.3792	14.475	15.1278	15.4457	16.7199	16.5177	17.3058	15.8672	12.4105	17.5161	17.1012	14.0026	16.8601	16.3216	16.3394	16.8568	20.8474	16.8218	15.2689	13.9654	16.4077	13.6213	16.2287	13.9326	13.129	14.8707	16.2043	16.8033
P02765	Alpha-2-HS-glycoprotein	AHSG	0.0384813	0.747875	+	7	7	39	18.9901	18.8586	20.9792	21.2238	18.4767	17.4506	19.2935	19.9513	19.3451	19.8004	19.4789	18.2463	19.5307	20.1672	16.974	16.8714	18.3534	19.3251	18.0556	19.7018	17.8223	17.2372	18.609	19.9644	17.39	17.9656	17.0067	18.3723	19.2638	18.7208	18.1868	15.9005	13.2634	18.1801	14.9607	17.6804	17.7128	19.0895	16.9572	18.1413	18.2779
P01023	Alpha-2-macroglobulin	A2M	0.0610079	0.661408		42	38	42.1	20.0137	20.3759	19.7402	21.2897	20.0139	20.0738	19.2937	19.4642	21.1039	21.8851	20.6203	19.7475	22.2842	22.4751	20.7554	20.1291	19.1527	19.9433	19.9557	21.1219	18.9698	18.0379	18.1661	20.0473	18.484	19.9475	17.5283	18.6247	18.2282	18.5323	19.2671	17.7889	16.9978	19.0336	17.9606	18.2777	17.8121	19.1186	17.3707	17.8365	17.969
P12814-2	Alpha-actinin-1	ACTN1	0.877866	0.0621225		48	32	63	20.4519	20.4256	20.4036	20.1834	20.9047	20.6933	20.7449	21.2305	20.7002	19.8029	20.4237	20.7927	20.507	20.2638	20.2203	20.5869	19.7204	20.2043	21.2233	21.0238	18.7584	19.777	18.61	18.2281	20.0554	21.149	19.3776	19.0524	18.9551	19.0206	19.2508	19.2545	18.732	18.8657	19.9185	20.558	19.7446	19.105	18.8059	19.1371	19.9476
O43707	Alpha-actinin-4	ACTN4	0.51383	0.226378		38	24	45.6	16.9993	16.2433	15.7357	13.9712	18.0652	17.436	17.104	14.9242	15.0286	16.9047	16.981	17.4737	15.464	15.3389	15.2066	16.3312	15.9611	16.6274	17.8235	17.3075	12.9046	13.1243	12.9026	12.5569	12.8654	16.4333	14.9775	12.8044	12.7677	13.4524	12.9599	13.98	13.3915	13.5184	14.3105	13.582	13.2246	13.7621	13.782	12.7756	13.2577
P35611	Alpha-adducin	ADD1	0.0259747	-0.900218	+	10	9	20.5	15.8564	16.041	17.1405	13.2465	16.8849	13.4501	16.4253	14.4735	16.6485	12.7505	17.3345	15.2668	16.7444	15.6184	16.3728	13.3826	14.4988	16.5498	15.9508	16.5101	15.5995	14.1168	12.8007	13.0219	12.9674	16.3111	14.9049	13.5057	13.0746	13.8901	13.0058	13.5651	13.8584	12.6912	14.0038	13.6406	13.4828	13.6507	13.4704	13.3707	12.4572
P49419-2	Alpha-aminoadipic semialdehyde dehydrogenase	ALDH7A1	0.882515	-0.0718506		7	7	21.1	17.8165	17.2751	17.8951	13.8894	18.2188	18.2516	18.2433	18.8697	16.0213	16.9003	18.072	17.1403	16.7453	17.0192	15.9568	13.4588	19.1304	17.7522	17.3866	16.3405	17.2701	13.7934	16.2992	17.5837	17.6281	16.6535	14.2236	16.947	13.341	16.5946	17.8106	17.2761	16.9589	16.8419	17.0534	17.2409	17.9438	17.7089	17.9748	18.1725	17.2803
P61163	Alpha-centractin	ACTR1A	0.911781	0.0655634		8	5	35.1	17.9407	17.243	12.5749	13.5312	16.9464	16.8129	16.2962	12.8083	17.1303	17.0543	18.2255	17.6895	17.8815	17.7955	13.1467	15.4827	14.0049	15.6311	17.2609	16.5781	16.2021	12.8647	13.1652	14.0501	13.8474	18.1551	13.0446	14.8472	13.5762	15.7674	15.289	13.2639	12.5287	13.6152	13.6833	12.9193	16.4693	13.3101	15.1989	16.9763	16.2192
P02511	Alpha-crystallin B chain	CRYAB	0.282559	-0.323038		8	8	42.3	19.6959	18.7284	19.1928	18.4395	18.8166	18.8478	19.5029	19.8902	19.3534	18.3911	20.0536	18.6576	19.8262	19.9887	18.1411	17.7568	18.4272	18.8494	19.6145	19.369	18.4444	18.6342	18.6522	19.7706	18.9481	19.3665	19.9066	19.3451	19.5521	17.0934	20.0877	17.1676	18.4747	18.776	19.4304	19.0073	19.3559	19.6402	19.387	19.1982	19.2729
P06733	Alpha-enolase	ENO1	0.0413333	0.636933	+	24	22	66.8	19.9112	20.1221	20.3343	20.6317	20.4028	20.2559	20.1662	20.1186	20.0117	20.3821	19.3733	20.0583	20.0811	19.9388	20.0382	20.412	19.99	20.4383	20.6691	20.2949	18.1761	17.4034	17.291	17.1684	11.6627	18.1936	18.1033	17.103	16.9587	17.8307	17.4636	19.1554	16.0439	16.6565	16.9326	17.6047	18.636	17.875	18.0473	19.0299	18.2384
Q16352	Alpha-internexin	INA	0.00189474	-1.13897	+	11	9	29.7	17.761	13.964	16.1265	14.9823	15.566	14.1688	15.5483	15.9903	17.6677	13.1449	13.7184	14.0191	17.2235	15.9858	15.1253	15.1755	14.8868	15.926	15.0072	16.9031	13.9384	13.0961	13.2613	14.4252	13.707	14.3864	15.0806	15.0294	14.3842	13.1316	13.2264	12.9372	16.3684	12.7985	13.2436	13.0155	13.8644	13.2298	13.7171	12.6087	13.8902
P54802	Alpha-N-acetylglucosaminidase	NAGLU	0.244127	0.386961		9	9	19.1	14.8892	14.551	14.5529	13.8112	14.2677	14.9805	14.0659	14.0863	12.667	14.3783	13.9873	15.4683	13.763	13.0136	14.5762	14.9928	13.2745	14.5465	13.3245	13.1601	15.9762	14.7453	15.8207	13.2855	12.7499	15.8276	14.4138	15.6338	13.9005	15.51	14.6276	16.0414	13.6145	12.6901	13.4639	14.4696	15.6176	14.7195	18.0056	18.0745	14.5888
Q9NVD7	Alpha-parvin	PARVA	0.499443	-0.228829		3	3	10.2	15.3838	16.0752	16.4239	14.0828	15.1748	14.3281	14.9826	16.0059	16.6151	14.6594	15.3386	15.9369	16.7964	15.6027	16.2208	14.6647	13.3362	15.8437	15.5427	15.9581	14.9664	15.1479	13.7239	13.0166	13.4646	13.1735	13.7779	12.695	12.4945	13.2121	13.2812	13.7835	14.2587	13.9925	12.4364	14.1836	13.4057	14.4655	13.112	13.255	11.8203
P19801	Amiloride-sensitive amine oxidase [copper-containing]	AOC1	0.00535211	-1.12963	+	6	6	11.5	17.9727	13.7297	13.225	13.874	17.5071	13.9842	17.4287	13.6445	13.1218	14.3634	18.0484	17.0943	12.7798	12.9784	13.9309	14.0709	14.526	14.2921	14.8013	12.6788	17.1985	12.5569	13.4788	13.749	13.0829	14.195	13.26	12.9234	12.6279	12.4254	13.451	15.2815	13.677	12.7028	13.8997	13.3341	16.2367	12.5507	16.8616	16.2149	15.1293
P21397	Amine oxidase [flavin-containing] A	MAOA	0.0106415	-0.864694	+	8	8	20.1	15.8525	14.0182	12.2365	14.3082	17.4327	15.6165	17.2635	15.7157	13.1279	14.3622	17.4011	14.6822	15.4765	13.8701	13.7629	13.022	15.6792	15.7832	17.1734	14.7222	17.7457	15.5402	13.176	15.2461	13.5567	12.9015	16.524	16.0101	13.008	13.8462	13.4637	15.9731	16.6771	15.72	13.8552	12.959	16.9298	15.2539	15.9472	15.1197	15.6557
Q13155	Aminoacyl tRNA synthase complex-interacting multifunctional protein 2	AIMP2	0.715715	0.104478		3	3	14.7	16.2489	14.9301	13.6564	13.2629	14.7535	15.335	14.9804	14.5772	14.2835	15.4689	15.5986	16.567	14.8773	14.6681	14.4827	15.1676	13.3973	14.8058	13.9542	13.4284	14.8639	12.9323	13.622	12.9138	14.2156	15.3019	12.3676	12.7043	13.0219	13.5539	12.8028	14.7378	13.9336	13.3054	12.8921	12.977	15.1209	14.2541	14.0714	14.1651	13.3969
Q03154	Aminoacylase-1	ACY1	0.321533	0.384569		5	4	21.3	17.1229	13.9851	13.1533	13.8651	16.7529	16.1221	16.1346	13.8535	15.0719	15.9443	14.3354	17.1657	16.016	16.0321	16.1727	16.5291	12.7197	15.7965	15.3109	14.5833	15.5712	13.2961	12.7615	12.0365	12.0342	14.1978	14.2704	13.6175	12.8074	13.5745	12.3485	15.7133	12.3028	13.2259	13.3442	13.2721	15.2414	13.6785	13.1743	15.7417	12.7471
Q9H4A4	Aminopeptidase B	RNPEP	0.323202	0.355236		10	10	20.3	17.9227	16.6985	16.3346	15.5385	16.7685	16.3469	16.8877	16.434	16.5203	17.1736	17.2797	17.8223	16.8214	16.6161	17.883	17.7575	17.1915	15.9117	16.0884	15.3285	17.3118	15.4717	14.4997	14.3093	12.9959	16.8323	15.8146	16.2893	15.0144	16.7167	15.4317	16.5018	15.6838	15.4738	13.3959	16.0451	17.5181	17.0218	15.3114	17.0096	15.2876
Q01433	AMP deaminase 2	AMPD2	0.103683	0.412999		4	4	4.4	15.3803	14.4644	14.3791	13.561	14.1159	15.2781	14.8297	15.1339	14.7959	15.4911	13.0347	15.7128	15.2403	15.193	15.6975	16.2408	13.504	14.8831	14.5734	14.4175	15.5553	14.0611	12.4496	13.4728	14.4371	14.3903	12.5977	13.0389	12.8695	15.6141	13.7337	14.9325	13.7773	12.1892	13.4652	13.5865	13.3476	14.4767	13.0394	14.7688	13.1195
P16157	Ankyrin-1	ANK1	0.554578	-0.254714		23	23	17.8	13.5934	14.0047	18.9386	12.8792	17.0251	19.2731	14.351	13.0359	15.3076	13.9549	14.5775	14.3159	12.4724	13.9724	13.448	14.5987	13.1778	17.2008	14.2085	12.7562	13.9806	12.0537	13.3695	14.5741	13.7879	12.9468	13.2663	13.9879	14.059	14.6532	16.4385	12.537	15.1106	17.2266	13.5751	14.9149	13.1149	12.1738	13.0091	13.0379	12.7612
Q01484	Ankyrin-2	ANK2	0.000774194	-0.999811	+	11	9	3.4	16.5545	15.7913	15.8411	14.4469	16.0549	14.6047	16.826	16.8507	16.7608	13.4932	15.7806	13.3149	16.2041	15.2343	14.832	14.2157	15.5454	15.6909	16.2992	15.8179	14.1241	12.7901	13.8582	14.9027	12.5362	13.1687	14.9758	14.4544	13.6216	12.6865	14.6649	13.7755	14.8933	15.0461	14.1443	14.7625	14.8943	14.4114	14.1387	13.7128	12.9756
P04083	Annexin A1	ANXA1	0.0176842	0.665868	+	21	21	55.5	16.9178	18.4198	18.9745	19.6781	18.6331	18.9745	17.8768	17.9961	17.9672	17.8477	16.9698	17.3304	17.7923	17.6179	17.354	17.6075	18.2574	19.2204	19.037	19.2545	15.8437	15.4102	15.0842	13.3088	16.6686	13.9066	13.6553	15.1049	14.0885	16.038	15.6367	16.7452	15.4897	15.8163	15.1631	17.0685	14.2511	15.5154	16.8814	17.0005	17.1444
P50995	Annexin A11	ANXA11	0.0432039	0.470435	+	12	12	27.3	19.1376	19.4785	19.0787	18.6402	19.0833	19.3813	19.4122	19.156	19.1036	19.1179	19.1503	19.6623	18.3982	18.9077	19.1497	19.6134	19.3558	19.5204	19.1416	18.7387	19.1724	18.6251	18.3886	18.2783	18.551	20.3797	18.2095	18.4076	18.2821	19.5814	19.2628	19.7724	18.4103	18.4459	18.8802	19.2859	17.9628	19.3189	18.8951	18.9576	18.5919
P07355	Annexin A2	ANXA2	0.186017	0.372767		30	30	77	18.4172	19.5019	20.0821	19.8727	19.4952	19.7382	19.0519	19.0288	18.9139	19.0762	18.7975	18.978	18.8722	19.1452	18.3717	18.5176	19.7807	20.1192	19.9202	19.7873	18.3545	18.0097	17.9281	17.7575	18.7497	16.095	18.5674	17.2929	18.4235	18.7651	17.9339	19.9432	18.0794	18.2917	18.0956	18.2767	18.1703	17.6813	17.5522	18.2763	17.9305
P12429	Annexin A3	ANXA3	0.545225	0.277914		11	11	34.7	15.6782	15.9185	13.7689	13.0075	16.6731	16.8444	14.6414	13.6006	15.8698	15.7391	14.7758	17.58	15.1319	14.8836	15.8355	17.3128	15.1023	15.3809	15.2943	14.1403	15.159	15.1985	15.744	14.4712	14.0707	18.4172	14.4255	13.639	13.3045	17.9916	15.7427	16.5523	14.8233	13.8262	14.4282	15.4753	15.7792	15.0996	14.2644	16.5489	15.1227
P09525	Annexin A4	ANXA4	0.0612403	0.495353		15	15	48	19.2313	19.3492	20.1661	19.1883	19.76	19.8109	19.7159	19.7779	18.8902	19.3412	19.5679	19.9164	18.6861	18.635	18.9705	19.129	19.6714	20.3568	19.8036	19.6545	19.3478	17.9981	18.1028	18.5148	18.9698	19.2762	19.1599	18.9928	18.8061	18.5381	19.4265	19.9425	18.1418	18.4871	16.9061	19.5449	19.7627	19.3901	19.2393	19.2917	19.4083
P08758	Annexin A5	ANXA5	0.109012	0.294407		20	19	56.9	20.0276	21.362	22.2876	21.9032	21.6	21.8232	21.353	21.8987	21.0068	21.1969	20.5631	20.5481	20.5995	20.8112	20.7524	21.1431	21.9103	22.1789	21.6963	22.2469	20.9754	21.5775	20.9654	20.8763	20.7617	20.1544	20.597	21.038	20.9958	20.9188	21.5722	21.2288	20.7144	20.9294	21.8325	21.8196	20.6906	21.893	21.5781	20.7602	20.7942
P08133	Annexin A6	ANXA6	0.0991304	0.439543		35	35	54.4	19.2853	19.6688	18.9904	18.809	19.225	19.5123	18.9621	18.8625	19.7519	19.5922	19.9611	19.5043	19.5969	19.5537	19.5673	19.8223	18.5595	19.544	19.6577	19.7706	18.7171	18.6515	18.4295	17.904	17.7371	19.9758	17.5798	18.4781	17.8054	19.158	19.0287	18.5491	17.682	17.8386	18.6301	19.3189	18.704	19.2698	18.2526	19.2208	18.7378
P20073	Annexin A7	ANXA7	0.756197	0.0811548		9	9	25.4	17.4528	17.9096	17.7575	16.9355	17.8303	17.318	17.7235	17.8653	17.8155	17.546	18.2297	17.355	17.6923	17.574	17.8754	17.6885	17.8421	18.1029	17.8124	17.6276	18.0876	17.649	17.1878	17.1877	17.4743	17.3566	17.6742	17.481	17.3604	17.532	17.6709	17.9372	17.4168	17.6898	18.241	17.8924	17.8493	17.2668	17.627	17.6364	17.3653
O95994	Anterior gradient protein 2 homolog	AGR2	0.282286	-0.446779		7	6	44	20.6847	19.3005	20.8676	17.9675	22.4111	20.6666	22.8411	21.7533	18.6517	19.5635	20.686	21.0618	20.2606	19.8382	20.2843	19.7728	22.7408	21.3747	21.8388	19.732	21.0662	20.1025	12.3318	20.0055	20.1172	19.4561	21.1495	18.3664	19.907	18.5425	20.137	21.1704	20.722	20.5175	21.9724	20.3897	21.0804	21.1599	20.8006	19.3931	20.1833
Q03518	Antigen peptide transporter 1	TAP1	0.496709	-0.308196		5	5	11.6	13.3893	16.5741	17.4018	13.6364	16.918	14.4598	16.975	17.9369	14.4371	12.6064	14.8331	13.6094	15.8653	12.9052	15.2718	13.3666	13.171	18.2141	14.6989	16.3183	16.9804	16.0552	15.0111	13.5759	13.1149	12.4975	13.9905	14.1726	12.7201	13.0597	13.3942	12.6575	16.4053	15.1906	13.5563	13.5369	12.8292	13.2588	13.5862	12.732	12.3931
P01008	Antithrombin-III	SERPINC1	0.0497919	0.61657	+	7	7	24.8	17.8257	18.5903	18.8985	20.4587	17.0147	17.1615	18.0247	18.8648	18.4442	18.9962	17.9372	17.6958	18.3656	18.6234	18.0006	18.4071	18.0594	17.665	17.8222	18.8563	17.3478	18.0348	18.7698	19.4861	17.7918	18.066	18.6242	18.213	19.0682	18.7045	17.9773	16.8002	17.192	18.5494	18.0799	17.8538	13.2325	19.0746	17.4681	17.3742	18.6683
O95782	AP-2 complex subunit alpha-1	AP2A1	0.124975	0.47573		14	8	18.8	15.2681	13.7332	13.229	13.0917	15.3305	15.8093	15.0029	15.4163	14.057	14.5877	13.5916	16.1336	12.3881	13.899	13.5082	15.4439	16.121	15.9304	15.2967	15.1977	14.3573	12.8663	13.4779	13.4382	12.294	12.4401	14.2945	13.4586	12.6438	13.8072	13.4219	14.9762	13.2018	12.3512	12.9301	12.4826	13.8708	12.9831	13.6804	12.7275	12.4634
O94973	AP-2 complex subunit alpha-2	AP2A2	0.0556239	0.558467		17	11	25.6	16.254	17.0591	14.6472	15.1867	16.3769	15.9309	15.1263	14.1576	16.0187	16.5116	17.5372	17.4732	16.0742	15.3325	17.206	16.9698	12.9598	15.8996	14.9007	16.1462	13.4722	14.6426	13.0277	13.7618	12.4257	17.4124	12.1462	14.2768	13.0968	14.1829	11.8221	14.1684	14.1684	12.6626	12.7743	14.2471	14.0802	14.52	13.1274	14.3697	14.2476
Q96CW1	AP-2 complex subunit mu	AP2M1	0.00490323	0.859488	+	5	5	17	17.0861	17.937	17.0904	17.3893	17.1858	17.4821	17.2891	17.1803	16.8207	16.8154	16.3984	17.3679	16.6354	16.739	16.7031	17.325	17.5073	17.6252	16.8204	17.4101	13.4773	15.5585	15.4835	13.9891	13.0549	16.1186	16.1848	13.0973	14.7072	13.5173	12.5773	13.7402	13.7142	15.3041	13.7899	16.7556	13.9466	16.5826	15.7839	16.1466	16.4862
P02647	Apolipoprotein A-I	APOA1	0.159746	0.426239		26	26	53.2	15.261	16.0672	18.0921	19.5716	16.8795	17.3119	16.8311	16.7224	17.0755	18.3844	16.9998	16.7908	18.0531	18.5754	16.8086	16.6231	17.5039	17.2163	18.0083	19.8601	13.3343	13.4486	13.695	14.6851	14.0914	16.3772	13.3859	13.5226	13.5474	14.2743	14.0191	13.7607	13.1743	12.4325	13.8336	14.4077	13.121	14.0991	14.7974	13.2814	10.3202
P02652	Apolipoprotein A-II	APOA2	0.323941	0.312717		4	4	48	15.6439	15.2128	16.7616	18.8006	15.9896	15.9001	15.6056	14.8627	17.2095	19.0508	16.9223	16.1581	16.4063	17.4871	16.6269	16.2039	14.8408	15.8429	15.5876	16.5899	12.9264	13.973	13.1282	12.0056	12.6698	13.5476	13.1021	13.3753	13.0233	12.214	13.4544	13.7938	12.7385	14.1636	13.7407	12.7478	13.0822	13.0566	13.0103	14.3093	12.9779
P06727	Apolipoprotein A-IV	APOA4	0.0555274	0.500681		11	11	29	13.9488	14.3449	17.212	18.7617	15.1112	15.2399	16.434	16.9953	15.0176	17.9143	13.9399	14.4414	13.2185	14.1381	15.2455	14.9661	14.5388	16.073	16.7089	18.1386	12.9754	12.7664	13.5737	14.1093	13.3182	13.2169	13.5237	12.3137	13.1031	13.5054	13.0226	12.8883	14.2381	13.7408	12.5217	12.918	14.2407	14.0835	13.3262	13.5305	12.4742
Q0VD83	Apolipoprotein B receptor	APOBR	0.0008	-1.00387	+	14	14	21.9	16.5896	15.0817	15.8792	14.0406	17.6831	16.8708	18.0628	16.9868	14.5847	14.549	16.2201	16.6682	15.1476	11.9588	15.7069	13.9886	18.9312	16.4997	16.6468	14.9046	18.5898	17.6013	13.9931	15.516	16.645	15.1412	17.7136	16.4476	17.1836	14.8868	15.6383	16.6496	17.5335	16.9476	16.7479	15.5563	18.1757	17.2413	17.1079	17.274	15.2956
P04114	Apolipoprotein B-100	APOB	0.113519	0.668395		50	50	16.5	16.345	17.4767	17.1034	19.2717	16.4347	16.8945	16.1263	16.2851	19.251	19.5106	18.399	16.6605	18.3569	18.3255	18.5207	18.2008	15.1888	15.9811	15.8868	18.2285	16.0344	13.9526	12.2849	15.9904	13.9547	16.8498	15.9743	17.2319	15.1311	16.2213	18.5522	14.126	13.0856	17.5078	14.4007	17.6846	15.1939	16.5409	13.8947	15.5925	16.5286
P02649	Apolipoprotein E	APOE	0.725801	0.163665		12	11	40.7	16.2001	16.3353	15.8034	18.1441	15.7623	16.6443	16.0431	13.552	19.2401	18.4151	17.9343	16.3303	18.144	17.3376	19.219	18.2728	13.9701	16.155	15.3957	16.6413	17.1712	17.233	18.1214	19.0755	13.4668	17.7863	18.0197	18.1767	17.8111	19.4801	18.6853	16.5251	17.8295	18.3799	15.9521	18.0073	17.8105	18.7138	17.4546	18.0659	16.022
O14791	Apolipoprotein L1	APOL1	0.00485246	1.32623	+	3	3	12.1	14.0068	15.0137	17.6542	18.274	13.7741	13.3312	15.742	13.6722	15.8269	16.2655	14.0696	14.8582	12.4203	15.4368	15.142	14.9263	13.7296	15.0365	12.3624	16.4165	13.6968	13.309	13.0069	17.6195	13.1978	13.2357	13.5729	15.9933	12.2176	16.3084	17.1131	13.218	12.5376	12.9711	11.2379	16.9188	13.3743	17.1915	14.4376	15.3872	16.3085
Q07812	Apoptosis regulator BAX	BAX	0.959713	-0.0347206		4	4	32.3	15.3016	16.4224	17.2023	15.7705	16.6782	15.7516	16.3696	17.4409	15.7187	12.5253	17.081	16.2933	16.7059	13.36	15.6606	13.5494	17.3736	17.094	16.4021	16.1325	17.3667	16.8786	16.2125	12.504	17.1799	13.0951	12.5744	16.0964	13.8311	11.1271	13.2132	16.0169	14.1688	12.1066	16.1848	13.4077	12.5884	16.2428	17.2423	14.482	15.3899
O75342	Arachidonate 12-lipoxygenase, 12R-type	ALOX12B	0.446822	0.355851		6	6	10.3	13.6778	13.1315	15.0997	12.9772	12.9455	13.75	14.0815	12.9597	14.732	15.7519	16.4722	13.7698	13.4686	17.0225	13.3178	13.1721	13.9139	13.1883	12.1945	15.5904	16.7906	15.1443	12.3476	14.4424	17.1403	13.324	16.3578	15.8441	17.2576	17.0963	13.0035	18.3537	15.5539	12.9032	14.0068	15.8132	16.0647	14.0821	15.381	15.6978	14.7704
P53367	Arfaptin-1	ARFIP1	0.0210411	-0.71203	+	3	3	9.1	16.838	13.8493	13.8064	13.4336	16.8429	16.2311	16.523	13.4646	15.4956	16.6612	17.3424	16.9222	15.793	15.8103	17.0194	17.1283	13.2614	13.4144	12.8607	14.1687	15.2221	16.6533	14.1821	13.1917	14.0863	16.4694	13.7703	12.3649	15.3384	13.3334	14.3237	12.9665	17.1522	14.8422	14.8798	14.0565	14.2118	13.8361	13.0158	13.2723	13.9643
Q96P48	Arf-GAP with Rho-GAP domain, ANK repeat and PH domain-containing protein 1	ARAP1	0.00905263	0.677835	+	8	8	7.9	13.2544	15.4717	12.3328	14.372	14.2362	15.693	13.3778	14.9829	14.7609	14.435	12.6058	14.7826	14.0768	12.8865	14.1354	16.5021	14.5438	14.7335	14.4553	14.1957	13.7487	12.0954	14.1038	13.7363	13.3955	14.8637	13.6435	12.7338	13.1882	15.1717	12.7565	14.4337	14.1454	13.9522	13.6308	14.1058	12.5684	13.4723	13.8965	13.8498	11.5207
P05089	Arginase-1	ARG1	0.461279	0.391814		10	10	36.3	13.9018	13.3515	18.3174	14.0043	13.8537	14.1668	13.5717	15.6141	15.3512	15.6504	18.0507	14.0649	12.6692	17.2829	14.2551	12.6424	12.676	15.4157	12.5752	16.9459	16.7707	16.79	17.1011	16.0608	18.698	16.2507	17.1839	16.3438	18.7982	16.9138	16.9784	20.6493	18.0973	18.5001	13.8253	17.1403	17.1271	14.3752	16.8668	18.011	16.7387
P54136	Arginine--tRNA ligase, cytoplasmic	RARS	0.526727	0.241242		4	4	7.7	15.3959	16.0052	13.23	15.3692	15.554	15.8725	15.554	15.2445	15.6105	15.1319	13.5054	16.3191	16.049	15.8223	13.9349	14.5513	14.8399	15.4867	15.3055	15.3152	13.9962	12.9403	13.5376	13.1985	13.9875	12.7022	15.2404	12.5257	14.6187	14.402	15.2206	16.1479	13.4601	12.5667	13.9168	12.8672	16.2913	15.8895	13.3414	15.7536	13.6983
Q9NVT9	Armadillo repeat-containing protein 1	ARMC1	0.807359	0.114336		2	2	15.2	15.6444	15.9722	16.8624	14.7071	16.4288	16.973	17.146	17.5487	15.1505	14.5797	15.532	15.2966	15.5543	15.5809	13.9818	13.0157	12.9249	17.4028	16.5805	15.7737	16.4618	15.349	13.2569	15.9705	15.7033	16.0036	16.1356	15.8912	15.7196	14.8056	15.7735	15.1689	13.3694	15.1425	14.0356	15.8985	16.3312	16.1341	16.117	16.2096	15.2761
P15289	Arylsulfatase A	ARSA	0.688231	-0.151311		5	5	13.6	16.2609	14.1773	13.3932	13.1169	15.8309	15.2775	15.9821	13.1682	15.2474	15.0932	13.8278	15.9007	15.6317	14.8581	16.8734	16.2468	13.4725	13.1408	14.7491	12.5502	16.2068	14.7543	16.9993	13.6957	13.3773	14.6891	16.2185	14.8787	15.4015	15.1639	13.8538	16.4139	12.8225	14.3369	12.6604	13.8764	15.7101	14.7571	16.6402	16.4809	15.0535
O43776	Asparagine--tRNA ligase, cytoplasmic	NARS	0.658348	0.134664		9	9	15.7	18.147	17.8703	17.1651	16.7217	17.6905	17.313	17.749	17.4337	17.4066	17.8499	17.741	17.7744	17.6083	17.273	17.8328	17.5594	17.7021	17.3997	17.6553	16.2095	18.31	17.2571	17.157	17.1494	17.1903	17.8675	17.8882	17.2651	16.8476	17.2268	17.5903	17.6947	15.5266	16.6781	17.3387	17.462	18.5802	18.2007	17.5857	17.9797	16.8218
P17174	Aspartate aminotransferase, cytoplasmic	GOT1	0.122068	-0.650462		5	5	17.7	17.8811	13.4421	16.0486	15.8985	17.2145	16.8968	16.7008	14.1541	16.4429	16.7855	17.2399	16.7634	17.0105	16.7572	16.7706	12.5715	13.2697	16.4415	17.115	16.5113	16.3661	16.281	13.6287	13.4062	12.9385	13.2454	13.7868	12.9941	12.0605	12.1617	13.2206	16.1936	15.1872	12.4795	13.3314	13.8449	16.9947	15.2951	13.6019	13.7503	15.6486
P00505	Aspartate aminotransferase, mitochondrial	GOT2	0.468585	-0.212021		6	6	19.1	15.8894	16.2127	15.0256	13.3819	16.5042	18.0273	16.5285	17.1225	15.7829	15.6418	13.6904	14.9832	16.2669	15.3722	15.9584	16.4596	17.8843	16.9448	16.9804	16.1604	18.7847	18.0393	17.0027	18.0205	17.2947	13.6483	18.8806	17.977	17.6089	16.4692	18.2745	18.2692	18.377	17.8433	18.0923	17.6133	18.6325	18.8493	18.092	17.6287	17.0669
P14868	Aspartate--tRNA ligase, cytoplasmic	DARS	0.0152812	0.748936	+	8	8	21	17.1152	17.1035	14.5813	13.1845	15.965	16.2434	15.8168	12.9306	16.6902	17.2474	16.8823	17.7807	16.8235	16.554	16.6145	17.0654	12.5335	15.2851	15.4635	15.3555	16.0899	13.8742	13.2006	14.0179	13.262	17.0083	13.7712	14.5223	13.9506	15.7954	15.7036	16.735	13.6326	13.7797	12.8818	15.4561	16.8685	15.8238	12.9969	16.8494	14.3803
Q9ULA0	Aspartyl aminopeptidase	DNPEP	0.381455	0.31645		11	11	36.8	18.0652	16.5189	15.57	15.5792	15.9563	15.9922	16.3619	15.5753	16.046	17.1723	17.3255	17.5145	17.4106	16.9767	15.74	17.0617	14.3106	15.7938	16.2625	16.0726	15.3512	14.4162	13.162	14.43	12.7531	17.5011	13.7146	15.1716	13.6317	11.7084	14.9588	15.6765	12.6341	10.8733	13.8919	13.9612	17.0678	13.1213	14.1901	15.9838	12.6137
Q9BXN1	Asporin	ASPN	0.104921	0.725109		4	4	18.2	17.9818	17.873	16.6744	17.3294	17.5157	17.7726	17.2948	18.3111	17.7443	14.3257	12.302	16.4093	16.9157	17.3187	12.6937	16.1709	13.6646	16.1283	17.1048	18.1909	16.7563	18.832	13.1397	18.6702	18.4008	19.9645	17.5286	16.3974	16.9284	18.4054	16.8402	13.6549	13.4968	16.4639	19.6391	18.4349	13.819	17.3737	18.0262	17.7153	17.8514
P25705	ATP synthase subunit alpha, mitochondrial	ATP5A1	0.303039	-0.274825		30	30	54.2	19.2878	20.0643	21.2379	18.3722	21.6615	22.6322	21.5594	21.6528	19.3879	19.3181	19.2709	19.2664	19.6557	18.3832	19.1928	19.0277	22.1308	21.683	21.735	20.6385	22.2939	21.457	20.8254	21.457	21.6475	19.6887	20.1453	21.487	21.0549	20.8757	21.8321	21.2849	21.504	21.1102	21.4016	21.5648	22.3639	21.8383	22.0978	22.0018	20.7281
P06576	ATP synthase subunit beta, mitochondrial	ATP5B	0.244208	-0.304809		30	30	71.5	20.1568	21.0231	21.7432	19.2284	22.593	23.4162	22.8575	23.2381	20.0912	20.0115	20.2826	20.2393	20.1393	18.8176	19.1483	19.4778	23.6185	22.7011	22.7411	21.5207	23.0811	21.9102	21.2332	21.9072	22.2509	21.6384	22.2456	22.0163	21.5025	21.4829	22.2016	21.7167	21.936	21.6273	21.9774	22.0746	23.0552	22.2021	22.5213	22.5213	21.3901
P56134	ATP synthase subunit f, mitochondrial	ATP5J2	0.535366	-0.194163		2	2	25.5	14.9016	14.508	13.597	13.4111	14.3569	15.6568	15.2368	14.1042	13.797	13.16	14.7821	15.0029	13.5714	13.134	13.9221	12.9484	15.0102	13.7334	14.5979	12.7111	17.45	16.321	15.5696	16.2801	16.2992	17.3423	17.2268	16.5707	16.3213	15.6934	16.9638	16.9041	16.6492	16.547	16.948	17.0336	17.8433	17.0741	16.9696	17.1484	16.4701
P48047	ATP synthase subunit O, mitochondrial	ATP5O	0.96911	0.0237227		6	6	35.2	14.8822	15.5922	16.9208	12.7956	18.4775	19.5238	17.5562	17.4318	12.9733	15.9675	15.5269	13.9177	13.7079	12.9154	12.9754	15.353	18.5817	18.1223	18.8241	17.1339	14.6827	13.2178	14.1323	12.8845	13.1904	14.6227	12.1193	13.5897	13.1218	13.095	13.6162	13.2207	12.1929	12.7044	12.946	13.3165	14.8069	13.9065	14.866	15.0639	15.7925
O43681	ATPase ASNA1	ASNA1	0.145296	0.456786		3	3	18.1	16.226	16.6381	13.7379	15.5723	15.996	16.5936	15.8044	15.8972	15.9732	16.9357	16.9582	16.8144	16.0676	15.57	17.0745	17.5084	14.0362	16.2687	15.6768	15.7922	13.8798	13.4647	12.9823	14.0144	12.138	16.4765	13.6791	14.375	13.5974	13.1158	15.4711	15.3313	12.9933	13.1367	14.4126	13.7188	15.3697	15.5721	12.4423	14.4793	12.153
P53396	ATP-citrate synthase	ACLY	0.316109	0.230399		12	12	16.7	18.3787	17.1613	16.549	16.9741	16.4139	17.2685	17.3202	16.9904	17.1132	17.5883	17.3212	17.9966	16.9694	16.9096	17.3147	17.801	16.4155	16.6806	16.787	16.1183	15.813	16.2861	16.3013	15.1321	16.3015	15.1945	16.7342	15.8274	16.0808	16.6064	16.8792	17.0953	13.7495	15.9775	15.2267	17.0027	16.1787	16.5972	16.0092	16.4961	15.7586
P17858	ATP-dependent 6-phosphofructokinase, liver type	PFKL	0.93804	-0.0333049		19	17	36.2	17.7239	16.8044	16.3168	15.7589	17.0389	17.0139	16.9669	14.2709	17.0507	17.2196	17.9235	17.6219	17.4318	16.8886	16.7764	16.5303	16.9127	15.9163	16.7499	15.9257	17.8793	15.9197	15.9967	15.8449	16.037	16.9721	15.7338	16.4517	15.4093	15.3528	17.2004	16.7483	15.9181	16.2639	16.179	16.7013	18.0306	16.9806	16.3974	17.5257	15.7887
P08237	ATP-dependent 6-phosphofructokinase, muscle type	PFKM	0.528235	-0.209205		9	8	21.2	17.107	16.5829	13.9666	13.6379	16.0499	15.8625	16.1916	14.9431	16.9054	16.5824	17.0117	16.0299	17.285	16.9435	16.0338	15.4602	14.1778	15.6872	16.5039	15.589	16.3415	15.0179	11.3548	15.4458	15.2149	15.5906	15.3515	15.8081	14.6436	15.2726	15.414	13.5832	14.531	15.0979	14.5056	14.5352	16.419	16.3374	14.7974	15.5595	15.4968
Q01813	ATP-dependent 6-phosphofructokinase, platelet type	PFKP	0.59116	0.220314		13	11	24.2	17.867	16.9782	11.347	12.8963	16.4497	16.8712	16.285	12.9634	17.4228	16.5175	18.2984	17.1971	17.4255	17.4202	15.3016	15.5542	13.5062	15.5419	16.7482	15.3574	17.2229	15.6363	14.5505	15.7348	14.9352	18.0341	15.7725	16.6889	15.0147	15.0306	16.8673	15.3711	14.9477	15.2973	12.7019	16.243	17.2505	16.1773	16.4679	17.514	16.2138
Q08211	ATP-dependent RNA helicase A	DHX9	0.415	0.240079		20	20	21.3	18.8441	17.5885	13.4943	16.4432	16.3422	15.7649	17.0816	14.5165	17.5675	18.0398	18.148	19.0319	18.3286	17.5842	18.8637	18.9499	15.678	16.2095	15.9344	16.9564	17.7891	16.4977	16.4569	16.8714	16.6348	18.0193	17.7148	16.796	16.7269	16.8179	17.4893	17.3217	17.149	16.6481	16.7346	17.2538	18.685	17.2706	16.0291	17.0265	16.063
Q92499	ATP-dependent RNA helicase DDX1	DDX1	0.246836	0.323449		6	6	13.8	18.2733	17.5927	13.4379	16.6396	17.0549	17.0662	17.3051	16.1372	17.2543	17.4619	17.0846	18.1783	17.9134	17.6078	18.2302	18.4606	17.0031	17.057	16.5011	16.9191	17.3623	15.8336	15.0696	15.2867	15.8208	15.0173	15.5487	16.0679	16.1891	16.0956	16.1635	16.504	15.9978	15.487	16.3352	16.4029	17.2864	17.1039	13.4987	16.3502	15.6145
O00148	ATP-dependent RNA helicase DDX39A	DDX39A	0.150339	0.434518		7	2	22.2	16.4115	15.6138	12.8315	13.9304	14.8291	15.1854	15.9136	13.1663	16.1825	16.1634	14.872	16.5695	16.3686	15.6637	15.9035	15.8147	15.1745	16.171	15.431	14.6395	15.7464	14.303	14.6056	13.5841	12.5739	15.3152	15.5677	14.1888	15.2503	15.4453	14.4358	16.2349	12.3229	12.0988	14.1801	14.7467	16.2149	16.0099	14.4187	15.2975	15.0868
O00571	ATP-dependent RNA helicase DDX3X	DDX3X	0.165872	0.319092		17	15	31.1	15.8097	16.2833	14.7372	15.6473	16.5838	17.1402	16.1726	16.0681	15.911	16.5671	16.1499	17.1241	15.6503	16.1093	16.3868	17.2495	16.8647	16.6926	16.9407	16.0918	17.1751	17.2798	17.3601	17.4679	16.8858	17.2739	16.6771	16.127	16.7402	16.3407	16.5278	17.1778	17.0718	16.5208	17.3155	16.9206	17.685	17.7641	17.0204	17.1473	15.5468
P20160	Azurocidin	AZU1	0.0153386	1.57498	+	8	7	49	13.2948	18.8179	15.9636	13.4151	13.8258	16.4315	12.6633	14.4462	12.7972	18.3144	15.4052	19.3697	12.0474	16.7177	17.2083	21.1587	13.69	13.7679	13.6974	12.1799	14.3217	13.4861	20.1641	13.7064	14.2779	20.1784	16.4173	12.7299	18.181	20.4657	13.18	18.9229	12.722	19.0961	15.1794	13.3018	13.092	17.4745	13.5716	18.6972	18.1952
O95816	BAG family molecular chaperone regulator 2	BAG2	0.863404	-0.0706483		5	5	36	15.9011	15.9482	13.2858	13.4673	15.2164	15.5732	15.9269	14.5675	16.0428	15.0866	15.8973	15.954	16.6658	16.6197	16.3194	15.6878	13.7342	15.2097	15.5973	15.7707	14.657	13.3253	12.6363	15.5011	13.0401	15.304	15.597	14.5509	13.6239	12.9339	15.6066	13.4082	12.7241	13.0105	13.8217	15.5675	15.6397	16.2385	15.7299	15.4785	15.7362
P02730	Band 3 anion transport protein	SLC4A1	0.610111	0.318487		13	13	25	15.2189	18.8487	21.0395	16.3759	19.609	20.8752	18.999	18.5001	19.5206	18.6943	18.7827	15.7882	18.4249	13.2008	17.9224	17.8601	18.0147	19.8516	17.8011	16.2692	18.6344	16.0527	17.4994	17.477	17.351	18.073	17.7966	19.5445	19.1508	19.6075	20.4644	17.7193	18.277	21.7083	17.4305	19.6374	17.9451	18.4426	16.1332	16.9389	17.0871
O43491	Band 4.1-like protein 2	EPB41L2	0.939554	-0.0269831		8	8	10.8	17.1642	16.9734	16.9364	15.6497	16.7623	15.8066	17.1361	16.2294	17.263	15.5798	16.1868	16.2988	16.5025	16.4794	15.6227	15.4558	15.3245	16.7032	17.126	16.3643	16.8254	17.129	16.1299	17.464	15.8678	15.0987	17.7101	16.7776	16.5189	15.6635	16.9987	16.238	16.1975	16.8313	17.4377	16.8927	17.4038	18.0111	17.4833	16.4742	16.3602
Q9Y2J2-4	Band 4.1-like protein 3	EPB41L3	0.644062	-0.224267		4	4	5.2	18.0947	17.0448	18.2675	17.6579	17.5908	17.6356	17.8122	17.8025	17.7873	17.4225	16.1144	16.5358	17.1309	17.3835	17.3646	13.3661	13.3035	17.9585	17.4321	17.7524	16.4353	16.4536	16.5014	16.8606	16.0671	13.0335	12.8521	16.2031	12.1074	17.0929	12.8386	12.9547	13.9908	12.9303	16.4919	16.8882	17.144	17.4928	13.4672	16.438	16.0621
P50895	Basal cell adhesion molecule	BCAM	0.525037	-0.238207		6	6	14.8	14.1059	13.878	15.4417	13.8251	15.6095	13.6705	14.833	13.9466	15.145	12.5778	14.067	13.075	12.5051	12.187	13.1225	13.7903	14.4553	14.3207	16.3048	13.8247	15.698	14.8061	12.6213	14.9966	14.0243	13.8214	15.6052	15.5172	11.702	13.8083	17.7843	13.1487	15.2782	16.4631	14.8933	15.2243	13.3966	15.6961	15.4055	15.0296	14.501
P98160	Basement membrane-specific heparan sulfate proteoglycan core protein	HSPG2	0.8633	-0.0637612		96	96	34.6	20.4708	20.3215	19.8943	19.428	20.3421	19.6665	20.1739	20.8716	20.3189	18.8963	20.4433	19.7814	18.7654	19.1946	19.2644	19.5458	18.7568	20.0653	20.5067	20.5988	20.1984	20.7961	20.254	21.0792	20.7999	20.6754	20.8766	20.5183	20.3626	20.2968	21.6737	19.1387	20.5802	20.6366	20.7126	20.9487	20.5478	20.844	21.123	20.66	20.208
Q9Y6E2	Basic leucine zipper and W2 domain-containing protein 2	BZW2	0.960108	0.0224977		2	2	7.2	14.7911	14.1535	13.0103	13.6026	14.8569	15.648	15.1842	14.7172	14.6753	15.9901	14.8947	16.217	14.6011	14.7289	15.5494	16.3411	15.2327	15.55	15.0687	13.3746	15.1706	12.5621	12.9043	12.9933	12.6812	15.8841	14.7455	13.2458	13.4551	13.5651	12.565	16.0173	12.7477	12.7901	14.1305	13.3007	15.911	13.9518	13.6612	15.0834	13.8205
P35613	Basigin	BSG	0.432182	0.273954		2	2	7	14.845	16.8424	17.1831	16.1806	15.7124	15.263	16.6257	16.1311	12.751	16.6986	16.5194	17.857	13.2513	14.3464	15.6619	16.9844	16.2903	16.3021	16.39	15.2548	14.0439	13.496	13.6066	15.1889	14.9144	13.1672	14.375	12.9244	14.5373	12.5379	13.4094	14.9142	12.7634	12.8178	15.2122	14.3001	15.6468	15.2959	16.3228	16.2485	17.3916
P02749	Beta-2-glycoprotein 1	APOH	0.921451	-0.0540159		6	6	19.7	17.8505	18.3915	18.6757	20.142	17.502	18.1388	17.859	18.5124	19.3579	20.2692	17.9924	18.1537	18.6975	19.2003	19.3072	19.6408	18.463	18.0156	17.9202	18.6447	13.1894	12.6335	13.8813	13.3184	12.5634	13.4046	13.3863	12.9846	13.8551	13.2081	13.6752	13.5269	13.1094	12.3321	13.4054	12.3761	13.8269	14.3658	13.9677	12.9415	15.9354
Q13425	Beta-2-syntrophin	SNTB2	0.827867	-0.0843675		8	8	15.6	15.1663	16.5299	16.6362	15.8639	16.361	15.8022	15.9443	13.1472	15.508	14.5578	16.5842	15.9469	13.9408	13.1679	15.0121	16.1163	16.9485	16.5888	16.9495	16.5275	14.9716	16.5576	15.5903	16.6813	16.2663	14.9667	16.6474	15.5881	16.237	13.4488	16.9884	15.2302	16.0988	16.0341	16.7102	16.7024	15.8529	17.0372	17.0591	15.8811	15.9728
Q562R1	Beta-actin-like protein 2	ACTBL2	0.598172	-0.235715		13	5	33.2	17.7738	16.137	17.0545	17.8381	18.9261	15.9352	16.231	19.3505	15.734	16.5549	17.2273	15.6556	17.9756	17.7961	13.6713	13.9515	17.8307	18.7729	17.2916	19.5378	13.1218	12.7079	11.9237	13.3153	12.7064	16.255	13.4638	12.6556	12.5103	12.8594	13.6196	13.7624	13.7333	13.1211	13.7819	12.9952	13.7694	13.7577	12.8438	12.371	13.0063
P06865	Beta-hexosaminidase subunit alpha	HEXA	0.754006	0.109923		6	6	11	16.5599	16.0479	15.4891	15.6616	15.8011	16.4164	15.569	15.3318	15.2144	15.8584	16.3174	16.5814	15.815	15.8128	16.7547	17.0201	14.7344	15.0944	14.9289	15.0377	14.1559	14.348	15.9359	14.9197	15.4422	13.6103	13.4794	13.8774	15.1784	13.1453	14.412	15.2178	13.2405	14.6796	15.6884	14.1938	14.4512	16.4334	16.9037	15.4809	15.2554
P07686	Beta-hexosaminidase subunit beta	HEXB	0.672476	0.181637		2	2	7.7	18.1598	17.5262	18.3376	17.1792	16.63	17.1397	17.3842	17.2752	13.5435	12.9733	17.3257	17.8419	12.1969	16.5963	15.6376	15.7807	18.2855	17.3714	16.9487	16.0281	14.434	13.3777	12.0464	12.8126	13.0187	14.3534	13.5018	13.2644	13.473	15.9775	12.9502	13.4448	13.1233	13.8503	14.1109	12.6293	13.2375	13.8066	12.937	16.6084	16.7288
Q3LXA3	Bifunctional ATP-dependent dihydroxyacetone kinase/FAD-AMP lyase (cyclizing)	DAK	0.687476	0.165289		4	4	13	16.8428	15.9027	13.4588	14.6687	15.3654	15.7423	16.3205	14.5071	16.4091	16.5691	16.5331	16.9541	16.0281	16.0687	17.1927	16.808	14.1874	16.5562	15.8535	15.43	17.2834	13.4297	16.0995	16.674	13.949	16.031	16.9313	16.7647	16.17	16.355	16.6251	16.8202	13.2963	12.3063	14.0284	13.7909	16.9222	17.0327	17.0577	16.7823	12.2365
P31939	Bifunctional purine biosynthesis protein PURH	ATIC	0.307149	0.261224		15	15	42.1	17.5018	16.7876	16.0783	15.9857	17.1289	17.0352	17.2169	16.6307	16.8817	17.6997	17.0116	17.8559	16.8085	16.6264	17.0885	17.3366	16.5378	17.6303	17.377	17.0268	17.277	16.098	15.504	15.9882	15.7964	16.0552	16.5983	16.1263	15.8556	15.9244	16.5797	17.5379	15.7052	16.2121	15.9406	16.6	17.5353	17.1519	16.244	16.9465	15.9727
Q9Y223	Bifunctional UDP-N-acetylglucosamine 2-epimerase/N-acetylmannosamine kinase	GNE	0.00547692	-0.714948	+	4	4	7.8	15.8555	13.4219	14.0931	11.5384	14.9254	13.3622	15.478	14.2866	13.4879	13.5002	15.0233	14.9646	14.4548	13.3226	15.7581	15.5027	14.89	14.9266	14.4662	12.6874	15.1831	13.2911	13.963	13.9223	13.413	13.2868	14.249	12.3797	13.6213	14.3118	13.0259	14.6044	14.9605	13.5552	14.8524	14.8886	16.2722	14.8587	13.2815	13.8802	14.0762
P53004	Biliverdin reductase A	BLVRA	0.159341	0.545546		4	4	13.9	16.8631	16.033	16.4287	16.7412	15.6855	16.5625	14.6047	15.7372	16.9688	17.2952	17.759	17.0026	17.0017	16.994	16.8893	16.7534	13.7832	16.4845	15.071	15.85	12.6203	14.476	13.1892	15.1085	13.5822	18.1637	15.6012	12.5254	12.5832	16.8194	16.1543	15.2813	12.8181	13.9193	12.9384	15.4895	16.7473	15.1824	15.8333	17.3192	15.6406
P43251	Biotinidase	BTD	0.723088	0.127557		2	2	5.5	14.9294	14.2085	14.474	17.138	15.0205	14.7931	15.1164	15.4407	15.255	15.4639	15.0295	14.3078	15.0926	15.4525	14.8555	15.0018	13.4921	14.5166	14.4777	14.6091	14.6674	12.8382	12.8911	15.51	13.2778	13.4585	15.5414	14.6572	14.5465	13.4033	12.2021	13.0261	13.5278	14.5572	14.3767	14.218	13.9679	13.6029	12.8353	12.9218	14.9833
Q13867	Bleomycin hydrolase	BLMH	0.027037	0.645194	+	8	8	20	13.7739	12.6967	12.1158	14.6165	13.5448	13.2378	13.5712	13.3515	14.3369	13.5572	14.6991	14.4922	13.5213	15.8119	13.3649	14.529	13.7452	13.1815	12.6678	14.0714	12.995	12.9209	15.2938	13.8175	14.7934	13.4257	14.3038	14.2377	15.1776	16.0497	14.4341	17.2962	12.7338	15.1804	12.8606	14.0948	14.2232	13.9564	13.9755	15.9111	13.1215
Q9NSY1	BMP-2-inducible protein kinase	BMP2K	0.690922	0.123389		2	2	2.2	15.9084	15.2038	14.0583	13.4242	15.8959	16.4375	16.3395	16.815	15.0369	14.3293	15.1772	16.094	12.1506	13.4054	16.0557	16.2495	16.7183	16.5308	16.3577	16.0873	13.4548	12.574	12.4701	13.3442	12.7568	14.1503	13.2653	12.6818	13.3502	14.4528	14.1347	14.0484	13.4821	11.9999	12.2543	12.5141	12.4395	14.8282	13.9321	13.7288	13.7741
Q9H3K6	BolA-like protein 2	BOLA2	0.980543	-0.00803825		2	2	29.1	15.5004	15.3334	15.979	15.0495	15.8462	15.6548	15.8831	15.5226	14.8049	15.2058	14.9719	16.0408	15.684	14.6755	15.0954	14.9676	16.2248	15.3497	15.3729	15.1515	14.7337	13.3131	13.9313	12.9659	13.9191	14.19	14.1596	13.2554	12.6554	11.7338	13.0682	14.554	13.1	13.7292	14.3793	13.2658	13.2318	13.602	13.2602	13.2975	13.8659
P13727	Bone marrow proteoglycan	PRG2	0.920538	0.0495566		7	7	34.2	18.6092	17.5816	17.387	16.5878	17.6251	17.4591	11.6981	14.7564	18.3579	18.5236	17.2993	19.2525	18.8665	20.0791	18.8196	18.6514	17.1924	17.0702	15.7634	15.3108	20.7834	20.5545	22.2057	20.7029	20.8775	19.9035	21.1817	20.754	21.2939	20.0774	19.5771	21.4517	19.7119	20.1231	22.1241	20.2293	19.284	21.7519	22.1864	21.7476	20.8263
O75363	Breast carcinoma-amplified sequence 1	BCAS1	0.00824691	-0.999032	+	5	5	8	17.0725	12.8561	15.8608	15.1093	17.5655	15.6734	17.5437	17.7202	14.2955	14.6716	16.4441	16.6774	12.8785	13.7541	13.6207	13.5056	14.8272	12.7795	14.0928	14.1976	18.257	13.9655	13.1022	13.2831	16.011	14.7234	16.6716	15.1644	16.5075	14.3112	14.1607	13.8463	12.7957	16.1617	17.1762	14.0985	15.3081	12.7194	15.6573	15.2614	14.8428
Q96CX2	BTB/POZ domain-containing protein KCTD12	KCTD12	0.618427	0.109642		16	16	44.3	19.7982	18.8982	18.7807	18.8835	18.1861	18.7325	18.9077	18.8719	19.5744	19.7642	19.273	19.2647	18.9603	19.4266	19.8489	19.7308	19.5476	19.2001	18.8274	18.7334	19.5575	19.3819	19.3862	19.6242	18.7547	18.9234	19.4317	19.4125	19.244	19.3509	19.4378	18.4792	18.726	19.0065	18.8752	19.0736	19.4317	20.1656	20.1918	20.15	19.5321
P11586	C-1-tetrahydrofolate synthase, cytoplasmic	MTHFD1	0.970008	0.0199108		9	9	13.4	16.5344	16.8167	16.8002	16.934	17.2129	17.2841	17.5325	17.6473	12.8159	16.7708	15.9643	16.8613	16.7728	16.1204	17.0982	17.2558	17.8316	17.6671	17.057	16.6294	17.2982	16.8813	16.1728	12.3808	16.824	16.7403	17.3738	16.2715	16.2394	13.326	16.9203	17.3472	16.6375	13.2625	17.5918	17.3345	13.2463	12.9561	16.1372	14.1923	16.2185
P04003	C4b-binding protein alpha chain	C4BPA	0.0658529	0.67502		13	13	27	18.1419	19.3576	20.5595	21.2808	19.1246	19.7317	18.928	19.3846	20.1144	19.6387	19.2885	18.221	20.0813	20.1368	19.6736	19.446	19.2634	19.7574	19.6343	20.0352	16.3877	13.2738	17.0312	18.087	15.8197	14.1364	13.163	16.4329	13.1918	17.6889	17.1794	15.5793	13.9022	17.4219	14.94	16.1983	13.9707	17.0374	15.8175	16.6831	18.4131
P27708	CAD protein	CAD	0.0195108	0.646626	+	16	16	10.9	15.3665	16.6419	15.6696	16.1959	15.8508	16.3576	16.5005	16.7756	16.1846	16.824	15.4164	16.4332	15.8638	15.7696	16.3259	16.6852	16.9126	16.9711	15.7491	16.1064	15.4816	13.2185	14.5565	13.1637	13.0212	16.4151	13.4986	12.476	12.7254	15.0792	15.0011	16.1763	12.718	12.9742	13.1798	14.9966	16.2369	15.2652	13.6292	14.8537	13.5873
P12830	Cadherin-1	CDH1	0.00243478	-1.25879	+	7	7	8.3	16.5742	14.3759	15.6575	12.5126	16.6759	13.283	17.7482	13.4107	15.7998	15.6428	15.1822	16.235	15.4867	15.4484	16.7867	15.6879	18.0449	16.51	16.1329	13.2729	16.7847	12.7402	13.0243	12.9657	13.9446	13.0343	14.2931	13.074	12.4564	12.533	12.7604	16.3958	14.7938	12.62	13.4233	12.8898	16.8645	14.2852	16.3961	14.6178	15.823
P55290	Cadherin-13	CDH13	0.486072	-0.219558		3	3	7.2	13.9345	14.963	15.736	13.2334	15.0105	14.9295	15.3963	15.7367	14.2995	12.6693	13.7573	13.5467	13.3924	12.3721	13.2674	13.8674	16.0478	16.0216	15.6283	15.319	13.1332	11.7838	13.4867	13.5697	14.1628	15.4678	14.6594	12.6365	12.889	13.3794	16.7717	13.6075	13.6374	16.0816	13.6033	14.6402	14.1832	14.1668	12.4439	13.2679	13.0339
Q99653	Calcineurin B homologous protein 1	CHP1	0.706131	0.157041		4	4	26.2	15.5441	16.1572	13.0622	13.1931	15.2871	16.0072	14.1882	13.6339	15.8769	14.8918	14.9423	16.7922	14.9303	14.9921	12.5107	13.6979	13.5069	15.8252	15.5154	12.3985	15.5463	12.9259	13.5259	13.3538	13.6195	15.9896	13.317	13.8684	13.3649	14.9693	13.0103	15.6989	13.0659	12.7412	12.6855	14.2268	15.6398	13.4791	14.6357	14.8678	14.7516
A8K7I4	Calcium-activated chloride channel regulator 1	CLCA1	0	-2.28151	+	21	20	29	21.2968	13.135	19.3889	19.4665	20.5362	18.6978	19.8141	15.9088	19.0615	16.1083	20.3718	14.9225	21.4192	16.2221	20.8546	15.7281	18.6267	16.551	16.8494	19.3654	18.9884	20.5491	13.0692	12.7221	16.1441	13.6164	18.1462	19.362	16.3427	12.594	16.8274	15.6226	20.0346	18.7059	17.1627	16.0256	17.4385	13.8079	18.4741	18.7676	16.0434
O75746	Calcium-binding mitochondrial carrier protein Aralar1	SLC25A12	0.442459	0.298529		12	9	27	10.3849	15.5582	13.1333	14.2682	15.4741	18.7387	17.2148	17.3724	13.671	13.6206	15.077	14.6088	12.0984	13.5982	14.3113	13.7271	13.0176	17.013	17.4849	16.5256	18.3472	16.1821	15.4777	16.4497	16.4145	18.0765	16.8055	17.3115	14.9234	14.2174	17.6069	17.0781	16.5732	15.9752	15.4503	17.6717	17.7696	16.9749	16.0546	16.3778	13.5006
Q9UJS0	Calcium-binding mitochondrial carrier protein Aralar2	SLC25A13	0.79592	-0.147015		9	6	19.3	11.5132	15.3978	13.4372	13.2312	17.2683	19.0621	17.1383	17.4944	12.8691	15.3812	13.2233	16.0884	12.6255	13.081	13.5373	13.8412	17.4253	17.2473	16.9298	15.718	17.301	16.9342	13.9284	16.6005	17.4435	15.6903	15.4552	12.6345	16.7101	16.879	17.1262	18.7616	17.4077	13.3632	16.5791	17.1501	17.7597	17.1557	17.2928	17.1067	15.712
Q6NUK1	Calcium-binding mitochondrial carrier protein SCaMC-1	SLC25A24	0.26961	0.394132		3	3	11.5	14.6738	14.6744	12.5069	13.0581	14.4004	17.8225	15.7068	16.4145	12.214	14.8378	13.8136	15.1657	13.54	12.7367	13.3332	14.5088	13.0116	16.3371	15.8652	12.4432	17.3905	16.0542	14.7934	15.5771	16.0912	17.6018	14.4593	15.966	16.253	16.3071	15.2681	16.1627	16.6594	15.6232	16.5103	15.8567	17.058	16.0429	16.1539	16.7411	14.9955
Q05682-3	Caldesmon	CALD1	0.99614	0.00234159		11	3	19.2	18.5828	18.7843	19.4942	19.412	19.1474	18.8011	19.0702	19.8723	18.2469	18.3159	17.43	17.9448	19.2989	19.5339	18.3592	18.3608	18.0012	19.0604	19.6119	19.921	13.3715	14.6668	13.1667	12.3783	13.0612	13.1273	13.6204	15.347	12.8004	13.063	14.3151	14.0966	13.9588	11.8506	14.0601	16.2093	14.1805	16.7173	14.5452	16.1645	15.9772
Q9NZT1	Calmodulin-like protein 5	CALML5	0.814445	0.126755		13	13	89	18.9763	18.5823	21.1621	16.246	19.7702	16.2232	17.9355	17.5467	16.292	17.6033	18.2903	14.7917	12.7688	16.9985	16.6741	16.4752	17.4931	19.0878	17.0235	18.1527	19.4778	18.7088	17.3697	16.4737	18.9114	16.3442	17.4898	17.0164	18.0826	17.5453	17.1875	18.6404	18.3894	18.2198	13.05	18.5549	19.2753	17.2633	17.159	18.7533	16.6409
P04632	Calpain small subunit 1	CAPNS1	0.679702	-0.14676		13	13	77.2	18.8999	16.6549	16.0383	16.4861	18.1549	17.9216	16.9578	16.3442	16.6053	16.8435	17.8556	18.3113	17.178	17.0993	16.7228	17.2586	16.483	17.1102	17.7659	17.5066	14.9432	13.1483	12.8818	13.6453	13.7287	17.5538	13.7976	13.048	12.47	13.6506	13.5889	14.2374	14.16	13.8628	12.9786	13.2433	14.2407	13.6412	13.5584	14.7923	13.9895
P07384	Calpain-1 catalytic subunit	CAPN1	0.192853	0.440697		21	21	39.5	17.0277	17.0044	17.8013	17.064	17.5485	17.2214	17.6419	17.602	17.6968	17.4279	17.6349	17.6213	17.9301	17.4131	17.6056	16.5002	18.0195	17.9005	16.377	17.3118	17.484	17.8629	16.5117	16.3991	16.6854	16.8543	12.3002	16.9416	12.4408	16.4831	16.7713	17.7612	17.0794	17.0377	16.9981	16.6848	16.0251	17.3976	17.6309	17.5805	16.3598
P17655	Calpain-2 catalytic subunit	CAPN2	0.355138	0.325992		14	14	24.1	17.1082	16.7899	14.4751	14.137	16.5484	16.2194	16.434	14.635	15.786	16.0652	17.4385	17.6119	17.0147	16.783	16.0663	16.2702	14.5376	15.4413	16.4123	15.9278	17.0739	15.9597	12.9017	13.747	11.6095	17.3792	13.7266	16.0639	13.4416	15.5204	16.3885	15.6081	14.4856	13.9121	14.6653	16.3233	17.0054	15.254	15.1988	17.025	14.8592
P51911	Calponin-1	CNN1	0.428995	-0.385121		20	20	65	21.2348	21.2028	22.3688	21.0511	21.1727	20.7772	22.6437	22.953	21.7771	18.5633	20.509	19.6468	21.9525	22.0911	20.441	19.32	21.2178	22.0697	21.9947	22.0151	18.8721	20.371	18.5747	18.7871	20.2605	17.7211	17.9487	19.4747	12.1103	17.5713	18.9948	17.3188	21.4089	20.2086	20.3482	20.0802	18.1879	19.4148	19.1732	17.8369	20.3736
P10644	cAMP-dependent protein kinase type I-alpha regulatory subunit	PRKAR1A	0.673888	0.123131		7	7	27	17.7524	18.7382	18.9355	18.7596	18.1586	18.1383	18.5375	19.4317	18.4252	17.8421	17.8602	17.4072	17.9424	18.1589	18.0899	17.8495	18.6981	18.9934	18.2886	18.1857	18.1324	17.2909	17.6869	17.8904	18.1941	17.8696	18.2781	17.7423	18.2333	18.1277	18.2047	17.3481	18.5601	18.1914	17.8295	18.4481	17.97	18.5769	18.5588	18.2587	17.5119
P13861	cAMP-dependent protein kinase type II-alpha regulatory subunit	PRKAR2A	0.840218	-0.0593984		12	10	44.3	17.3463	17.6035	17.4451	16.6409	18.0131	17.6691	18.1349	18.1205	17.7863	16.7725	17.8672	17.5097	17.4219	17.2025	17.2883	17.4086	17.7653	18.1508	18.0666	17.452	17.81	17.6805	17.1978	17.6354	17.413	16.3881	18.1522	17.7472	17.5359	16.4561	18.0696	17.3474	17.2896	17.5534	17.6725	17.8458	18.163	18.359	18.5129	18.2526	17.3644
P31323	cAMP-dependent protein kinase type II-beta regulatory subunit	PRKAR2B	0.319353	-0.46564		7	5	29.4	16.9136	16.2769	11.9418	15.3199	16.3892	14.19	16.6689	13.248	16.6108	16.74	19.2756	15.5224	16.6151	15.9871	16.2033	14.3506	15.5653	15.3331	16.9164	16.0969	16.152	11.9366	12.7189	17.4465	13.6413	17.0175	17.9428	13.2808	12.8223	12.7868	17.9257	15.8789	16.3711	17.3771	16.9576	17.5124	16.841	17.5244	13.6382	16.4975	12.3059
Q08499-6	cAMP-specific 3,5-cyclic phosphodiesterase 4D	PDE4D	0.0348352	-1.16699	+	4	4	9.4	19.2327	16.1103	13.1184	17.3669	16.4784	14.4224	16.9928	18.2065	17.7758	13.2442	18.3067	13.5609	19.2834	18.7987	14.2397	12.7454	13.322	16.7629	16.205	16.8636	12.5253	20.5001	19.5335	20.2225	14.5838	12.8814	20.4254	12.9666	19.2626	20.3193	19.1334	13.9329	20.1513	19.6971	20.5024	20.1446	19.5159	20.8772	20.2848	19.2523	19.4087
Q9BSD7	Cancer-related nucleoside-triphosphatase	NTPCR	0.634992	-0.174078		5	5	27.9	15.5769	15.324	13.1854	13.7814	15.7556	16.4792	15.2074	15.3217	14.2267	15.8378	16.1876	15.2604	15.7468	15.0582	15.1474	14.0657	16.1922	15.9885	16.0803	13.3433	16.0226	15.7624	13.8631	15.4402	13.7818	15.3946	16.4977	14.8667	13.9888	12.6341	12.4554	14.1682	15.1831	14.0106	15.4764	15.2255	16.1041	15.9963	16.9782	16.5853	12.1868
P00915	Carbonic anhydrase 1	CA1	0.0305829	-0.756694	+	5	5	27.6	18.0895	13.4181	17.223	12.8257	17.8403	17.1561	17.614	15.4171	16.3736	15.2507	17.1125	14.3142	16.1474	15.2507	15.7073	15.8074	14.4554	15.5853	14.9923	13.662	13.957	12.6306	12.9979	13.0201	12.7535	14.0908	12.6547	12.7028	13.3777	14.6778	12.9838	13.3517	13.3142	13.0887	14.1951	12.6827	13.0954	14.336	13.4541	13.4762	14.3619
P16152	Carbonyl reductase [NADPH] 1	CBR1	0.371694	-0.197877		10	8	45.1	18.4364	18.7013	18.3983	17.9941	18.522	17.9268	18.7953	19.1028	18.6424	17.978	17.967	17.5764	18.9431	18.6449	18.5677	18.0943	18.4431	18.5125	18.0896	18.1966	18.5995	18.5941	18.1062	18.186	18.6211	16.1427	18.4755	18.3829	17.8958	17.0092	18.0898	18.0961	18.2321	18.2992	18.3421	18.229	18.6258	18.9309	18.9525	18.0981	18.5597
P16870	Carboxypeptidase E	CPE	0.102801	-0.541734		3	3	10.3	15.374	13.01	16.0599	12.6482	15.3742	15.4259	15.1044	14.9899	14.9389	13.636	12.7967	15.3342	12.9187	13.4483	13.8202	13.1122	13.772	13.3004	13.9172	13.4355	15.4361	13.163	13.5252	13.4464	12.293	12.2963	15.0759	12.0139	13.9664	12.5375	13.2543	12.8539	13.08	12.6311	12.9359	14.1509	13.6693	12.5966	15.1938	14.2811	14.8091
P06731	Carcinoembryonic antigen-related cell adhesion molecule 5	CEACAM5	0.0197746	1.18736	+	8	7	15.4	19.4868	19.5941	16.2635	14.8371	18.6254	19.2144	17.5474	18.8439	18.0191	19.6522	18.3694	21.1636	18.1625	17.4075	19.031	21.9863	14.0836	20.2844	16.6273	18.5837	17.872	17.051	12.571	18.0887	16.9427	20.671	17.096	12.9641	16.3743	17.3696	12.4534	20.1935	14.2611	16.1747	17.6	16.9199	18.4233	17.4642	18.0858	18.8451	17.8599
P40199	Carcinoembryonic antigen-related cell adhesion molecule 6	CEACAM6	0.000740741	1.56128	+	5	5	20.3	16.5898	17.6029	13.8737	12.7155	14.1149	17.4489	13.789	13.7728	16.1304	17.3101	15.9113	21.3955	14.4424	14.7697	16.2489	19.6707	14.0195	16.5619	12.6837	13.7742	13.1217	13.4209	13.6371	13.0334	14.7928	17.9438	13.894	12.6912	13.4927	15.8022	13.4085	18.3841	12.9156	12.9794	12.6651	12.6655	13.5908	13.6977	13.1838	12.9311	12.4614
P50416	Carnitine O-palmitoyltransferase 1, liver isoform	CPT1A	0.170439	-0.628535		4	4	5.4	13.9033	15.8193	16.2636	11.9644	17.6308	17.4989	18.0954	17.7523	13.1342	14.1356	14.7486	16.9788	13.5297	13.1837	14.019	15.3868	18.4288	17.2286	17.1463	12.3056	19.0882	14.9727	13.2932	17.2943	17.6104	16.6637	18.1176	16.623	16.186	13.6046	16.0073	18.6931	17.5394	16.4571	18.1831	17.0325	18.1105	16.3497	16.5516	16.2807	16.3206
P68400	Casein kinase II subunit alpha	CSNK2A1	0.680411	0.179386		3	3	15.1	16.979	13.6256	13.1698	14.0649	15.3958	15.946	16.3752	14.8646	15.8826	16.4588	16.4863	16.9824	15.5123	15.5157	15.2351	16.1536	13.304	15.8221	13.3819	15.8105	13.1181	15.3547	12.6433	13.4195	14.3157	16.7592	16.2394	11.9646	12.9679	13.0511	12.9329	15.9904	13.8929	12.3003	14.2607	15.4201	15.9614	13.6686	13.9122	15.0164	14.8728
P19784	Casein kinase II subunit alpha	CSNK2A2	0.745912	-0.113763		2	2	9.7	15.6659	12.8041	13.0162	12.1084	14.4682	14.6092	14.8694	12.6026	14.0964	14.2742	14.1847	15.459	14.1226	15.0443	13.3241	14.1084	14.242	14.5015	14.5263	12.6821	14.8823	12.8632	13.7397	12.6219	13.2613	15.5237	13.3868	12.9589	13.3721	13.0997	13.761	13.8718	11.9038	13.4843	13.489	13.1091	15.1418	13.7623	14.2969	14.7209	11.9727
P29466	Caspase-1	CASP1	0.848876	0.0818329		4	4	14.9	16.8851	16.2788	14.3164	13.1426	15.4143	15.2867	15.3683	14.6712	16.2755	16.3339	16.5509	15.9787	16.7567	16.0292	16.7452	16.1754	13.026	12.8988	16.2931	12.5649	16.0803	13.8748	13.6015	13.305	12.2233	16.1751	13.402	13.1194	11.8982	14.7535	14.1805	14.3289	13.0492	13.2103	14.199	12.9191	13.9726	13.6147	12.8372	14.9799	13.9177
P31944	Caspase-14	CASP14	0.372989	0.340086		9	9	38.4	15.2648	14.2853	16.4206	14.277	15.7055	14.2171	15.2429	14.0061	15.5263	16.1876	17.7125	13.5828	14.9027	16.2972	15.4263	13.9892	13.9247	15.0634	13.6198	16.3779	16.3607	16.8012	15.7936	15.3184	16.9388	14.828	16.48	15.9822	17.3071	16.2922	16.4935	18.7351	16.7731	17.2694	15.3263	16.1173	16.3494	15.7766	16.0302	17.5156	15.7343
P04040	Catalase	CAT	0.256681	0.31618		11	11	20.9	18.6495	18.7846	19.9596	18.2075	19.2467	19.8087	19.2626	19.1208	19.9391	19.3283	19.7809	18.898	19.1371	19.0701	18.5538	18.6645	19.003	19.3913	18.4585	18.5153	19.0012	17.811	18.9015	18.0843	18.8091	19.3987	18.6721	18.4798	18.8518	19.401	19.4081	19.578	18.2219	19.647	16.4925	18.9252	18.6335	17.439	18.8876	19.5513	18.0871
P21964	Catechol O-methyltransferase	COMT	0.119244	0.449126		6	6	32.5	17.7865	18.1879	15.1109	13.794	16.0237	16.5934	17.0858	18.4341	17.2961	17.5785	17.1536	18.9283	17.1603	17.0416	17.7221	18.0724	16.2836	16.7357	17.1873	16.1575	17.7692	16.7667	17.4023	17.2538	17.0843	17.5472	17.6398	16.5305	16.979	17.8911	17.0085	17.3725	15.74	16.705	16.5693	16.5311	17.5571	17.4082	17.6187	17.89	16.7436
P35221	Catenin alpha-1	CTNNA1	0.173519	-0.51112		11	9	20.2	16.3172	16.6364	16.538	13.9697	17.7719	16.3119	17.6498	15.3185	15.8446	15.3956	16.5419	16.7308	15.2913	12.9947	15.1613	16.0873	16.6393	17.2722	17.1515	15.9303	16.5959	13.7169	13.0623	12.2667	13.5955	16.0674	15.2591	13.6801	12.53	13.1851	14.1474	16.0574	14.4635	12.6954	13.0957	12.9913	16.6168	14.4544	13.8238	14.9408	14.8909
P35222	Catenin beta-1	CTNNB1	0.527098	-0.268742		18	15	36.4	16.517	15.4892	16.3647	12.4932	16.9595	14.3239	16.4573	15.4515	15.1314	16.8618	16.2201	17.5455	14.7097	11.9147	15.0438	16.6081	17.1681	16.4883	16.964	15.4462	16.9831	15.197	13.5781	13.5651	13.5281	16.8763	14.4378	14.5985	13.7496	12.277	15.3392	17.7566	16.0378	13.8224	16.455	16.0046	17.3664	15.112	12.8175	12.7077	15.6083
O60716	Catenin delta-1	CTNND1	0.254443	-0.382608		11	10	22.2	16.7414	16.1561	16.3291	13.7384	17.3919	15.5384	17.5267	15.3853	15.6709	15.4018	15.2724	16.5335	15.0907	13.6431	15.9691	15.5947	17.9578	17.1356	17.0962	15.8522	17.1733	15.6966	13.3008	14.7511	14.841	16.1645	16.5256	15.0789	15.2316	14.5002	14.9746	17.1128	16.2938	15.5359	16.5757	15.6818	17.5068	15.8405	15.1335	14.5715	15.7869
P07858	Cathepsin B	CTSB	0.000769231	1.25294	+	6	6	24.8	18.7887	18.1528	16.7963	17.361	17.0795	17.9429	17.035	16.5739	16.879	17.7863	15.4539	19.6092	17.5046	17.8241	17.9579	18.4086	13.4973	17.0867	16.3255	16.1323	16.7559	16.2827	17.122	16.0034	16.219	17.5754	13.1664	15.745	13.9692	17.5588	13.9383	17.2581	13.6171	15.3955	15.0899	13.2311	16.2046	17.2378	17.0129	18.1303	17.2808
P07339	Cathepsin D	CTSD	0.174055	0.583888		13	13	45.1	17.4518	15.271	17.5319	14.2092	17.8763	18.0685	15.3222	14.3646	16.4195	16.5906	17.3368	16.8983	12.6961	16.4871	16.2177	15.5984	15.9219	16.3595	16.4933	15.967	16.84	14.8345	16.9446	17.4594	17.1463	14.5596	16.495	15.9489	16.1869	19.4585	15.9592	19.8054	15.662	15.7603	13.652	14.9384	15.7743	13.7827	14.9427	16.5752	15.6841
P08311	Cathepsin G	CTSG	0.0801787	0.511055		11	11	44.3	19.0662	21.1975	21.0891	20.6597	18.1635	20.2469	17.977	18.9699	21.2791	20.9579	18.866	21.4276	19.7665	20.6128	20.1357	21.9173	20.3236	19.9491	18.7618	18.6145	21.4312	22.6249	23.4761	22.5064	20.6755	20.9829	22.7127	22.051	23.108	23.0242	23.1681	22.5832	22.3263	23.0362	23.2316	22.621	21.3085	22.0494	21.8038	22.2122	21.401
Q9UBR2	Cathepsin Z	CTSZ	0.962454	-0.0228786		5	5	21.5	19.8681	18.6835	17.9888	17.8398	18.4777	18.3278	18.4453	17.671	19.144	18.2463	17.3121	19.5995	18.5587	18.6319	18.446	18.064	17.822	17.906	17.9229	17.3095	19.0707	18.8355	18.9244	18.5443	19.0391	15.2262	19.1199	18.3782	13.7558	18.7165	16.852	18.5316	13.0225	12.8178	18.8828	17.5008	18.5264	19.0015	19.9727	19.3502	19.9456
P20645	Cation-dependent mannose-6-phosphate receptor	M6PR	0.959099	-0.0297202		3	3	19.1	15.4992	14.0446	13.4546	13.8476	16.3204	15.9122	17.0849	13.2409	15.8896	14.919	12.9463	15.4552	15.4797	12.3589	16.1615	14.2386	13.203	16.832	16.5267	16.0117	16.3916	12.5607	13.5577	13.6144	14.0686	12.6661	12.5706	13.9305	13.0348	12.7697	13.6344	12.2499	12.5566	13.3953	12.3334	13.1029	15.716	13.0175	13.3767	16.5189	15.4427
Q5ZPR3	CD276 antigen	CD276	0.0178182	0.703496	+	3	3	13.5	14.5577	15.7789	12.8768	13.1224	14.4396	15.8573	13.2714	13.3817	15.4677	16.2756	15.3148	16.632	12.4502	15.3923	15.9676	16.977	14.6322	15.1832	15.9515	15.5963	13.23	13.8344	13.2264	14.2731	13.3562	14.7191	13.4473	12.7281	13.2222	11.6134	12.9936	12.9939	13.1302	12.7669	13.8261	13.8197	14.1226	13.9165	13.2791	14.3502	12.7506
P16070	CD44 antigen	CD44	0.985302	0.00766539		2	2	3	18.9626	18.836	18.8439	18.2968	18.2226	18.034	18.633	18.3411	18.0988	18.368	17.9657	18.3284	17.9927	18.4618	17.4603	17.6381	18.5729	18.4431	18.4828	17.8739	17.9957	17.6764	18.6609	18.8656	17.7964	17.2858	18.4815	17.3304	18.1084	17.6001	17.5773	17.0959	16.7722	17.7302	17.116	17.3037	18.1703	18.2692	18.4888	18.3332	18.5773
O43866	CD5 antigen-like	CD5L	0.744258	-0.13176		7	7	33.1	14.4658	14.0788	18.9805	19.45	17.168	16.7406	18.497	18.1162	17.6729	17.1311	16.7046	16.222	16.8408	17.0861	16.8303	13.7038	13.9566	15.3671	13.8881	17.2707	12.8369	12.8446	12.8858	14.0641	13.3485	13.5005	14.2773	15.5406	12.6505	12.6468	14.0888	12.9311	13.7598	14.3961	13.2522	12.7892	13.834	13.8386	13.3934	12.9968	13.409
Q9H3Q1	Cdc42 effector protein 4	CDC42EP4	0.154948	-0.434874		3	3	9.6	15.2147	13.354	13.416	12.9828	14.743	14.1212	15.476	13.458	14.7749	12.4015	13.9682	13.8942	12.7823	14.4432	13.6135	13.175	12.8019	15.1795	15.4304	14.4543	14.9628	13.063	12.5701	14.874	13.9409	13.7989	15.6666	14.7084	13.8864	12.976	14.4118	14.0937	11.9844	12.8301	14.6889	14.6742	15.6704	15.3354	15.8896	15.4703	14.9438
Q96HQ2	CDKN2AIP N-terminal-like protein	CDKN2AIPNL	0.00909524	0.777375	+	2	2	36.2	16.4201	15.2555	14.3991	14.4573	14.186	13.0723	13.0959	13.4439	14.027	16.5321	14.8284	17.3063	15.202	15.2047	14.5315	16.5897	13.6926	13.8559	14.5757	15.9682	13.6581	13.4861	12.4211	12.2426	12.4292	14.384	11.555	11.5008	12.6406	13.9053	13.9868	15.3954	13.6006	12.2453	13.5232	13.8836	13.4341	13.0043	12.5541	13.6858	13.2566
Q8N163	Cell cycle and apoptosis regulator protein 2	CCAR2	0.430623	0.282056		9	9	10.3	17.6201	15.6195	12.5414	13.3656	14.386	13.1114	14.6573	13.2314	15.4449	16.6516	16.3437	17.3852	15.6529	15.3865	17.0666	16.7466	14.9513	12.7938	13.872	14.1783	17.128	16.0061	14.1746	14.302	13.784	14.0606	16.2254	14.8337	12.5902	14.2059	14.9662	16.0275	13.4379	14.2752	14.3443	15.0497	17.2024	16.3818	13.1493	14.8174	13.3759
P43121	Cell surface glycoprotein MUC18	MCAM	0.25253	0.425894		8	8	17.2	17.8699	17.9755	18.3941	17.6359	18.3142	18.0525	17.9493	18.6446	18.547	17.985	16.6559	17.6444	16.7579	17.5555	17.6885	17.8624	17.1095	18.2665	18.6384	18.1514	17.7155	18.3265	17.6428	18.7738	18.2134	15.7174	13.4928	18.3467	12.5712	16.5807	19.2912	17.3572	18.2552	18.3368	18.6396	18.6962	17.0563	18.5503	18.7971	18.3862	18.3191
P00450	Ceruloplasmin	CP	0.069491	0.741827		20	19	27.9	17.8311	18.1523	18.1608	19.6469	17.9661	17.6434	17.5867	16.769	19.1129	19.1683	17.3087	17.3725	18.8714	18.9471	17.6063	17.4769	13.4439	17.411	16.9645	18.3751	17.4418	15.7852	15.0339	17.7569	14.7371	16.8445	14.5074	16.9941	16.9234	18.662	17.3878	13.366	13.9741	12.8322	13.1656	16.0325	16.6331	13.1358	13.9095	17.1086	17.0993
O00299	Chloride intracellular channel protein 1	CLIC1	0.328306	0.320419		10	10	52.7	17.6773	18.4237	17.6133	17.7982	18.8086	18.8996	18.8148	18.0775	18.1961	17.7025	13.2994	17.5973	17.6589	17.9083	18.745	18.6616	18.6791	18.2119	18.3726	18.0176	18.5785	17.721	17.6354	17.3237	17.2834	13.0156	17.9005	17.5071	17.3478	18.4593	17.4723	19.1039	17.3746	17.3862	18.1422	18.1196	18.7355	18.2117	17.7885	18.7107	17.3971
P49585	Choline-phosphate cytidylyltransferase A	PCYT1A	0.855113	-0.0649157		3	3	11.7	15.756	15.0984	13.818	13.6599	14.4161	14.0285	14.6271	12.9511	14.5627	14.595	15.9964	16.2355	16.1449	15.0136	15.0447	15.0859	13.2583	14.1996	14.2619	14.7892	16.3439	15.6991	13.2047	13.9535	13.3226	16.7852	15.4851	14.7684	15.0845	15.5034	14.6799	15.3238	16.1231	15.6861	13.8812	15.6075	16.2217	16.4765	15.7091	15.5291	12.1663
Q6UVK1	Chondroitin sulfate proteoglycan 4	CSPG4	0.19397	-0.556837		25	25	17.3	16.0932	15.7258	17.0815	14.8143	16.8771	13.27	14.2376	17.1331	16.3207	14.8908	18.193	15.3533	13.4701	15.037	15.3221	13.6118	14.7083	17.0692	17.4678	17.2139	15.0589	16.0765	11.8538	15.8757	14.8962	16.0611	15.725	16.1402	15.0991	12.3889	17.3399	12.8808	15.9351	13.9588	14.2811	16.5302	15.6133	15.1178	16.0651	15.9874	15.4759
Q14839	Chromodomain-helicase-DNA-binding protein 4	CHD4	0.795702	0.104293		7	7	5.9	16.224	14.4811	13.4618	14.4993	13.8331	13.792	14.5035	13.8142	14.9204	15.9144	13.4442	16.2901	15.4859	14.6624	16.1168	15.5182	13.3694	13.4043	13.6787	14.8905	15.3539	14.285	12.3727	12.9312	14.0411	13.7169	15.1908	14.4372	14.3895	13.4764	13.7131	13.5778	14.5315	14.2614	15.1365	14.6369	15.338	15.7653	12.4248	14.3112	13.3026
P10645	Chromogranin-A	CHGA	0.0483818	-0.727577	+	3	3	4.4	17.4213	14.5021	16.0232	13.3548	13.5527	13.6687	13.2702	13.815	15.259	13.0606	13.5354	14.6039	14.7451	14.692	14.6316	13.8898	17.017	13.9073	13.8118	12.5241	16.96	16.7977	12.4121	16.5961	15.7936	12.9612	18.0068	15.5867	14.4819	13.4858	13.2062	13.215	16.3314	15.0601	13.5626	14.1206	16.0172	16.6101	16.8631	11.9362	16.0159
P23946	Chymase	CMA1	0.20222	0.666443		6	6	32.8	18.365	19.1286	18.6206	12.6536	12.4944	16.3153	13.6715	14.7345	19.1874	17.3254	19.3322	18.6821	18.071	17.7751	16.0705	13.1833	14.3205	13.3804	13.0979	11.9613	18.8843	17.7435	19.608	21.1603	13.6187	18.6852	20.2011	19.2141	15.9787	18.8175	20.0944	17.9338	19.7508	20.1994	13.3539	20.353	18.8396	17.8667	18.7459	18.8309	13.1206
O75390	Citrate synthase, mitochondrial	CS	0.76178	0.135867		7	7	27.9	14.2299	14.3177	14.6298	13.6104	17.0164	19.2555	16.3388	15.2244	13.4315	15.1273	12.9384	15.1139	13.5563	14.6559	12.8957	12.9099	16.6006	17.1731	17.3377	14.3205	15.9378	13.7497	12.4884	13.1961	13.3457	16.0548	13.4083	15.3815	11.9009	14.4798	15.3211	14.2902	13.7253	12.1948	12.7127	14.7834	16.5227	13.5312	14.4408	14.3321	11.7899
O60271	C-Jun-amino-terminal kinase-interacting protein 4	SPAG9	0.591474	-0.193287		7	7	8.5	16.7596	13.3502	14.135	13.9624	15.9831	15.6198	15.6315	14.7001	15.3702	16.0352	16.3232	16.855	16.248	16.0061	15.2524	17.0954	13.1302	12.7771	13.6418	13.6634	12.9508	12.0539	12.8767	13.5587	12.5188	13.1578	12.9222	12.2427	13.2667	15.6675	15.3137	13.3707	13.6071	13.503	13.0216	15.7479	13.8439	13.4912	13.0495	15.6451	14.2232
Q00610	Clathrin heavy chain 1	CLTC	0.245612	0.322748		64	64	45.4	19.4095	19.1872	18.6418	18.9533	19.4215	19.5529	19.0682	18.7218	18.855	19.8725	19.7545	19.8395	18.7261	18.5896	19.1051	19.4215	19.0382	19.2738	19.2404	19.111	17.7243	17.2035	16.6412	15.7701	15.8698	18.822	17.0473	15.8739	16.3291	17.4012	17.2779	17.773	17.1322	16.845	17.8243	17.3731	17.2059	18.0722	16.7469	17.3135	17.4414
P09496-2	Clathrin light chain A	CLTA	0.109836	0.427498		2	2	12.8	19.8323	19.8393	19.3911	19.7088	19.4912	19.6088	19.602	19.254	19.2227	20.0402	18.1259	19.8921	18.7644	19.3803	19.6905	20.088	19.7631	19.7421	19.418	19.0666	15.9466	14.1039	13.9344	13.7238	13.7813	13.6199	13.8769	12.8153	13.2874	14.0326	13.4867	16.4818	13.4028	13.0755	14.0494	13.4708	15.3169	14.1013	16.6025	16.8986	17.8113
Q16630	Cleavage and polyadenylation specificity factor subunit 6	CPSF6	0.520088	0.212493		2	2	7.1	17.1679	16.714	14.5222	16.0115	15.0912	14.8801	15.8551	13.8714	16.3674	16.9218	16.2033	17.8471	17.0229	16.2578	17.6303	18.0085	13.188	15.4986	14.9061	16.2203	16.9371	17.1554	16.7904	17.0728	16.8047	14.3643	17.0079	16.7196	17.1747	13.3521	16.6348	17.5588	16.769	16.7521	17.6752	16.7707	17.3802	17.7917	17.3189	17.052	16.4042
O75122-3	CLIP-associating protein 2	CLASP2	0.366569	-0.1971		4	4	4.2	15.3171	15.5767	13.4846	13.2123	15.4227	15.5904	15.9682	15.7633	15.5267	15.0327	15.1743	15.2035	15.4691	14.6307	15.4844	15.6653	15.8143	16.0752	15.5245	14.8413	15.7807	15.1399	15.0164	15.8471	14.8217	14.0882	12.9053	14.9637	15.3846	15.5592	15.6383	15.2889	15.4951	14.6063	15.0648	15.4611	16.2018	16.0142	15.0972	15.271	13.8472
P10909	Clusterin	CLU	0.0229459	0.842265	+	13	13	34.5	17.3402	17.8332	17.7303	19.1916	16.7108	17.364	17.2479	17.0219	18.472	18.7525	18.5569	17.2054	18.1813	18.424	18.1158	18.203	14.9786	16.9898	17.534	18.0891	15.6484	15.9809	16.8143	17.0489	14.9405	19.5332	17.0462	17.1465	16.5208	20.4071	17.8183	13.9407	14.1625	16.4252	16.3056	16.9544	15.5698	18.2314	16.7163	16.6187	16.6675
Q14019	Coactosin-like protein	COTL1	0.656505	0.114822		2	2	12.7	14.7492	13.8642	12.4831	13.4067	13.774	14.1745	12.076	13.6073	15.3397	15.2971	14.7541	14.4401	14.7855	14.5826	15.0011	14.4879	14.6995	14.0305	13.8258	12.9856	13.1416	13.6005	13.7729	13.3057	13.9276	14.3136	13.7388	11.8175	13.3192	12.8811	13.4924	12.8523	12.4745	12.1417	12.9599	13.7585	14.0253	13.6393	13.4972	13.3828	12.9287
P00748	Coagulation factor XII	F12	0.127106	0.615592		9	9	19	15.6004	15.6856	17.4282	18.8138	17.3696	17.5431	17.2121	16.4432	18.8282	18.8809	18.2127	17.3686	18.5092	18.9339	17.8608	17.438	13.331	16.3581	17.3468	17.883	15.0551	12.3723	15.7787	17.4937	13.1682	17.6516	15.3991	16.4357	16.9158	17.2951	16.9984	12.3548	12.6435	16.4543	14.0737	13.7788	15.3293	16.4464	16.1048	17.2743	15.9951
P00488	Coagulation factor XIII A chain	F13A1	0.00494915	1.02085	+	23	23	38.9	18.9209	19.6267	17.475	19.0281	17.696	18.2919	17.5787	17.3752	18.3566	19.7458	18.7572	18.1828	19.2537	19.3265	19.3035	19.0859	14.353	17.5801	18.7739	18.5434	18.6986	18.599	18.4896	16.7051	17.1293	19.814	18.1017	18.6193	17.1954	19.6823	18.709	16.9401	16.3461	17.6837	14.993	17.6972	17.6923	18.2469	17.4559	18.7221	16.1193
P53621	Coatomer subunit alpha	COPA	0.299475	0.349005		19	19	20.8	16.6229	18.0702	16.5646	16.5986	18.4444	18.526	17.9591	17.4877	16.9879	16.9407	17.2134	17.7225	16.9434	16.0277	17.2226	17.8214	17.7821	17.7362	17.6892	17.4911	18.5914	17.3009	17.2089	15.4003	15.2363	18.224	16.4885	15.8122	14.2994	17.4568	16.7391	17.8284	17.4322	14.6582	13.6036	17.6197	18.077	17.7234	16.2275	16.7383	16.2099
P53618	Coatomer subunit beta	COPB1	0.13171	0.550766		11	11	18	13.975	16.1123	13.5781	12.5864	15.1959	14.8654	14.3667	13.5788	13.8509	13.5422	13.4221	16.5093	13.9758	13.7808	14.5645	13.0273	13.7353	12.3846	15.5415	13.1732	15.2848	14.5427	14.1689	11.5481	14.1869	17.0255	14.824	13.8184	12.9579	15.1814	15.2841	16.2754	13.1786	14.4295	13.4961	15.7898	16.493	13.9629	12.7386	14.6488	14.4057
P35606	Coatomer subunit beta	COPB2	0.159529	0.389699		10	10	12.5	15.4923	16.5941	14.2004	14.0377	17.0047	17.143	16.3713	15.854	15.4813	16.5282	15.0496	16.5784	16.0447	14.5488	16.9166	17.208	15.7055	16.0861	16.2844	15.4296	14.4636	13.8053	13.2173	13.3266	14.4919	18.0353	13.7528	13.7575	12.9509	15.1474	13.6989	16.1594	14.433	14.2916	13.9145	15.3463	13.8106	15.0956	14.065	13.9833	13.6234
P48444	Coatomer subunit delta	ARCN1	0.780092	0.0922698		4	4	10.8	15.2921	15.6476	13.7076	13.9528	15.5326	15.3571	14.9985	13.8913	14.4878	15.3523	15.8656	15.8807	15.0598	14.485	13.1547	12.9647	14.9775	14.238	14.2283	14.4264	14.5341	13.2066	13.0436	13.873	13.7324	16.492	13.6991	12.8506	12.5413	13.6891	13.0565	13.7093	14.0887	13.5259	12.3109	13.5308	14.7525	14.1292	12.7314	14.8811	11.8482
Q9Y678	Coatomer subunit gamma-1	COPG1	0.0303952	0.576563	+	13	12	22.3	16.8169	18.7002	17.9693	17.9063	18.5418	18.8116	18.4983	18.9384	16.8439	17.3954	16.9974	18.1973	17.0886	16.772	18.0857	18.4499	18.4849	18.4336	17.9657	17.7283	18.0647	16.4517	17.0385	15.3765	15.2541	17.489	17.2015	16.197	16.1965	17.2802	16.9797	17.8988	15.9661	16.2873	16.6495	17.8884	17.6979	17.3969	15.9213	16.5569	16.4316
P23528	Cofilin-1	CFL1	0.704456	0.13484		6	5	44	17.3957	17.7952	19.3511	19.4654	19.1123	17.5874	18.9332	19.0883	17.6671	16.7477	16.1539	16.4447	18.1262	17.6781	17.0601	16.7893	20.5524	19.8566	19.0557	18.9209	13.8287	12.1212	13.3249	13.5341	13.429	13.4666	13.6508	13.3439	13.6706	13.8931	12.9832	15.0717	12.089	12.7537	13.9012	12.3467	13.0893	13.3591	13.7464	14.7583	16.1588
Q6P1N0	Coiled-coil and C2 domain-containing protein 1A	CC2D1A	0.899024	-0.0499391		7	7	9.8	17.0594	14.5311	13.7694	12.5519	15.1037	14.4053	15.3148	14.7651	13.3984	14.3653	14.5256	14.9958	13.7228	12.6229	13.8814	15.2478	12.8688	15.3448	12.4145	14.5829	14.8041	14.9406	12.8282	12.8869	13.1744	13.8418	13.1309	15.3226	11.885	14.2869	13.7947	14.9964	13.7728	12.9749	12.8287	12.958	15.9184	15.4258	13.355	12.8106	11.558
Q96CT7	Coiled-coil domain-containing protein 124	CCDC124	0.36603	0.218067		3	3	16.1	15.7787	16.1618	12.8258	12.9459	15.733	16.4488	16.2135	16.7169	15.7566	15.1812	15.5324	16.6936	15.2944	15.5683	15.4761	16.0968	16.0202	17.1454	16.2455	14.9113	15.9854	14.5009	14.0637	14.4494	13.119	15.5667	15.8768	15.6186	14.4183	13.3806	14.1483	15.1752	15.0757	13.3567	13.9269	13.8075	16.4398	15.9566	16.7315	16.816	15.7261
O75534	Cold shock domain-containing protein E1	CSDE1	0.435849	0.263954		2	2	3.9	16.5599	16.8095	13.5162	15.6839	16.6633	17.034	16.7504	16.5664	17.0095	17.1472	13.9615	17.4883	16.9685	16.9955	17.6048	17.6829	13.874	16.8386	17.0741	16.4437	16.2053	14.4332	13.3682	15.3135	13.1561	16.124	15.6549	15.0855	14.4287	15.5253	14.8559	13.7032	12.9034	13.0993	13.7009	14.3798	16.9634	15.3856	14.2918	15.8908	15.6194
P02452	Collagen alpha-1(I) chain	COL1A1	0.0484749	0.99181	+	5	5	5	14.2078	13.4371	13.4787	17.3489	17.7599	17.025	15.9104	13.3257	17.6832	17.5562	17.2875	13.3348	11.6429	12.9924	13.7906	16.114	16.0309	17.3119	16.969	18.3264	13.8086	17.0048	16.5157	12.5478	12.6148	19.6612	13.1345	16.9527	12.5489	17.1598	12.9027	12.7714	13.3473	13.7122	14.1164	17.7274	13.5607	14.6715	11.9665	12.865	12.2571
P02462	Collagen alpha-1(IV) chain	COL4A1	0.251337	0.427497		6	5	6.1	19.1817	18.7228	16.189	16.3052	18.8729	17.6549	18.0411	17.1135	18.709	16.8189	18.3965	17.4403	17.6218	17.9139	17.2673	17.9941	15.4445	16.5371	18.7154	18.4094	18.2139	17.7662	17.2621	18.0973	16.9905	18.253	17.6108	18.088	17.0676	17.7625	18.7673	16.3878	15.1612	16.8602	14.5698	17.4256	17.657	17.8631	19.0357	18.953	18.7717
P20908	Collagen alpha-1(V) chain	COL5A1	0.026275	0.664565	+	4	4	4.2	13.5435	15.7647	12.7602	16.0616	12.58	15.0132	13.7112	12.7587	13.284	14.0088	13.7075	14.9701	12.8594	12.6659	13.7729	14.7296	14.9224	13.5491	13.1814	15.0567	13.2712	11.6922	12.8085	13.6568	13.2041	16.8289	13.3816	12.7899	12.4965	14.0612	12.5215	13.656	12.6159	12.6445	14.0243	13.3798	13.0468	13.6466	13.3365	13.5897	12.6721
P12109	Collagen alpha-1(VI) chain	COL6A1	0.253199	0.417391		33	33	37.4	21.2799	21.6301	21.0862	21.356	21.3486	20.6891	20.8262	20.6105	21.9728	21.7303	22.2837	20.5239	21.648	21.4682	20.7892	20.5491	19.6688	20.8839	21.6563	22.1557	19.5721	20.2782	19.3386	19.6807	19.3855	20.4238	17.7984	20.2955	19.1963	20.1224	20.316	18.2207	19.2492	18.5581	19.0003	20.4812	19.6848	18.972	20.3339	19.8898	19.4633
Q99715	Collagen alpha-1(XII) chain	COL12A1	0.00219048	1.41339	+	33	33	15.5	15.8752	16.6072	14.7545	16.4272	16.255	18.5962	16.9463	15.7189	17.1113	16.1996	15.5536	18.6668	14.6498	14.0731	13.0967	18.9078	12.9937	11.6192	16.1861	17.4297	15.5997	18.3189	18.4925	15.7892	14.2294	20.742	15.2925	15.3248	15.6211	20.1711	16.1523	14.9486	12.3707	13.8169	15.7102	16.576	13.6729	15.9414	13.8424	16.1824	16.438
Q05707	Collagen alpha-1(XIV) chain	COL14A1	0.0146992	1.02256	+	41	41	34.6	17.172	19.3304	20.8372	18.9356	19.3699	18.6593	15.6225	16.6038	19.5557	19.4448	19.4772	17.0743	16.4229	17.232	17.1069	18.0109	17.1078	18.9566	18.2113	19.9802	18.0674	19.1567	17.0037	17.095	14.8237	19.7708	15.919	19.6018	18.7132	17.8223	18.9282	15.6312	15.1518	17.7338	17.9497	19.9093	13.8717	17.5736	16.1966	17.2636	17.4139
P39059	Collagen alpha-1(XV) chain	COL15A1	0.155763	0.462134		9	9	10.1	18.3233	18.1119	13.0087	16.2468	15.2846	16.6971	16.4276	16.8113	16.777	16.2882	17.6593	16.8244	16.0833	16.9809	16.0413	17.6233	14.7932	16.4603	17.4598	16.9914	18.259	18.3956	18.38	18.8697	18.4179	18.992	15.4754	18.4338	17.1233	18.9536	20.2945	16.5951	17.0967	18.4762	18.6206	18.4814	18.6483	19.0778	19.1254	19.5181	17.7765
P39060	Collagen alpha-1(XVIII) chain	COL18A1	0.891884	-0.0486973		11	10	10.1	16.3132	17.5817	17.5137	16.5513	18.0878	16.5782	17.5474	17.158	17.7832	16.593	18.013	16.9393	16.8983	16.4792	17.289	17.6235	14.2152	17.1624	16.5369	17.9087	18.5191	18.8178	17.7597	18.1124	17.8707	19.0466	17.9385	18.0704	18.286	16.8459	19.4578	16.778	18.3285	18.4221	17.9982	18.2708	17.0444	18.5662	18.4746	18.5285	16.8817
P08572	Collagen alpha-2(IV) chain	COL4A2	0.40312	0.378423		6	6	7.1	20.0918	18.8333	16.8152	14.1943	19.437	18.5425	18.8075	18.8055	19.2728	17.981	19.684	19.0386	17.8801	18.1088	18.1199	18.621	12.8272	17.9274	19.7484	19.2649	17.2927	16.851	15.8361	16.8054	16.2921	19.2544	17.3526	17.1989	16.2601	17.3394	18.3536	15.7712	12.9881	16.7357	15.3387	17.5563	17.5648	17.1046	18.5456	18.5688	18.4579
P12110	Collagen alpha-2(VI) chain	COL6A2	0.107054	0.582291		30	30	31.9	21.2504	21.8149	20.9495	21.244	21.2175	20.7841	20.7725	20.4206	21.6866	21.3981	21.5415	20.2717	21.4133	21.2722	20.9668	20.4351	18.1861	20.6926	21.5908	22.3066	20.7521	20.4918	20.0985	20.4131	19.6921	20.7196	19.8099	20.4115	19.6643	20.9474	21.6618	18.4508	19.0137	20.163	19.4873	21.3116	20.1727	20.4223	20.4281	21.1732	19.9324
P12111	Collagen alpha-3(VI) chain	COL6A3	0.427517	0.20345		169	12	54.5	21.8506	22.6079	22.1444	22.5944	22.3072	21.8803	21.536	21.7904	22.9281	22.7514	22.9899	21.418	22.5516	22.3704	22.5649	21.9911	21.0798	22.0452	22.5772	23.2392	21.6987	21.8193	20.8294	21.251	20.8105	21.8226	20.5053	21.6912	20.5395	21.6032	22.1286	19.6104	20.7576	20.9158	20.9114	21.9612	20.6121	20.9856	21.2026	21.4888	20.3846
P02746	Complement C1q subcomponent subunit B	C1QB	0.163703	0.63345		4	4	17	15.3977	16.9023	17.7326	17.5458	15.737	15.1933	16.2578	13.1197	17.79	17.293	17.6686	15.5248	17.9905	16.584	16.5621	15.5644	13.5918	15.9799	15.3382	17.2216	12.9692	16.7419	17.1718	16.2512	16.8317	13.5973	13.9166	17.4312	12.8878	16.0783	13.3471	14.701	12.7611	18.2864	15.4979	15.0207	14.2448	16.9204	15.9485	12.8406	14.3053
P02747	Complement C1q subcomponent subunit C	C1QC	0.0782007	0.522422		2	2	11	15.159	14.6798	16.8316	17.6595	15.5034	15.9459	13.5665	13.1019	16.1047	16.0078	16.7344	14.4686	16.251	15.5877	16.2472	15.6303	15.7017	16.5192	15.2985	16.6904	13.7349	13.2934	13.5206	12.4017	12.9936	13.2171	13.7272	12.7551	12.2468	13.7979	12.738	14.2034	12.6655	11.9722	12.7241	12.4953	13.7946	13.6352	13.9112	13.2804	12.4977
P00736	Complement C1r subcomponent	C1R	0.313631	0.472286		9	9	17.2	13.5444	12.6353	13.9257	18.6065	15.5658	15.8683	13.7285	12.9594	16.3845	17.5415	17.2957	12.0867	16.5913	16.4149	15.4762	17.6035	13.2543	15.8686	13.5124	17.2195	13.0352	13.8154	12.6165	16.691	12.877	16.887	13.6584	12.9182	13.8433	12.6339	14.3576	13.3588	13.1427	13.2923	13.6416	14.2362	13.3067	13.7328	14.2989	12.8843	15.7703
P09871	Complement C1s subcomponent	C1S	0.0198042	0.686839	+	5	5	10.2	15.6285	17.2608	18.0184	18.5421	15.867	16.7569	15.9956	17.2894	17.2148	17.4155	14.071	15.7036	16.9043	17.384	17.401	17.2931	13.6207	15.9034	16.0206	17.3908	15.5969	14.428	11.4126	13.1012	12.9989	13.2884	14.3031	15.2035	13.3974	12.4988	16.6615	14.1955	13.3995	13.8712	14.1627	16.2092	13.8137	16.0777	13.9915	16.3388	16.2232
P06681	Complement C2	C2	0.229592	0.414067		6	6	10.8	14.7812	15.1704	15.6814	15.8972	12.4324	13.8536	13.1573	14.2677	14.3971	15.5671	15.9054	14.5718	15.6941	15.5597	13.4598	13.8548	12.7132	13.526	13.0904	14.9768	14.2339	13.9235	15.3487	15.6328	12.8049	16.7023	14.7646	14.1883	14.9268	14.4574	14.7911	12.8161	13.0068	14.3465	13.5946	13.1558	11.8153	15.2096	13.6614	12.6057	14.0556
P01024	Complement C3	C3	0.074507	0.489593		66	64	45.9	20.7331	21.3834	22.0069	23.4819	20.5268	21.1319	20.4819	20.5508	22.6672	22.8655	21.5577	20.7958	22.4184	22.782	22.6955	22.5109	20.2724	20.6171	20.5463	21.7843	20.4947	19.6403	20.2306	21.9141	20.3279	21.4647	20.7586	20.505	21.0807	21.2692	21.8705	19.5716	18.5626	20.7498	19.5821	21.2753	20.1964	21.0515	19.6428	20.7596	20.4805
P0C0L4	Complement C4-A	C4A	0.0349497	0.670415	+	59	3	46	19.0857	19.7376	20.7425	22.0316	19.6585	20.2747	19.6356	19.8194	20.8606	21.215	20.4635	19.7754	20.8461	21.2248	21.148	21.0585	19.4049	19.6364	19.4496	20.5548	20.1531	19.2828	19.374	20.4804	18.791	20.1396	18.9356	19.3227	19.9792	20.3052	20.7141	18.0718	16.5249	19.3105	17.521	20.0787	19.4822	20.2947	18.5712	19.6884	19.8879
P10643	Complement component C7	C7	0.244747	0.402316		11	11	18.3	17.3047	17.9259	18.821	19.6462	16.6367	17.1663	17.6185	16.9184	18.7729	17.5469	18.1285	16.2341	18.4549	18.9823	17.715	17.5347	16.4774	17.4467	17.3361	18.9715	13.1112	13.9672	15.2849	15.8779	16.107	13.9967	13.155	14.6762	15.619	17.8297	17.1988	13.8802	14.2941	13.6516	13.6499	15.5709	15.6909	16.53	14.5113	15.2648	15.2154
P07357	Complement component C8 alpha chain	C8A	0.00535294	0.799208	+	6	6	15.6	14.2504	14.5727	16.5046	18.2143	15.4463	16.089	15.1668	15.8739	16.7564	17.2414	15.9675	15.2999	15.7822	16.4761	16.3733	16.3463	15.3107	15.743	15.2557	16.3285	15.0418	15.4261	15.6384	16.4976	14.3974	15.6107	14.9485	14.715	15.2257	17.4718	16.2815	13.4585	12.9325	15.7087	13.3052	15.2639	13.7215	16.0516	15.6291	15.6412	15.776
P07358	Complement component C8 beta chain	C8B	0.01012	0.918452	+	9	9	15.9	16.0085	15.6414	15.4961	17.4982	15.0594	15.66	14.742	13.299	16.8783	17.3181	17.3779	16.2544	16.6922	16.8861	14.7308	16.7496	13.5947	13.796	15.0579	16.3226	13.325	13.842	16.2024	16.5253	13.6087	17.7347	14.4839	15.1266	15.0856	18.5336	17.7075	13.7722	13.9522	15.8355	13.044	16.1802	14.8434	16.4775	13.12	16.5232	15.4916
P07360	Complement component C8 gamma chain	C8G	0.00983333	0.875404	+	8	7	52	16.1355	16.818	16.9154	18.3304	15.2386	14.8774	14.2259	13.9558	17.6649	17.7184	16.2837	16.3523	17.6029	16.5136	17.751	17.8198	12.7306	16.1625	15.788	17.0084	17.6998	17.4359	18.123	18.5249	17.3112	19.0852	17.7376	17.3316	17.9452	19.5818	19.111	16.0486	16.5536	18.0655	16.107	17.8677	17.2679	18.8595	17.7897	18.2627	17.9981
P02748	Complement component C9	C9	0.0177405	0.809437	+	9	9	23.8	16.9443	18.1288	18.0897	19.672	16.7792	16.8911	16.551	17.6109	17.6411	18.4317	16.8157	17.0067	17.5489	17.8303	18.1706	18.4513	17.0095	17.0247	16.0611	17.0292	15.4667	16.8912	17.351	17.5246	14.2365	17.9189	15.7883	15.5714	17.0974	20.0663	17.4588	14.9002	12.024	15.9792	17.1266	16.6513	14.6965	18.6583	17.6188	16.3344	17.6052
P08174-2	Complement decay-accelerating factor	CD55	0.0349556	-1.06504	+	3	3	8.6	20.3829	17.1237	18.1683	12.6762	17.9531	15.5425	18.3119	14.1242	18.6275	17.6007	19.5101	16.9402	20.0367	19.7914	18.0882	15.7308	13.6814	16.3186	17.8568	17.3224	17.0086	16.5876	12.9923	18.4169	17.6104	19.5268	19.3577	19.1415	13.6908	13.0769	18.7145	12.6838	15.7297	17.7562	13.1397	17.7969	18.3904	17.4276	18.6897	17.3919	17.7108
P00751	Complement factor B	CFB	0.0149333	0.895073	+	12	12	21.3	19.0183	19.294	19.9339	21.5883	18.3259	19.1481	19.2199	19.5866	19.9987	20.603	19.9423	19.1381	19.7215	20.5706	20.0754	20.3276	18.0356	18.764	17.6541	18.8698	18.0707	17.0694	17.9041	19.0275	17.4752	18.8294	18.2995	17.8979	18.6304	19.0412	17.5413	12.9198	13.0552	16.8412	13.0327	17.4177	16.2709	17.8943	17.4394	18.4743	18.8447
P00746	Complement factor D	CFD	0.106291	0.470444		4	4	29.2	17.1145	16.6888	16.8142	18.1781	15.7	15.9607	17.238	17.9209	16.4794	17.1625	17.5327	15.3726	16.6582	17.7666	15.9609	15.8677	16.403	16.4695	16.5908	17.4736	17.0129	16.6464	15.9466	17.0477	16.1543	16.8153	17.0948	16.9447	13.0622	15.9256	16.9419	14.1944	13.0414	15.9936	15.7537	16.1365	15.5863	17.3798	17.0374	16.5456	16.3922
P08603	Complement factor H	CFH	0.0763206	0.508509		21	20	22.5	18.1037	19.4035	20.7789	21.6384	18.4133	18.9216	18.9935	19.4607	20.045	20.7343	18.5746	18.5522	20.2346	20.5353	19.8403	19.8875	18.9882	18.9966	19.0628	20.1799	17.9389	18.1361	19.1176	19.862	18.4561	17.926	17.0774	18.1057	18.0853	19.157	19.583	16.9315	17.9946	19.2981	18.8111	18.9499	15.9949	19.6481	19.2428	19.0682	19.4098
P05156	Complement factor I	CFI	0.00906383	0.837727	+	7	7	15.3	15.8499	16.2529	16.3154	18.5258	13.8712	14.5953	12.9159	14.1093	17.1165	17.788	16.3981	15.744	16.79	17.1796	17.2895	16.9339	13.9382	15.2357	15.1406	16.6949	14.9885	18.0662	14.0791	16.3109	12.4717	13.348	12.9352	13.3981	12.5981	15.7895	15.7891	13.771	12.7438	13.1522	13.6326	15.046	15.1476	15.6963	13.279	12.5636	16.2379
Q9NZB2	Constitutive coactivator of PPAR-gamma-like protein 1	FAM120A	0.827902	-0.0752183		8	8	10.6	15.4648	16.1446	15.4713	13.6328	16.9363	16.5414	16.0917	16.4194	11.9543	12.5325	15.3194	16.4819	15.5295	15.2311	15.9874	16.281	17.1006	16.9421	16.0195	15.7298	14.8709	17.1584	15.2042	15.5851	16.0182	16.0328	16.5926	14.9031	15.9196	15.5377	13.6009	15.9263	16.3526	15.5187	16.6345	15.8669	16.753	16.7764	14.9263	15.277	13.8628
Q13098	COP9 signalosome complex subunit 1	GPS1	0.970441	0.0161062		6	6	19.8	16.6251	15.5069	13.307	12.9445	14.5739	14.9117	14.0475	12.2934	15.3839	15.1897	16.4732	16.3026	16.0861	15.8648	15.0714	14.4493	13.6854	13.3346	14.8162	14.7116	14.3772	13.1073	13.2237	13.7784	12.3289	16.6419	13.23	12.5669	14.6097	14.0956	14.5749	14.3403	14.3949	12.6073	13.6733	13.9428	15.6939	12.6535	13.4978	14.2392	12.3791
Q9UNS2	COP9 signalosome complex subunit 3	COPS3	0.270142	0.217044		2	2	7.6	15.7016	15.8392	15.6238	16.2833	14.6866	15.1414	15.2592	16.0705	15.1534	15.1131	14.9718	15.3019	15.168	15.1513	15.4922	15.9364	15.8577	16.2204	14.2472	15.3781	14.7207	15.0216	14.6671	14.9878	14.765	14.9403	15.3457	14.6108	14.6034	13.7105	15.7381	15.3082	14.55	14.8617	15.212	15.7042	15.1703	15.904	15.3146	15.0847	14.9629
Q9BT78	COP9 signalosome complex subunit 4	COPS4	0.521296	0.25702		4	4	16.3	17.6122	17.0986	15.9663	16.5337	16.5207	16.9446	16.9487	13.7411	17.3726	17.6486	14.0066	17.574	17.6638	17.5138	18.2223	18.05	14.2083	16.9325	16.7121	16.8435	16.7208	13.1802	14.1042	11.3439	12.451	12.2462	13.5476	15.6218	12.5797	15.264	15.7967	16.4103	14.0262	12.8689	17.2914	15.9724	16.7288	16.9498	14.0405	16.3599	15.4767
Q9UBW8	COP9 signalosome complex subunit 7a	COPS7A	0.882271	0.0476966		5	5	28	14.9569	15.117	14.5129	12.1316	14.1886	14.821	12.6106	13.699	14.4479	14.6344	14.4112	15.2985	14.7016	14.4839	15.173	15.5847	13.9265	14.05	14.1763	13.8818	13.4264	12.6398	14.2719	13.0444	12.6339	14.3596	12.8584	13.44	13.1904	12.7255	12.0003	13.3644	12.9418	13.462	13.5859	12.623	13.2229	13.6206	13.8192	13.5452	13.0559
Q99829	Copine-1	CPNE1	0.000695652	1.24638	+	9	9	27.4	17.8643	18.3638	19.1146	18.7699	18.4359	19.1753	18.7037	18.8693	18.9188	19.1916	18.473	19.4642	17.6873	17.8593	19.0102	19.6906	18.4147	19.6258	18.8676	18.8596	18.6026	17.707	17.6013	17.3449	16.8422	19.6938	17.5161	18.2117	15.8772	17.9045	17.7772	18.6995	12.9832	17.2892	13.343	16.8297	18.234	17.7287	17.9165	18.5488	17.3919
O75131	Copine-3	CPNE3	0.687945	0.120913		5	4	14	15.838	15.5004	13.7096	13.0974	14.6319	15.4143	14.1912	14.5254	15.7742	15.9492	15.9233	16.6495	15.6215	15.1736	16.0333	16.4689	14.2741	13.1658	14.8686	14.471	14.1368	14.9831	12.9993	12.8973	13.2958	16.7847	13.496	13.1454	13.517	15.275	12.5196	15.1863	13.6503	13.4836	13.2344	13.7645	15.3369	13.9007	14.1065	14.5119	12.1942
O14618	Copper chaperone for superoxide dismutase	CCS	0.133102	-0.414547		4	4	15.3	13.4353	15.7198	14.7973	13.6027	15.0483	14.1314	15.0199	12.6898	15.1838	14.3939	14.7977	14.2241	15.258	12.3874	15.6215	12.7434	16.1829	16.076	14.8788	15.4528	14.1212	13.7455	12.7719	13.335	12.7803	13.6024	13.218	13.3475	12.4445	12.9141	13.0722	12.4506	13.3541	12.7378	13.9735	13.708	12.9228	13.252	12.8383	12.6056	11.9738
O75367	Core histone macro-H2A.1	H2AFY	0.0394074	0.704929	+	3	1	14.8	14.5395	15.5379	12.5637	12.6784	13.37	14.1652	12.2916	14.3738	12.9499	16.0511	15.262	16.6895	13.4814	12.6074	16.2589	15.9056	13.3411	14.5199	13.8437	14.7966	14.7912	15.7967	15.4709	15.9372	15.1728	17.3473	13.6687	12.0774	12.5374	13.8674	12.5292	16.4729	14.4714	13.89	16.0258	15.9184	12.9112	17.1853	16.1383	16.3278	12.0843
Q15517	Corneodesmosin	CDSN	0.857808	0.105116		5	5	18	16.2969	13.9361	15.0149	12.5858	14.7587	14.0988	14.1048	13.4179	14.9491	15.9397	17.3941	13.3651	12.6235	13.562	12.8282	13.4909	13.6102	13.951	13.2513	16.4479	17.9871	15.9923	16.7032	16.9858	17.4663	15.7497	17.5216	16.4998	17.4989	18.5026	16.584	18.3344	15.9777	17.1017	13.6469	16.9088	17.1535	13.0924	16.4231	17.9838	16.3934
P31146	Coronin-1A	CORO1A	0.234723	0.311767		11	11	34.5	19.5731	19.8144	19.1436	20.1972	19.6537	19.667	19.8286	19.7136	20.3582	20.1418	18.5128	18.5933	19.3927	19.3345	20.0997	19.7415	19.2721	20.116	19.4685	19.4929	18.8275	18.9808	19.9071	18.588	18.0279	14.9683	18.4351	18.215	19.4635	17.8821	18.3078	18.744	18.1075	18.5882	18.73	18.6664	18.1724	19.5638	19.6762	19.5807	18.0659
Q9BR76	Coronin-1B	CORO1B	0.252317	0.37309		12	12	32.3	19.2758	18.4777	17.2692	18.0335	18.8021	18.3217	19.2314	17.9683	18.2845	18.2126	18.941	19.1163	18.4799	18.5476	18.0684	18.6946	18.1726	18.5562	18.3636	18.2806	18.2408	16.9104	16.6155	14.5938	15.5544	17.292	17.5717	17.7107	16.8054	17.2824	17.688	18.1928	15.9266	17.1418	16.7899	16.7189	17.528	18.5425	18.4661	18.5348	17.2379
Q9ULV4	Coronin-1C	CORO1C	0.55451	-0.161315		7	6	17.3	19.9116	19.9117	19.4598	19.759	19.3641	19.2725	19.004	20.2801	19.933	19.3337	19.9472	19.7169	20.5238	20.461	20.252	20.2643	18.2554	18.766	19.8914	19.9113	19.5005	19.4991	18.8409	19.9187	19.9193	17.0918	19.2315	19.4899	19.6127	18.5717	19.4864	18.6472	19.1996	18.8495	19.6799	19.5776	19.3087	19.754	20.0434	19.8611	18.9731
P57737	Coronin-7	CORO7	0.817026	0.0958026		13	13	18.8	16.4972	16.4133	14.9373	12.7972	15.6161	14.7194	14.4692	15.1403	15.9329	16.4994	15.8923	16.5625	15.8023	14.5886	16.9457	17.1043	15.2263	15.2341	15.4956	12.7315	15.6827	12.7881	12.4758	13.2398	14.0071	17.4972	14.3754	15.0717	11.9754	16.1736	14.5355	14.3771	14.5927	13.2308	13.2695	12.8925	14.8895	13.558	15.5688	14.547	12.2989
P12277	Creatine kinase B-type	CKB	0.0178074	-0.799453	+	22	22	67.5	20.3445	18.7656	20.3421	19.0086	20.5366	19.1694	20.9505	19.7202	20.2181	19.2282	19.8372	18.9768	20.7382	20.3529	19.7297	18.06	19.7562	19.8501	20.8484	20.4043	17.2585	16.2197	13.0889	16.1877	16.1429	11.6023	17.3179	16.5515	15.0492	13.5119	16.8677	16.0457	16.3505	15.387	16.8081	16.8663	17.3778	17.016	17.5514	17.4689	17.977
P12532	Creatine kinase U-type, mitochondrial	CKMT1A	0.0521244	-0.778635		16	14	48.2	16.7979	14.805	15.0512	14.1119	19.5385	17.6291	18.8997	17.4246	14.4151	16.1071	16.1247	17.018	15.6247	14.0985	15.8533	13.363	18.2638	16.6014	18.3175	15.767	19.4279	17.2558	13.3512	16.0264	16.8741	15.9147	18.2909	17.5064	16.4428	14.9638	17.641	19.4487	18.0715	16.7	18.1905	17.4133	19.589	17.6198	17.8264	18.2623	17.5962
P46109	Crk-like protein	CRKL	0.235707	0.3556		6	6	29.7	16.3525	16.6918	14.6219	15.6497	13.2194	16.2215	16.7185	14.4679	16.2628	16.5154	16.0701	16.581	16.1059	16.196	16.4247	17.1591	15.7106	16.5035	16.3381	15.7856	15.0443	13.9241	12.8372	13.6853	13.684	14.1805	12.9151	13.5021	12.0022	14.1652	13.7021	13.6908	13.043	12.1925	14.0892	13.9072	13.0375	14.1405	14.8162	12.25	15.5668
P17812	CTP synthase 1	CTPS1	0.723721	-0.123934		2	2	4.7	15.2002	15.0858	15.7396	15.2443	14.3414	14.9459	15.2695	16.3479	16.1388	15.1528	15.6842	15.8545	15.8868	15.9057	15.427	15.4695	14.1083	13.1163	15.0542	14.0104	12.3698	13.8937	13.3892	13.3947	13.543	16.3944	13.7213	12.52	12.8507	13.3188	13.7797	13.2578	13.0138	13.3314	13.1447	13.6805	14.7873	13.9549	14.4228	13.2298	14.0798
Q9UBG0	C-type mannose receptor 2	MRC2	0.0008	1.12254	+	12	12	13	15.3107	18.1984	17.8407	17.9009	16.4392	17.6141	16.0375	17.0169	15.838	16.8613	17.5939	17.9648	15.445	15.9135	16.0885	17.4588	16.837	17.2347	16.5748	17.3271	14.7466	16.7695	17.2476	15.8637	14.6378	16.8792	16.5394	15.7969	16.117	16.4086	16.9177	14.0821	14.6006	16.4965	13.4872	16.7039	14.3438	17.184	16.3378	16.5762	14.0549
Q86VP6	Cullin-associated NEDD8-dissociated protein 1	CAND1	0.830009	0.0786025		7	7	7.8	14.5327	15.2068	16.0053	16.1874	15.2797	15.4461	13.8604	15.0574	15.5527	15.297	15.1113	14.7889	15.0869	14.3457	13.497	14.0049	16.6694	15.8087	15.5723	15.7711	13.6318	12.8385	15.087	14.0541	15.2579	14.8077	12.9075	13.1621	15.062	12.8251	13.3096	12.8369	15.491	15.5054	16.452	15.9093	12.8438	16.4186	14.8336	12.6614	14.5077
O14976	Cyclin-G-associated kinase	GAK	0.418428	-0.24595		6	6	8	16.437	14.2947	14.1631	13.9704	13.6642	12.6928	12.9862	14.0072	15.4693	16.1435	16.944	16.7099	15.0472	15.0868	16.3001	16.3586	13.1892	13.0145	14.5274	13.2491	14.6528	12.9956	15.2819	13.3514	13.1083	16.6809	14.0998	12.7964	12.2124	13.7911	10.9819	13.3633	13.233	12.815	13.9984	12.957	15.5079	13.2979	14.0115	12.9179	12.4035
P04080	Cystatin-B	CSTB	0.0891097	0.817518		6	6	77.6	16.2375	18.8081	18.408	18.4612	17.7768	18.0672	18.6976	19.0838	17.326	12.7998	14.0086	14.6606	17.0721	17.1116	16.5606	17.1385	18.291	18.0576	17.8757	18.0773	13.7155	15.4002	13.9771	12.6759	13.5672	17.8336	14.4635	13.4761	12.9819	13.2697	12.8883	18.2897	12.7239	14.4245	13.3347	12.8008	13.1523	13.6258	16.6872	16.6572	17.4027
P01034	Cystatin-C	CST3	0.223684	-0.547443		4	4	32.9	17.627	13.7002	18.0335	12.5578	17.3096	14.3854	17.8306	13.1338	15.6115	12.6894	16.9231	16.4599	17.005	13.3318	15.9248	13.3909	12.9351	17.1901	15.832	16.8081	17.0225	16.7546	13.3475	14.3361	12.3465	12.776	13.2856	16.0242	12.1605	13.5436	12.7958	13.0059	14.0329	12.2052	13.6732	13.1387	13.6385	14.0533	16.7708	13.4456	13.5306
P21291	Cysteine and glycine-rich protein 1	CSRP1	0.0580484	-0.555718		8	8	61.1	18.2168	18.4542	21.5363	20.3881	20.495	19.8681	20.3903	21.4606	18.7466	18.0016	18.0283	17.4592	19.0542	19.7743	17.2422	17.0055	20.7067	20.6093	21.313	21.0405	13.5619	14.6515	13.3589	15.4363	16.2295	14.1748	15.0577	14.5376	14.923	13.9067	12.9455	13.0411	15.0595	13.6119	13.9652	14.8224	14.5087	15.5388	15.9121	13.0868	17.693
P49589-3	Cysteine--tRNA ligase, cytoplasmic	CARS	0.808136	0.0720444		7	7	8.9	14.7477	14.8992	12.8977	11.9835	14.3383	14.2039	13.3149	13.9329	14.5245	14.6485	14.6668	14.9839	15.0814	14.8616	14.5947	14.7392	12.6056	13.8406	13.9564	12.4733	13.4213	13.5197	13.5241	13.4117	13.3931	13.4982	14.0306	12.9705	13.7498	13.6477	13.1527	14.8924	13.1617	13.2567	13.5919	13.0342	12.7529	13.3532	13.5333	14.5014	13.5577
O43169	Cytochrome b5 type B	CYB5B	0.293734	0.477841		2	2	31.3	17.1534	17.2146	16.3724	12.6934	16.8991	16.7927	17.2355	15.3149	15.6307	15.9798	15.8528	16.7483	15.2251	15.0125	13.3633	13.0023	16.1351	16.7155	16.5572	16.3448	17.3493	12.8592	12.1479	13.1081	17.9109	15.3991	16.1514	16.0406	12.5052	13.4903	16.2558	18.0017	13.8003	12.9093	14.17	16.0231	16.4106	12.9795	16.5939	16.8379	17.8696
P31930	Cytochrome b-c1 complex subunit 1, mitochondrial	UQCRC1	0.430859	-0.306425		13	13	41.5	16.1374	16.2955	17.7725	13.6619	19.1883	19.4631	19.0367	18.5587	14.7511	15.338	14.4134	15.4962	14.5604	12.4228	14.6345	13.7337	19.9058	18.4516	19.343	16.9222	18.1507	16.189	13.6691	16.3541	16.577	16.0756	16.7972	16.3117	15.9194	15.3199	15.9971	17.1686	16.4457	15.7763	16.922	16.4707	17.993	16.9011	17.1767	17.1415	16.6758
P22695	Cytochrome b-c1 complex subunit 2, mitochondrial	UQCRC2	0.113792	-0.493178		12	12	40.2	16.2862	15.7111	14.695	13.5749	17.5913	18.9107	17.0667	16.5201	14.9569	15.7328	16.4761	16.251	15.5937	14.1362	14.6307	13.9776	18.1363	17.0927	18.2712	15.6089	18.6003	16.7277	15.6297	17.0583	17.1934	18.0867	17.0942	17.1365	16.3044	16.2614	17.2729	17.5416	17.1839	16.2287	17.4678	16.8488	18.2476	17.2606	17.8133	17.6623	16.9508
P47985	Cytochrome b-c1 complex subunit Rieske, mitochondrial	UQCRFS1	0.181401	-0.519196		2	2	13.5	17.2198	15.9091	16.9889	13.3166	19.1274	19.1827	18.8005	18.3811	15.2028	16.9185	13.4785	16.827	14.5821	13.8881	15.0956	13.2847	17.9629	18.2169	19.2465	16.7663	16.142	15.5474	13.4738	13.5821	13.5362	14.6594	13.2297	12.7665	13.9013	12.3985	13.6127	13.1955	12.7352	13.4736	14.3625	13.0899	15.0905	15.2236	15.9984	13.919	13.1813
P00403	Cytochrome c oxidase subunit 2	MT-CO2	0.49464	-0.262748		5	5	27.8	18.1316	17.5356	15.7644	12.7749	18.7175	19.8973	18.4058	18.3547	17.9264	18.2177	18.5782	17.6582	16.8904	16.5015	17.3065	17.1324	19.3411	18.5323	19.2413	17.3942	20.5209	18.603	15.6043	18.4688	19.0465	17.7783	19.6514	19.1551	18.702	18.3858	18.9644	19.5333	18.9077	18.7296	16.15	18.9517	19.6617	18.644	19.5149	18.7913	19.0161
P14854	Cytochrome c oxidase subunit 6B1	COX6B1	0.0948444	-0.522204		3	3	47.7	17.9537	16.7539	17.4671	12.9737	18.9615	19.571	18.6708	18.0972	16.5884	17.245	18.3554	17.7073	16.0928	16.3258	16.3238	16.3765	19.1226	17.9978	18.6577	17.182	18.3027	16.4164	14.1738	13.971	15.5202	17.7035	16.6424	16.1938	15.749	16.1449	15.0136	17.0785	15.9869	13.4348	16.0827	15.8986	17.6488	15.8243	17.616	17.2874	17.8871
P08574	Cytochrome c1, heme protein, mitochondrial	CYC1	0.948764	-0.0306759		5	5	21.2	15.5933	14.6419	15.1693	13.3731	16.4737	17.5652	16.7936	16.7549	13.5542	15.4726	14.255	15.1503	12.8899	13.1691	13.5232	13.2142	17.9209	16.4214	17.5161	14.3502	18.1203	16.2481	13.5436	16.8624	16.734	17.597	17.3502	16.7272	15.43	15.6764	16.6025	17.4542	17.4791	16.4829	15.8225	16.9757	16.2944	16.6109	16.4459	16.3045	16.0405
P21399	Cytoplasmic aconitate hydratase	ACO1	0.828766	0.104729		8	8	16.1	18.2778	17.2214	15.8021	16.5973	17.3201	17.4291	17.5166	12.9086	17.1132	16.9088	17.2181	17.8877	17.3375	17.0326	16.4705	17.1422	13.3127	16.6964	17.478	16.2754	16.6239	13.072	14.536	13.1167	12.6162	17.6379	15.7625	15.8138	14.1325	15.2387	15.0175	15.8438	13.6203	12.7319	14.3631	15.6876	16.92	14.4346	15.0811	17.5184	15.6417
Q14204	Cytoplasmic dynein 1 heavy chain 1	DYNC1H1	0.511879	0.181162		81	81	25.5	18.4575	18.0271	16.8079	17.3785	18.0944	18.1995	17.7699	17.095	17.9011	18.0767	18.5446	18.6046	18.229	18.4246	18.2928	18.4496	16.6591	17.9064	18.0245	17.7828	17.3863	15.0093	15.1731	14.4897	15.4788	18.344	16.0496	16.073	14.9776	16.964	16.824	16.4878	15.7536	15.5862	16.235	16.9246	17.4694	16.7308	15.5433	16.4756	16.0953
Q13409	Cytoplasmic dynein 1 intermediate chain 2	DYNC1I2	0.396095	-0.311258		5	5	13.8	17.5021	17.2179	19.3485	18.3699	16.003	16.8248	17.4448	18.3653	16.1033	16.5867	17.3794	17.1551	16.296	17.6623	17.1338	17.5241	18.3094	17.8868	16.5313	16.9373	15.9251	16.2552	15.4587	15.038	13.0709	16.1041	14.9659	14.2445	15.8419	12.3404	13.8537	13.8995	16.0826	13.2191	15.6757	12.6578	15.5502	16.1948	16.5495	15.436	15.9152
Q7L576	Cytoplasmic FMR1-interacting protein 1	CYFIP1	0.737341	-0.132456		13	7	12.5	16.5265	17.0313	16.0363	16.1108	17.509	17.4449	17.0536	16.6505	17.494	16.7175	17.2883	17.1703	17.4362	16.0857	17.6984	17.1333	15.0562	16.8765	15.6094	16.6895	16.4281	15.8154	12.3986	14.982	15.3122	14.8981	15.617	15.0331	15.0317	15.9715	16.2584	16.5971	15.9694	15.4214	16.7055	16.0684	17.1649	16.1219	14.1501	13.8591	14.4187
Q07065	Cytoskeleton-associated protein 4	CKAP4	0.0948408	0.726605		18	18	33.7	16.6587	19.9863	18.8976	17.0754	19.4083	20.1177	19.2149	18.5207	16.7128	17.6027	16.843	18.0835	16.8387	15.5784	17.8576	17.7704	18.5189	19.0639	18.5524	18.6654	17.7096	17.4287	17.619	13.2538	13.2637	17.732	16.8793	13.5861	14.7699	18.6118	16.4617	17.8618	16.1527	16.3822	16.7928	18.3942	17.6589	18.235	16.7132	15.1126	16.9257
P28838	Cytosol aminopeptidase	LAP3	0.00307692	0.85158	+	15	15	35.6	17.8581	18.3379	17.6614	18.5961	17.2126	18.8414	17.4657	18.2236	18.3341	19.4145	18.5265	18.5939	18.1339	18.3171	19.1545	18.8469	18.2425	18.7654	17.9061	17.0457	17.9112	17.2893	17.4305	16.5317	16.8807	19.5343	17.39	17.0573	17.2762	17.9888	17.2935	17.9565	16.2922	16.4973	12.6299	17.1358	16.8605	17.1769	16.9495	17.8428	16.6367
O00154-4	Cytosolic acyl coenzyme A thioester hydrolase	ACOT7	0.789425	0.0928837		4	4	18.6	17.1814	16.4656	17.1242	16.1834	16.2428	16.4196	17.0289	17.4177	16.6605	16.3954	15.4398	16.4086	16.6386	16.7462	16.6164	16.8711	16.4583	16.9257	14.9589	16.496	16.6839	16.5171	16.2243	17.2252	17.0894	15.0799	17.4439	16.5547	17.1723	16.5711	17.2001	17.0072	16.7448	16.4617	16.5766	16.8368	17.0684	17.2986	17.4648	16.795	16.9593
Q96KP4	Cytosolic non-specific dipeptidase	CNDP2	0.366417	0.326685		6	6	20.8	18.1441	17.6239	16.7287	17.1332	18.1477	17.6008	17.8758	15.9927	17.5789	16.9192	15.481	17.2255	17.771	17.2644	17.1434	17.0577	17.0617	17.3236	17.6709	16.8599	16.2754	13.6886	13.7891	12.9119	13.6057	13.6956	13.9305	15.4077	14.2219	16.3448	14.2641	15.7066	13.8996	13.1171	13.5355	14.5858	16.9886	13.1801	14.8415	16.982	15.5874
O43175	D-3-phosphoglycerate dehydrogenase	PHGDH	0.78748	0.111491		8	8	22.3	17.0321	17.0194	17.395	16.8421	17.7828	17.2244	17.5607	17.5366	17.407	17.6465	18.365	16.3344	17.6628	16.6565	17.9353	17.035	16.7909	17.5485	17.2401	17.1522	15.5308	16.5959	16.4287	14.3031	13.6586	18.0917	12.8159	15.6783	13.5456	14.188	16.8551	16.9125	14.6074	13.8632	16.3925	16.6426	15.9382	16.5286	14.4944	14.6719	14.6361
Q9UKG1	DCC-interacting protein 13-alpha	APPL1	0.997119	0.00294986		9	9	23.4	17.5034	16.9651	16.3196	12.783	16.9147	16.5679	17.2101	15.9388	17.1503	17.0026	16.2295	16.7803	17.2694	17.2603	17.3725	16.6697	12.891	16.383	16.7731	16.5382	16.3111	13.9237	12.9928	13.4609	13.1689	15.8178	13.435	12.5622	12.8348	13.4334	12.4196	14.849	13.1614	13.3926	13.5635	13.2818	14.9457	13.7275	13.3093	15.096	13.7052
Q96HY6	DDRGK domain-containing protein 1	DDRGK1	0.968773	0.0189024		5	5	21.7	12.5941	14.8207	13.5142	13.9947	14.7335	12.6655	15.1119	15.0248	13.1507	12.2593	13.7247	14.9906	13.8452	13.7604	12.5371	13.3653	13.3237	15.2708	14.9184	14.2651	16.1637	15.3114	16.1622	13.0512	15.2595	15.8817	14.5522	12.9097	15.9394	12.8711	14.5859	15.3039	12.1527	12.1333	14.4838	14.4079	16.6432	16.2349	13.2664	12.5679	12.7201
Q6UWP2	Dehydrogenase/reductase SDR family member 11	DHRS11	0.000666667	-1.32556	+	4	4	24.6	16.8883	13.1055	14.0647	12.2488	15.0437	13.0365	15.5737	14.1088	14.105	14.4758	14.4365	14.0798	14.116	13.0719	13.833	12.3688	13.7378	13.259	12.6347	13.004	14.7814	12.4054	13.5669	13.0752	15.7318	12.9629	15.4729	13.1979	14.5298	12.4531	14.3499	14.3212	15.0728	14.1786	15.0724	12.2218	15.8389	14.4211	15.9206	15.1499	15.0173
Q9UGM3	Deleted in malignant brain tumors 1 protein	DMBT1	0.946387	0.0407184		11	11	26.4	15.2215	12.7255	12.7471	14.7369	14.4188	14.9252	14.7547	15.1125	13.8956	15.2623	13.1316	14.1672	16.0596	13.5282	14.1906	17.6181	15.5366	14.9935	17.7909	14.2374	14.5283	15.2897	14.001	16.255	16.3177	13.0293	15.4955	14.3019	15.0994	13.8983	14.9589	17.1943	14.9631	15.4471	16.9319	14.9611	13.9842	13.7226	14.5324	17.1001	14.5596
Q13011	Delta(3,5)-Delta(2,4)-dienoyl-CoA isomerase, mitochondrial	ECH1	0.495066	-0.294322		9	9	34.1	14.8729	13.1558	16.8776	13.1885	18.9763	19.3538	18.2875	18.5092	14.6404	15.7763	15.1274	14.6539	14.8128	14.899	14.4186	14.9109	19.8973	18.6751	18.949	17.1938	13.5909	16.3663	12.8985	12.4992	14.1943	13.2543	14.1801	13.0904	12.7699	13.2974	13.9326	15.3807	16.0551	12.642	13.0453	12.7404	15.1981	14.6136	16.6907	12.8765	13.9335
P30038	Delta-1-pyrroline-5-carboxylate dehydrogenase, mitochondrial	ALDH4A1	0.929736	0.0440319		2	2	5.5	12.5786	12.92	16.8553	12.992	13.1605	17.5052	17.3378	17.9972	12.656	12.7836	13.1614	12.9894	13.5187	13.4307	13.4143	13.4496	17.9249	17.5051	13.5423	12.7519	14.4057	15.9358	14.8573	15.2749	13.0952	13.2193	13.3363	14.0045	13.6091	14.567	12.9845	12.0324	13.3732	15.32	16.2	15.1505	15.1112	15.4974	13.9558	13.9114	14.7634
P13716	Delta-aminolevulinic acid dehydratase	ALAD	0.679837	0.189394		6	6	32.7	17.6767	16.9934	17.6078	16.3026	17.0731	17.2305	16.7407	15.8789	17.5241	16.3766	17.8435	16.3525	17.6886	17.2581	16.1698	16.6662	13.2448	16.6217	16.6671	16.677	17.8696	13.2039	16.7337	17.4823	16.2942	17.8876	17.3107	17.2087	17.0475	16.7888	18.1851	17.3316	16.2142	17.8748	16.4303	17.8291	17.3393	14.6433	13.1038	18.1704	17.4002
Q9Y3Z3	Deoxynucleoside triphosphate triphosphohydrolase SAMHD1	SAMHD1	0.874752	-0.0564835		7	7	14.1	16.1985	15.2225	15.9248	13.5109	13.8267	14.8465	14.1952	14.5574	15.0346	15.3592	15.5012	15.0506	16.8226	15.4689	16.9724	15.76	14.8963	15.2948	15.5174	15.5427	14.0792	12.781	12.7912	12.5775	11.812	13.0782	14.0799	12.5728	12.8878	12.279	12.4438	13.4336	13.0532	13.4629	13.714	13.9404	14.5666	14.2594	13.3599	12.8146	13.4122
Q9Y315	Deoxyribose-phosphate aldolase	DERA	0.204745	0.273584		4	4	20.4	15.4226	15.4049	14.7072	15.4056	14.89	15.0995	14.9834	13.8805	14.8542	15.5014	15.9174	16.0871	15.1572	15.0254	16.4282	16.8456	14.4691	15.2046	14.6081	14.4824	15.9428	15.3509	15.1488	15.393	15.3333	15.6736	15.5822	14.8184	15.5378	14.9521	15.6224	15.662	13.4122	15.4863	15.8382	15.4584	16.0187	15.6975	15.8672	15.785	14.412
Q07507	Dermatopontin	DPT	0.585205	0.165622		8	8	66.2	21.5002	20.2637	18.915	19.7671	19.0138	18.5094	19.7654	19.046	20.987	20.1351	21.8519	20.4141	19.9052	21.3172	19.5879	20.097	16.3927	18.9571	18.4516	18.7748	19.7484	20.1453	19.1547	20.3342	18.5237	20.6977	19.4023	20.1084	18.873	18.7463	19.4142	17.4271	17.3977	19.3817	19.6307	19.5409	18.6761	19.7217	20.6325	20.4049	20.8778
P81605-2	Dermcidin	DCD	0.0621931	0.805645		4	2	15.7	18.4482	19.2225	18.8036	18.2873	19.6953	17.5419	19.5026	18.9036	19.2994	20.0109	17.5849	17.3786	18.1241	18.7473	17.8139	17.8526	18.6824	18.9493	17.6159	18.5503	19.3644	18.5863	20.1342	20.9241	20.732	17.6323	12.8337	19.204	13.6065	20.5235	19.4368	18.9352	19.9683	20.0236	18.0346	19.8157	17.2274	19.1869	19.2692	19.7411	19.0616
P17661	Desmin	DES	0.481621	-0.215585		65	58	90.9	23.2458	23.2057	22.9577	23.1768	23.3636	22.9096	23.5851	24.1655	23.5757	22.6388	23.3952	22.6955	23.7511	23.79	23.7945	22.9454	21.3702	23.2326	23.6626	23.5727	23.7288	23.8506	22.1001	23.9066	24.2176	22.8653	23.5894	24.0585	23.7887	21.9541	24.193	22.0952	23.7534	23.165	23.368	23.7824	23.9366	24.0766	24.2949	23.8176	23.3679
Q08554	Desmocollin-1	DSC1	0.208049	0.562676		9	9	16	13.5491	13.3626	16.3679	12.7422	16.8231	13.4827	14.8529	14.4429	13.1946	14.8476	15.7359	14.2349	12.3145	16.566	13.0577	14.0271	13.0529	15.8966	14.3477	14.4432	16.8437	16.2617	16.2899	16.3267	17.0505	13.5898	16.7277	16.3252	17.1309	17.7218	12.4905	16.9703	15.8837	16.6296	12.9156	15.9907	14.3389	13.9995	15.3573	15.5697	15.8615
Q02413	Desmoglein-1	DSG1	0.973992	0.0148435		21	21	34.1	17.7803	17.666	18.7591	16.8123	17.4297	16.1189	17.7166	19.1232	17.5615	18.5597	18.492	15.0501	16.0916	18.7373	17.3889	16.4288	17.4835	18.0986	15.9603	18.5263	19.486	19.0694	18.8776	19.1027	20.0772	16.9111	19.7237	18.5838	20.083	19.2115	18.8084	20.1834	19.6437	19.838	18.2659	19.2985	19.014	18.5329	19.0228	19.5512	18.9536
Q14126	Desmoglein-2	DSG2	0.558831	-0.27571		7	7	15.7	14.9676	14.467	13.7496	12	16.6524	15.7261	15.843	13.9304	13.0442	14.0248	15.3235	16.1146	12.7611	12.6653	12.9548	15.1385	14.9073	13.0991	15.2495	13.0878	15.7367	13.3439	12.7717	13.0236	13.0461	15.6698	16.7498	12.7756	12.6192	11.989	12.944	16.5175	12.7003	12.0164	13.1974	15.8975	16.5941	13.6385	12.8987	14.8662	13.6921
P15924	Desmoplakin	DSP	0.943349	0.0491266		61	61	29.3	16.8602	15.4762	17.4063	10.5787	15.4126	13.9921	15.7958	14.2139	15.4967	16.0521	17.0668	15.39	15.502	17.6846	15.7814	14.6588	11.8359	16.1164	13.3644	16.9203	18.1633	17.8095	17.0577	16.3296	18.5427	16.0744	17.8117	17.3505	18.408	17.975	17.5635	20.609	18.3523	18.3993	16.4941	18.0585	18.2649	16.11	17.1909	18.9974	17.7511
P60981	Destrin	DSTN	0.0947875	-0.80823		5	4	27.9	17.3748	16.6243	19.9419	18.6234	18.8753	18.1891	18.6774	19.0949	18.7327	17.6139	17.2921	16.0044	19.4158	17.251	20.0842	13.8255	18.3066	19.6368	19.7447	19.5359	16.2316	19.7315	15.0696	14.0221	13.4224	13.525	13.0949	16.9687	12.6403	12.7889	13.3968	12.9791	19.8651	18.9142	14.0676	12.6372	12.8597	14.5097	13.5565	13.3544	13.3213
P36957	Dihydrolipoyllysine-residue succinyltransferase component of 2-oxoglutarate dehydrogenase complex, mitochondrial	DLST	0.184478	-0.373165		8	8	22.5	14.8448	16.3767	17.8042	15.2853	18.588	19.3739	18.4782	19.2681	15.0521	14.9278	14.4017	14.7393	15.5791	14.5367	14.2447	14.7296	19.3585	18.8594	18.735	17.4915	17.1981	16.9021	15.8605	16.6297	16.8752	13.3851	17.3854	16.506	16.6906	15.8451	17.0527	16.2561	17.0452	16.7333	17.1786	17.0716	17.7558	17.2453	17.102	16.7815	16.7106
Q16555	Dihydropyrimidinase-related protein 2	DPYSL2	0.934896	0.0260485		17	14	48.6	20.1283	19.8694	20.0891	19.8806	19.7026	19.75	19.987	20.2169	19.6504	19.61	19.1728	19.1412	19.6871	19.7819	18.9359	18.8148	19.8328	19.8908	19.9281	20.0459	17.8927	18.091	18.0743	18.6477	17.4932	18.3931	18.1213	18.2053	17.5658	17.8524	18.4894	16.9112	17.8076	17.4913	17.461	18.39	18.4035	19.2824	18.6009	18.8999	18.2815
Q14195-2	Dihydropyrimidinase-related protein 3	DPYSL3	0.464363	0.206935		26	23	46.2	19.7356	19.8561	20.6439	20.558	19.8094	20.5164	20.0913	20.5256	19.1649	19.2036	19.8223	19.7003	19.7906	20.1923	17.2366	19.2725	19.5813	20.4084	20.4624	20.7409	17.6646	18.4766	18.656	19.1499	18.8366	20.336	15.0967	18.4352	16.9424	18.5967	18.6825	17.0667	18.4496	17.9966	18.45	18.5175	18.464	19.6949	18.7912	19.6702	17.9786
P53634	Dipeptidyl peptidase 1	CTSC	0.0368913	0.783538	+	6	6	21.4	18.9243	16.5716	15.9152	15.8567	16.0283	16.5788	15.9073	15.3058	16.3558	17.4949	15.657	17.6584	17.1462	17.3803	16.8879	16.8525	15.9562	15.7518	15.9322	15.1523	13.4208	14.723	15.6001	15.3514	15.2997	15.8853	13.4269	15.8646	12.693	16.2477	12.5098	17.6232	13.9478	14.0686	13.5328	13.6724	13.0004	16.2646	16.8947	16.9735	17.3325
Q9UHL4	Dipeptidyl peptidase 2	DPP7	0.350873	0.316829		6	6	17.7	14.146	12.3008	12.4935	13.1874	12.982	13.9399	12.2871	13.5336	13.8153	14.3852	15.5622	15.4887	14.5283	14.4306	15.103	15.8188	13.3135	13.7116	13.3775	13.1352	11.7729	13.4939	17.249	15.0733	13.3881	15.4706	13.2158	12.597	13.7572	13.5692	12.8965	13.7291	13.5899	14.5031	13.4206	12.2559	11.7381	16.2781	15.8349	15.5063	14.6347
Q9NY33	Dipeptidyl peptidase 3	DPP3	0.09681	0.742609		9	9	24.3	17.8557	16.01	15.8958	16.5847	16.681	16.7589	16.5921	16.0434	17.0638	17.6041	16.5785	18.642	17.3095	16.7983	18.1729	18.5701	13.4836	16.7805	16.3671	16.5907	18.0162	15.0707	14.2515	13.8473	13.9687	17.188	13.325	17.021	16.4243	13.9876	12.7754	17.9095	13.6217	11.6033	13.3641	16.2312	17.5504	13.7036	15.3826	18.0819	17.0038
P27487	Dipeptidyl peptidase 4	DPP4	0.000833333	0.979071	+	5	5	7	14.9116	15.2796	13.5131	15.3101	15.1307	15.4871	15.3525	12.975	15.4013	16.6423	15.6609	16.1245	15.731	15.8106	15.3307	17.0993	14.3906	15.0105	14.595	15.7601	16.2098	14.9388	14.3743	14.5826	13.3671	16.2913	13.7334	14.5973	14.6436	16.2294	14.6905	15.6893	13.4375	14.2942	13.1197	14.7753	15.6146	14.8753	15.3808	16.189	14.6526
O95989	Diphosphoinositol polyphosphate phosphohydrolase 1	NUDT3	0.349557	0.337309		2	2	19.8	16.2071	15.8019	13.608	12.4323	13.7186	13.0629	14.0015	13.2973	16.1444	13.9525	13.8342	15.6933	16.2169	15.9049	14.1425	16.345	13.2875	13.6722	12.8837	14.3547	14.0433	13.5055	13.641	15.6039	13.3478	13.6694	14.5768	12.9265	13.3828	15.2622	15.3363	14.7613	13.2424	13.9576	14.4988	14.5203	15.3117	15.4669	16.3323	16.4044	15.8759
P53602	Diphosphomevalonate decarboxylase	MVD	0.639495	-0.198011		2	2	3.5	16.1976	13.2367	15.5369	15.7822	12.7783	13.7577	15.8623	16.2037	15.3918	15.2385	14.9515	15.3413	15.7709	15.4953	16.1904	16.0619	16.3726	12.5877	11.4102	14.1286	13.2648	15.0328	15.3286	15.4512	16.3894	12.8809	11.88	14.5845	15.8348	14.8902	13.9731	15.9747	15.3159	14.2365	16.0436	14.2102	16.2108	12.928	12.2091	11.9102	15.7615
Q16531	DNA damage-binding protein 1	DDB1	0.0347624	0.636849	+	5	5	8.5	17.7402	16.6671	13.8968	16.0799	14.5243	15.0991	15.7362	15.4808	16.961	17.0695	18.2135	17.5394	17.374	17.6805	17.8254	17.6093	13.5951	16.1669	15.6036	15.9889	17.5176	16.2559	16.1496	14.8612	15.9223	17.7882	16.8871	16.5862	15.8331	16.6512	16.5223	16.926	14.2811	15.5159	13.7364	16.879	17.5766	17.4592	16.6088	17.4014	15.0555
Q9NRW3	DNA dC->dU-editing enzyme APOBEC-3C	APOBEC3C	0.656825	0.14531		2	1	13.7	15.429	15.5369	13.3163	12.5082	13.8688	13.5928	13.4011	14.0958	15.1659	16.1705	17.0706	16.6291	15.5728	16.5798	16.0391	14.3351	14.3356	13.7333	14.749	13.1293	13.8078	13.0145	12.9467	13.6656	13.5662	14.6571	13.5416	12.3032	12.9409	14.6735	13.8169	15.0947	13.5031	12.4882	14.1523	13.0731	13.8476	13.7884	16.018	15.5922	15.0323
O00273	DNA fragmentation factor subunit alpha	DFFA	0.566775	-0.157465		3	2	14.8	15.925	14.4478	13.5064	14.3083	12.9876	14.031	14.1385	12.6836	13.4209	14.6065	15.9243	15.733	14.6087	14.3821	14.947	14.4587	13.5065	13.4482	13.9775	13.0599	13.8941	11.5897	12.587	12.2159	12.7249	15.6765	14.0829	13.0742	13.7636	13.2829	13.2705	13.2782	13.2223	13.3742	13.6375	13.5584	14.2859	14.2422	13.5569	13.5646	12.65
P27695	DNA-(apurinic or apyrimidinic site) lyase	APEX1	0.154667	0.410938		3	3	18.2	16.3867	16.3225	13.423	14.875	14.9502	14.9788	14.4662	13.3225	15.8224	16.3881	15.5048	16.5358	16.0904	15.5249	16.6802	16.7436	14.1769	16.1306	14.0756	15.1995	17.1471	16.8949	16.6423	16.2628	15.8736	14.6763	17.327	16.7216	16.8255	16.4845	16.1602	17.2167	15.7564	16.243	12.7716	12.3388	17.0352	17.1893	17.1399	17.0026	15.9077
P78527	DNA-dependent protein kinase catalytic subunit	PRKDC	0.0136207	0.820566	+	29	29	8.7	18.1273	16.8333	13.7439	14.8592	14.3086	14.7593	15.1644	14.2001	16.6083	17.3091	17.4372	18.5963	17.6216	17.059	17.9515	18.7855	13.7025	14.9822	14.8119	15.0955	17.5008	15.5943	13.0191	14.0851	15.359	17.7378	16.7776	15.9216	15.3807	17.3613	15.9068	17.7083	15.5559	15.2996	14.8301	17.2402	18.2298	17.6323	13.4919	16.4952	14.5344
O75165	DnaJ homolog subfamily C member 13	DNAJC13	0.380311	0.344034		8	8	5	15.6125	16.8898	16.0714	15.1598	16.9316	17.5247	16.9826	16.0238	15.9526	15.993	15.5599	17.375	15.3297	13.4032	18.1081	17.092	16.3167	17.0084	17.0417	15.8097	15.439	12.2067	14.9156	12.9577	13.3799	17.4189	13.7718	13.4734	14.6803	16.6742	15.8723	16.1713	14.5116	13.4169	13.1713	15.0825	16.273	14.3171	12.9909	15.8737	12.3054
P39656	Dolichyl-diphosphooligosaccharide--protein glycosyltransferase 48 kDa subunit	DDOST	0.0466111	0.555958	+	8	8	28.1	15.5609	18.0588	17.1198	16.0727	17.9137	18.614	17.5419	17.6738	15.9334	16.7925	16.156	17.2963	16.1721	15.076	17.0115	17.1599	17.6273	17.8781	17.5161	17.1267	18.2351	17.6846	18.5402	17.0213	17.109	17.9914	17.9342	17.0542	17.7052	18.0556	17.5924	18.3107	17.2607	17.283	17.055	18.2456	18.1828	18.6439	17.6132	17.3808	16.9185
P04843	Dolichyl-diphosphooligosaccharide--protein glycosyltransferase subunit 1	RPN1	0.0702857	0.669168		11	11	26.4	16.1868	19.6226	19.091	17.3745	19.5756	20.4003	19.3701	19.6598	16.5531	17.3627	17.3847	18.1747	16.4574	15.5163	17.5257	17.7053	20.2797	19.892	19.615	18.9466	19.4078	18.5763	19.6494	17.3504	17.7933	20.0479	19.2915	18.0357	18.3846	18.9645	18.4217	19.4324	18.0531	18.1326	18.2873	19.2766	19.2586	19.4693	18.5262	18.1676	17.8762
P04844	Dolichyl-diphosphooligosaccharide--protein glycosyltransferase subunit 2	RPN2	0.0861307	0.557642		10	10	26.1	13.1366	16.5826	13.0215	12.9609	15.3356	16.9505	14.5188	14.3378	12.9961	14.1984	13.7992	15.3022	13.8326	11.4874	14.7941	14.5857	14.0209	14.8889	15.5185	14.3846	15.6743	14.9606	15.7586	13.9558	13.6718	17.3731	15.894	13.6732	14.4102	15.1065	15.5629	16.4045	14.3788	14.4167	13.6958	16.007	16.4525	16.5435	14.609	15.22	14.7558
P61803	Dolichyl-diphosphooligosaccharide--protein glycosyltransferase subunit DAD1	DAD1	0.590889	0.167248		2	2	19.5	15.2596	16.3281	14.0627	13.5777	14.8315	15.0618	13.3356	13.3013	14.5656	15.1648	14.9878	15.7716	14.9357	15.0791	16.2219	15.8656	14.4064	14.0903	14.4813	12.5012	16.5283	15.0895	16.4152	15.0652	15.2381	13.4948	15.5842	15.0346	15.8564	16.3587	15.4513	17.1022	15.797	15.5335	16.6013	16.3002	16.5304	16.7156	15.5299	15.692	15.6055
P46977	Dolichyl-diphosphooligosaccharide--protein glycosyltransferase subunit STT3A	STT3A	0.414547	0.337993		6	6	9.1	14.3229	16.8646	12.5438	13.4623	16.7744	18.0786	16.5322	13.559	14.7379	15.8754	15.9966	16.2579	14.774	13.4666	15.8685	15.9363	13.6721	16.4631	15.4352	15.7175	17.0395	13.4944	14.9772	13.7115	14.1431	18.3972	16.1628	15.8284	16.0352	16.5225	14.7638	16.7068	12.265	13.5883	13.8949	16.6774	16.8825	16.4628	13.1603	13.0294	15.1283
Q8TCJ2	Dolichyl-diphosphooligosaccharide--protein glycosyltransferase subunit STT3B	STT3B	0.92639	0.0397627		6	6	8.1	13.4913	13.4179	12.5909	12.7944	14.0697	16.2422	15.2434	14.2826	13.6222	13.6715	15.236	14.8549	12.5684	13.8034	15.6962	13.4691	13.795	14.9568	14.8403	13.672	15.9259	15.299	16.1194	12.6249	14.4017	16.5359	15.7635	14.2251	14.7413	15.5597	15.0772	16.2653	14.8994	15.204	15.4211	16.0972	16.0843	16.3422	14.3826	14.6391	14.3859
P55265	Double-stranded RNA-specific adenosine deaminase	ADAR	0.0347541	0.59865	+	8	8	8.1	17.156	15.8082	13.6029	13.5178	13.8343	14.708	14.862	12.9662	15.0129	15.6837	14.1167	17.4007	15.6655	15.5198	16.1886	17.2849	14.3451	14.8824	14.1854	14.1155	15.1335	13.4718	11.9461	13.7963	12.1443	14.1612	13.4407	12.8113	14.3437	14.9905	12.7075	14.3183	13.4652	13.1158	14.1635	14.763	15.385	16.0736	13.7132	13.6289	13.1777
Q9UJU6	Drebrin-like protein	DBNL	0.864395	0.0773741		11	11	36	16.4471	16.9023	13.6581	16.87	17.8039	17.7401	16.3756	16.5937	12.7307	17.3525	16.2458	17.0469	16.5371	16.293	13.6622	15.9715	15.9577	17.4481	17.6757	17.5591	13.6374	12.4101	13.5856	13.3174	12.9858	12.1445	13.5902	12.7547	13.5057	12.6843	13.5102	13.4057	12.8162	12.7744	14.2189	14.1954	14.7928	13.5231	12.4417	13.0501	14.4663
Q14203	Dynactin subunit 1	DCTN1	0.996657	-0.00237262		8	8	11.3	16.3057	15.8582	12.8085	12.8479	15.7695	15.485	15.2672	14.1063	16.5753	15.5901	16.8813	16.3185	16.3354	16.2345	16.3535	16.319	14.3857	14.3414	15.4663	14.696	15.4896	14.5678	14.5826	13.3657	13.699	16.7644	13.5811	12.8479	12.0715	15.2217	13.2315	12.6403	13.6117	12.7594	14.0053	15.1199	14.7708	14.3982	12.2465	14.6393	12.6157
Q13561	Dynactin subunit 2	DCTN2	0.797659	0.105291		4	4	13.5	15.9638	17.1274	12.8351	15.5625	16.182	16.5041	15.8195	13.3095	17.0176	17.1174	17.1872	16.9864	16.8289	16.631	17.1902	17.3185	13.1929	15.9888	16.1097	16.4205	14.0675	12.7004	14.081	13.0761	13.6059	13.4655	13.815	12.7292	12.5257	13.3515	12.447	15.2446	13.0169	12.8199	14.2134	12.9941	14.9808	13.8854	15.0405	15.1759	13.4199
O00429	Dynamin-1-like protein	DNM1L	0.416475	-0.235175		10	10	21.2	16.6908	15.6081	12.9604	13.3436	16.2186	16.7532	15.0724	14.4923	15.8661	16.3486	16.6923	16.8162	16.0679	15.951	16.3879	16.1406	13.9223	14.4688	15.5702	15.0487	14.9134	12.7755	13.632	13.3727	13.0372	16.1115	13.2441	13.9122	13.7732	13.5794	13.504	14.1047	13.3329	13.006	14.1858	13.2971	14.8895	13.2937	13.1113	15.0713	13.5205
P50570	Dynamin-2	DNM2	0.877359	0.0852735		10	5	13.2	17.0431	16.9372	15.7104	13.3489	17.2754	16.4238	17.2016	15.9569	13.4432	16.4428	17.1445	17.2669	14.3897	13.2483	17.5231	16.9555	13.4726	16.1415	16.8084	16.4303	17.2227	13.2951	15.4601	13.0657	13.4959	15.675	13.2475	15.447	13.4931	15.7932	13.5247	16.1761	15.8873	15.5539	15.1767	16.0388	13.0933	15.9453	14.216	15.7277	12.0376
Q9NP97	Dynein light chain roadblock-type 1	DYNLRB1	0.310766	0.308123		2	2	16.7	16.6267	16.3133	16.4344	16.8142	16.3927	16.6639	16.742	17.1426	16.1174	16.838	16.1962	17.2617	17.0189	16.6976	17.0727	17.3872	17.1468	17.1451	16.3172	16.48	14.9997	14.1967	13.7471	12.5416	12.8141	15.6221	14.7936	12.242	13.351	13.2986	13.1519	15.4834	13.538	12.0758	13.4992	15.3308	15.32	15.7329	14.0931	15.3076	15.187
P11532	Dystrophin	DMD	0.645447	-0.183947		14	4	5.8	16.0703	16.7047	16.5752	12.8482	16.4831	15.034	16.4127	17.713	16.0852	14.5885	16.7664	14.7885	13.3796	12.0694	12.6371	14.3795	15.733	16.9203	16.6566	16.2986	13.7294	15.3112	11.6865	12.6474	13.4695	16.1965	13.7911	14.926	12.8404	13.6787	14.7407	13.7643	12.9749	13.0847	14.2405	14.7543	13.5166	14.4093	13.1707	12.7598	14.9546
Q5T447	E3 ubiquitin-protein ligase HECTD3	HECTD3	0.0553448	-0.452556		4	4	6.5	15.8229	13.5515	13.9337	12.9067	14.6441	13.5421	14.9431	13.1051	13.6618	13.5232	14.1767	14.3607	14.1039	13.5238	14.0583	14.126	14.3938	14.0375	13.4534	11.9606	14.5552	13.66	14.0073	13.8206	12.5831	13.5458	12.9827	12.8831	13.1329	13.5927	13.1572	13.9345	12.6539	13.1626	14.1107	13.5395	14.8774	13.53	13.0184	13.7903	13.3877
Q7Z6Z7	E3 ubiquitin-protein ligase HUWE1	HUWE1	0.166142	0.399278		26	26	9.9	17.5573	16.4281	15.6823	15.2936	16.5516	16.9816	17.3372	16.5583	15.9282	17.0249	15.6484	17.7335	16.4824	16.7509	16.52	18.0847	15.0286	16.7141	16.5463	15.8511	16.9227	13.9967	13.9808	14.5829	13.9955	16.5504	12.9613	15.4548	13.5536	13.7625	15.993	17.2778	14.7894	14.1372	14.0976	14.7096	17.2764	15.9012	14.8658	16.4388	14.469
Q9P0J7	E3 ubiquitin-protein ligase KCMF1	KCMF1	0.940797	-0.027918		4	4	18.4	15.5265	14.101	14.2033	13.3726	14.3379	14.0635	13.7466	13.4132	14.7576	15.1583	15.3537	15.8264	14.2026	14.0104	13.7211	14.841	13.8929	14.2832	14.3333	13.0235	15.1929	14.3517	13.3322	12.6483	13.081	14.2816	13.2354	14.0565	13.1925	13.0421	14.0972	12.8564	13.5303	13.4615	13.1037	12.759	15.9989	12.9953	12.8002	14.8797	12.794
P46934-4	E3 ubiquitin-protein ligase NEDD4-like	NEDD4L	0.266589	-0.273855		2	2	3.1	14.7358	14.6104	14.4162	13.5894	13.896	13.5983	14.0362	12.6427	12.5958	14.5809	14.7774	14.5628	14.0002	14.2739	14.4095	15.1668	13.6061	12.9046	14.5983	13.2282	13.7954	12.5733	12.5488	12.6516	13.1268	13.541	13.5691	12.5324	14.3568	13.3539	13.9423	12.3259	13.7552	13.0846	13.0929	13.042	13.9431	13.8744	13.4931	12.8997	13.1088
Q5T4S7	E3 ubiquitin-protein ligase UBR4	UBR4	0.919818	-0.0431305		9	9	2.1	15.8706	15.07	12.5147	11.8524	14.2564	14.8748	14.412	14.1352	13.6937	14.8403	15.5114	16.1833	13.9599	13.4116	15.8558	16.6781	13.5144	14.6844	13.9045	13.0122	14.1691	13.7863	12.0415	12.819	13.2442	15.7876	14.245	12.2128	11.0836	13.975	13.9163	14.5486	13.6829	12.8114	13.5948	12.4663	14.3269	13.6544	13.6206	13.2996	12.5094
O94874	E3 UFM1-protein ligase 1	UFL1	0.809111	0.113838		7	7	11.8	13.2954	15.8132	13.635	12.3185	15.7226	16.5986	15.9867	14.0322	13.4272	13.5575	15.0617	15.7539	14.0914	13.3365	14.7262	13.4677	14.2798	16.4253	15.5364	15.0224	15.8716	12.0584	14.4108	12.6315	13.6786	17.1943	13.02	15.0334	13.4659	15.0937	15.7868	15.2323	13.5912	13.1212	12.5139	14.9174	14.556	16.3504	13.6306	14.9358	12.7146
O00423	Echinoderm microtubule-associated protein-like 1	EML1	0.00392453	-1.10204	+	9	9	13.5	15.7034	15.5858	16.3227	13.301	15.0584	14.3969	16.616	15.8647	16.508	12.7728	15.9857	15.2235	17.5136	15.4059	16.4016	14.5156	13.2403	16.2995	15.3988	15.5728	13.7215	15.7981	13.7327	12.7756	14.593	13.798	13.039	15.7549	13.4967	11.9102	13.6242	13.6167	15.9725	15.6768	12.9413	13.4858	16.3204	13.95	15.2048	13.6063	12.3115
O95834-3	Echinoderm microtubule-associated protein-like 2	EML2	0.19965	-0.387623		5	5	11.1	16.8114	14.449	14.3008	13.552	14.9205	14.7389	15.6209	13.1098	14.8276	14.4807	17.0308	15.815	15.7893	15.3605	14.4662	11.779	14.2998	14.9471	15.5063	13.9639	16.2146	15.5969	14.9055	15.9106	12.9223	13.4547	14.8871	15.3701	16.6963	15.0432	16.5765	16.0532	14.9495	15.2961	13.7243	16.0181	17.0658	16.6513	16.3633	16.384	15.4721
P49961	Ectonucleoside triphosphate diphosphohydrolase 1	ENTPD1	0.19481	0.34115		5	5	13.7	16.6758	17.7303	17.3602	16.9377	17.1058	16.7884	17.2268	17.0908	17.1463	17.0959	17.4741	16.2097	16.6941	16.7322	17.3247	17.4835	17.2658	18.2915	17.4624	17.6921	16.9898	17.0398	17.252	16.6328	16.8051	18.2438	16.404	17.0279	17.3609	16.7802	17.8851	17.137	16.1704	17.3421	17.5146	17.7421	16.2524	17.7472	17.438	17.1047	17.5415
O75356	Ectonucleoside triphosphate diphosphohydrolase 5	ENTPD5	0.000923077	-1.06783	+	3	3	9.8	16.4531	15.2658	15.5828	13.1124	17.0657	15.4763	17.5737	16.0399	13.5612	14.1359	15.3838	15.0792	14.8996	13.4253	13.488	13.8641	17.6455	15.933	15.3006	13.8742	16.2292	14.0662	13.2168	13.2832	15.6975	13.3681	15.3755	12.8278	13.0351	13.3702	14.1972	14.7383	15.8905	14.389	14.7977	12.9029	16.3515	15.2526	14.481	14.57	14.8457
Q96C19	EF-hand domain-containing protein D2	EFHD2	0.857801	0.0696064		3	3	15.4	15.2192	13.044	13.9053	15.2461	15.4929	15.6572	15.4377	14.3353	15.6864	16.3175	15.3664	16.0571	15.3589	14.8841	17.6422	17.2618	14.6753	16.0952	15.026	14.8226	14.6378	13.3154	13.3283	13.2361	12.9228	16.4438	14.5852	13.4671	12.6932	14.4177	12.8601	14.1561	13.0976	13.8999	13.9934	13.0206	15.5863	13.9722	12.53	14.6267	12.1188
Q12805	EGF-containing fibulin-like extracellular matrix protein 1	EFEMP1	0.00965657	1.04183	+	12	12	37.5	17.4205	19.7878	17.5098	18.3712	17.3624	16.9476	17.7575	17.7581	18.2003	17.6072	19.009	18.1166	17.8978	17.4469	18.251	17.957	13.083	18.7542	16.3144	18.8196	18.3887	18.3606	18.0834	16.0983	15.2837	17.5161	13.7298	18.7923	12.7785	17.5795	18.7915	16.113	15.5379	16.6694	13.9306	16.0162	14.4335	14.9521	17.1179	18.2445	16.9874
O95967	EGF-containing fibulin-like extracellular matrix protein 2	EFEMP2	0.00296	1.22169	+	8	8	33	17.3478	18.1413	17.6463	17.365	15.5479	15.9703	15.6432	14.0894	16.2724	15.0136	17.7423	17.2928	15.0239	16.2618	15.5579	16.9171	13.0431	17.2644	16.2175	17.5211	13.2855	14.4179	14.3167	13.9546	12.4304	15.9289	13.4229	15.3661	11.8	15.696	15.0126	13.6314	13.5112	13.749	13.9496	11.3582	13.4864	14.031	16.2346	16.6254	13.8164
Q9H4M9	EH domain-containing protein 1	EHD1	0.285498	-0.291664		13	7	25.7	16.4529	15.7815	16.7844	15.8667	16.8365	15.8384	16.3964	16.4652	16.9504	15.4537	17.1583	16.8873	16.25	15.6137	16.1873	15.7217	16.8801	17.2163	16.7766	15.8961	14.1039	15.1784	15.1402	14.7504	15.9241	16.2724	13.7442	12.5175	14.1807	15.6742	14.6643	15.9328	15.1349	14.805	15.3639	15.0774	15.5966	14.9592	14.8818	13.9494	14.6202
Q9NZN4	EH domain-containing protein 2	EHD2	0.671373	-0.166353		23	23	55.4	18.4396	18.5926	18.8119	17.4996	18.8148	18.4781	19.0246	18.9162	18.8836	17.7213	18.8978	18.152	17.4406	17.7656	18.2097	17.7473	17.7655	19.4415	19.7798	19.0952	18.6326	18.607	16.7095	18.4714	18.1284	19.1822	19.0203	18.8298	17.6914	16.4341	19.5617	17.0714	17.7757	18.4397	18.5244	19.6125	19.0581	18.2327	18.4352	18.2545	18.6396
Q9H223	EH domain-containing protein 4	EHD4	0.94855	0.0216301		11	9	25.3	16.0054	15.9856	15.6166	15.2145	16.5188	16.2802	15.9979	15.2365	16.0942	16.1404	16.2293	17.0728	16.5022	15.4269	16.872	16.0582	15.0342	16.3156	15.5953	16.1083	16.7686	16.0566	15.6788	15.9632	15.6683	17.2401	15.978	13.9236	15.736	16.19	16.5973	16.8942	16.0963	15.9662	17.2564	16.1475	16.1017	17.0575	15.5233	16.2701	15.6701
Q15717	ELAV-like protein 1	ELAVL1	0.137953	0.554693		5	5	18.1	18.3774	17.2468	14.7729	16.5155	16.5396	16.8127	17.2064	13.2146	17.1968	17.5459	18.2784	17.7816	17.8466	17.3655	18.5372	18.5045	17.3175	16.9097	17.0231	16.8213	18.086	16.912	16.6423	16.7153	16.4448	17.7053	17.7334	17.2228	16.8927	17.1686	17.0025	17.2197	15.755	15.9965	15.6975	16.9245	18.3792	17.6418	17.3734	18.0918	16.5673
P68104	Elongation factor 1-alpha 1	EEF1A1	0.361223	0.317045		12	12	34.6	15.9907	17.5213	16.6579	17.5432	19.3997	18.9857	16.5984	13.9601	17.5943	18.1771	18.1403	17.6256	17.914	17.6936	17.4106	16.3023	16.9276	18.0299	18.9668	18.2343	11.8789	11.6235	13.3038	12.5313	13.9212	13.3594	15.165	13.4578	12.834	13.5008	14.3578	18.0306	12.7248	12.9609	13.5236	13.1848	16.2658	12.8613	13.8223	16.4174	14.373
P29692	Elongation factor 1-delta	EEF1D	0.892132	0.0763707		7	6	21	11.957	18.0053	18.0521	16.4236	18.2669	15.7807	17.7181	16.4294	17.6369	17.2317	17.6275	16.4132	17.2119	14.2051	17.038	15.9181	18.2643	19.0412	16.8776	17.6254	13.4779	17.2066	14.7679	13.4457	13.0143	14.1278	13.7036	16.082	12.8046	13.6423	12.8852	13.6719	16.9054	16.524	13.6556	13.1646	13.7727	14.9597	13.776	14.5678	12.6395
P26641	Elongation factor 1-gamma	EEF1G	0.372213	0.246145		9	9	34.1	17.7137	19.0344	17.7808	17.7191	19.446	19.0353	18.6895	18.5874	17.982	18.4855	18.4131	18.6676	18.1541	17.7241	18.0894	18.6777	19.2993	19.3976	18.2098	18.5844	18.7265	18.5296	19.0402	18.3298	18.1174	16.3908	18.6772	17.6583	18.4959	18.5188	18.4786	19.3148	18.3058	18.0263	18.9168	18.7141	19.23	19.4691	18.3119	18.9484	17.6317
P13639	Elongation factor 2	EEF2	0.0613438	0.573104		24	24	34.4	18.8901	19.3317	18.3967	18.6472	19.3391	19.1793	19.1757	18.8193	18.9425	19.2971	18.4204	19.6016	18.5617	18.7884	19.4995	19.7859	19.5292	19.4965	19.3813	18.5997	19.288	17.7108	18.0731	17.2465	17.6255	17.5241	17.6399	17.9327	17.9304	17.8509	17.5734	18.5057	16.9426	17.2728	15.7895	18.0582	19.0311	18.0157	17.8864	17.9853	17.2079
P49411	Elongation factor Tu, mitochondrial	TUFM	0.945912	-0.0434119		11	11	30.5	12.1798	16.6634	17.701	13.4259	19.4371	19.4259	18.7696	18.9238	15.7351	14.2023	15.9362	15.0927	14.1247	11.8983	12.6954	11.6713	18.4163	19.1845	18.6737	18.223	13.0344	17.2646	14.595	13.5998	14.357	14.5069	14.1728	16.1715	12.2755	12.5744	13.0522	13.9564	17.2616	16.2682	14.3276	12.8768	13.2522	14.0994	14.4482	13.7301	12.7159
P50402	Emerin	EMD	0.280146	0.367854		5	4	31.1	15.9464	16.8718	14.9089	12.7536	16.4694	16.932	14.5328	15.5431	16.0978	14.3669	14.7356	16.5074	14.917	14.5781	13.7634	14.3303	13.7913	15.8164	16.5135	15.9578	16.8768	15.476	14.7835	15.3962	13.8891	15.7444	15.8211	15.7071	12.6395	15.3417	15.0076	16.4305	16.102	13.7332	14.255	13.895	16.5134	16.0743	15.8162	16.73	16.0068
Q9Y6C2	EMILIN-1	EMILIN1	0.258995	0.365262		40	39	46.4	19.668	19.9299	19.5634	19.6119	18.7864	18.7747	18.9119	19.1608	19.8163	20.1437	19.5936	18.5757	18.7034	19.0767	19.314	19.6081	18.1729	19.1771	18.449	19.8267	18.4781	18.9695	18.7466	18.7616	18.3425	18.9002	18.9406	18.6367	18.6646	18.0427	19.214	16.1529	18.5457	18.3527	17.5305	19.1381	18.11	19.2016	19.1612	18.8199	18.4621
Q9Y371	Endophilin-B1	SH3GLB1	0.337411	0.336291		5	5	15.9	16.6679	16.3584	13.2874	15.3082	16.1583	16.6396	16.339	13.7233	16.5042	16.2963	16.6198	16.5558	15.8846	15.6335	16.7634	17.0938	14.4975	16.1991	16.0499	15.3909	15.9948	13.579	13.1276	13.883	12.253	16.3005	13.1464	14.6915	13.0747	15.4854	13.85	14.6677	12.2545	13.2546	14.0369	14.6673	15.6866	12.4501	13.4743	15.8836	14.3811
Q9NR46	Endophilin-B2	SH3GLB2	0.968788	-0.0192472		3	3	10.4	16.0406	14.3083	13.9549	14.6629	14.875	15.0785	15.3616	14.4586	14.3294	15.0576	15.7897	15.0225	14.0479	15.0205	13.4102	13.8498	12.9457	14.4173	15.1492	14.0888	13.5836	12.7133	13.0575	12.9549	13.2118	16.014	12.7382	12.437	13.2508	12.6977	12.4487	14.6919	12.5594	11.7083	13.0556	14.2575	15.4684	14.085	13.5774	14.9467	14.6546
Q9NZ08	Endoplasmic reticulum aminopeptidase 1	ERAP1	0.423651	-0.411671		6	6	8.3	16.7686	16.8869	14.451	12.4872	17.4566	15.8234	15.8836	15.2502	16.26	16.8164	17.2029	13.8257	17.0331	12.7188	18.0002	13.0313	13.4748	16.9937	12.6245	16.4223	15.9078	16.8712	13.7303	13.2809	12.9708	17.8802	13.7168	16.0034	16.5403	12.8396	16.1394	16.2736	17.1907	16.5139	12.2387	12.6575	16.3598	13.703	12.9159	16.0892	11.8688
Q6P179	Endoplasmic reticulum aminopeptidase 2	ERAP2	0.0821622	0.456013		4	4	6.2	14.4381	15.9319	13.1947	14.1616	15.7675	16.5969	17.182	18.2286	15.7674	16.7559	15.1915	15.5555	15.0574	14.4864	15.3005	15.6074	16.1423	16.545	11.7091	12.613	13.7098	14.1324	14.6124	13.6188	12.8802	13.7762	17.2206	15.8209	12.8609	13.1788	11.8602	13.5687	15.4814	15.0337	16.7028	16.5794	14.0316	14.2274	13.1842	15.5675	13.2059
Q9BS26	Endoplasmic reticulum resident protein 44	ERP44	0.290484	0.429061		8	7	24.1	15.8101	16.0438	15.5058	13.1696	17.8751	18.2186	16.8489	15.3037	13.2336	14.9663	12.8615	14.52	13.4276	15.2807	15.9659	16.0792	15.4978	17.0771	17.6677	15.7904	16.1865	12.7082	14.2406	13.4615	13.3731	14.7877	14.0909	14.0799	13.4862	16.049	15.2127	15.6839	13.141	12.5509	13.0301	15.6967	16.2601	13.2835	14.8462	15.8646	14.384
P14625	Endoplasmin	HSP90B1	0.176281	0.421147		20	19	33.1	19.3866	20.3083	19.1725	18.7633	19.9268	20.0982	20.1618	19.1738	18.6342	18.8328	19.1456	18.91	19.6672	19.3034	19.6104	19.0282	19.3665	19.3333	19.4829	18.5696	19.4007	18.4344	19.5752	17.8546	17.7375	19.9717	18.7611	17.7641	19.1534	19.3856	18.5982	19.327	18.0042	18.3685	18.2291	18.9795	19.7701	19.9991	19.2544	19.3272	19.0528
Q9HCU0	Endosialin	CD248	0.525957	0.213235		7	7	16.8	16.5242	16.5545	16.8943	16.8669	15.9162	15.774	13.8479	15.159	15.4645	16.2593	16.1435	15.4454	16.1701	16.7807	16.4517	16.4712	12.6386	15.9584	15.9302	16.0115	13.3868	14.1869	15.1516	12.8472	12.451	15.4209	15.2621	14.9624	13.7099	14.1846	15.5252	13.6329	13.6666	12.744	12.8698	14.6024	12.8085	15.7006	15.8014	15.6054	12.5251
O60869	Endothelial differentiation-related factor 1	EDF1	0.808083	0.100209		2	2	8.8	14.6784	16.6176	16.0751	15.9893	15.9781	16.6575	16.7264	17.7493	15.5929	13.8956	12.9911	16.1823	15.2786	15.6549	15.1246	15.5152	18.6614	17.6875	16.4912	15.6674	16.7636	17.7693	17.654	17.6268	17.5532	14.3567	17.3132	16.4778	17.4522	15.8597	15.6011	17.5347	17.4086	16.9529	18.3419	16.8473	16.8012	18.2701	18.4687	17.0155	17.0778
Q9UNN8	Endothelial protein C receptor	PROCR	0.818405	-0.0940956		3	3	15.1	16.9701	15.885	16.0986	15.5377	15.3389	14.5692	15.7082	14.6428	16.3998	15.5288	17.52	15.7257	17.0505	16.693	16.2014	15.1965	13.2835	14.1023	15.3904	15.1332	15.2033	14.7204	13.2261	16.0611	14.2365	16.3278	16.5807	15.1103	15.3745	13.8871	15.2164	15.0108	11.8886	15.5129	14.4047	15.0933	15.6629	15.4902	15.3804	15.5807	15.6181
P12724	Eosinophil cationic protein	RNASE3	0.521918	0.233461		5	5	36.9	19.2374	20.0511	19.9258	19.1757	19.0634	19.1725	12.7895	17.7342	19.2773	19.3954	18.5106	20.178	18.274	19.8187	19.2918	20.0282	19.9362	19.9985	18.4268	18.2947	21.0535	21.1849	22.9957	21.2043	21.2454	20.5014	20.251	20.2119	22.0488	21.1856	19.468	21.5282	19.5309	20.3796	22.41	20.7074	18.6409	22.1985	23.5253	22.8371	21.2286
P11678	Eosinophil peroxidase	EPX	0.94795	0.031855		32	29	49.4	17.0743	17.9015	19.3287	16.6602	19.3106	19.4476	12.9069	15.8698	18.2487	18.1052	17.6921	18.9635	16.9295	18.6074	17.9144	18.4095	17.9859	18.8913	17.4432	16.7172	21.7409	21.3333	22.9225	21.0541	21.4741	20.3816	21.6295	21.4346	22.0139	20.5835	19.8622	22.1179	20.3012	20.6996	22.4102	20.8422	18.9183	22.0359	21.9554	21.584	19.9556
Q8TE67	Epidermal growth factor receptor kinase substrate 8-like protein 3	EPS8L3	0.828039	-0.105734		6	6	16.7	15.0889	14.3074	14.212	12.7668	15.1934	13.4369	15.8268	13.5555	12.4376	12.9558	14.0959	19.2362	13.1668	13.4086	14.275	14.8777	15.8083	15.3497	13.4754	12.1534	15.4115	13.0303	13.3533	13.6218	14.6334	14.8754	15.1246	12.966	14.1035	13.0205	12.7855	16.7082	14.1911	13.1981	14.0528	12.4559	16.3068	14.4362	13.9811	14.3433	13.3959
P58107	Epiplakin	EPPK1	0.24759	-0.49371		33	27	34.8	18.9404	14.8404	13.4968	13.7658	17.8039	15.8165	17.8601	15.5662	15.2864	15.7742	16.9772	17.9161	16.8539	15.9626	16.6614	17.0616	12.3884	16.6884	17.3687	14.7083	17.6294	15.0037	13.4881	14.7685	15.6963	16.5139	15.3477	15.1392	14.9157	12.1478	15.6648	18.0651	16.3433	14.8366	15.3197	16.406	19.2808	14.9907	14.1131	16.7333	15.413
P07099	Epoxide hydrolase 1	EPHX1	0.296399	0.329606		6	6	11	17.1506	18.0066	16.9232	15.9844	18.0847	19.0689	18.0639	17.3846	17.8173	17.1489	17.4639	17.8558	17.1127	16.7969	17.0603	13.938	16.5834	18.2006	18.7405	17.631	19.1129	18.5776	18.5402	18.8889	17.9878	20.08	19.4102	18.8727	18.2475	18.8688	19.3993	17.8991	18.1458	18.6528	18.6064	19.6035	18.9944	19.1499	17.9215	18.1301	18.1579
Q9Y6I3	Epsin-1	EPN1	0.00903529	0.764301	+	2	2	8	17.4837	17.7965	16.7197	17.5867	17.4477	17.5912	17.546	17.0205	17.0048	17.5237	15.5224	17.406	16.4954	16.7571	16.5027	17.6054	17.084	18.0139	17.2676	17.3906	15.7589	13.5614	14.5732	13.5379	14.1839	16.1568	15.2736	14.5448	12.8004	15.7343	14.7481	15.7612	13.9327	13.7955	12.8143	15.8999	15.5952	15.5751	13.1373	13.5316	15.7438
Q8N766	ER membrane protein complex subunit 1	EMC1	0.672313	0.160013		4	4	8.2	13.192	15.0461	10.9775	13.175	14.8127	16.7157	15.3458	14.7396	13.1069	12.9916	13.0108	14.6262	13.8083	13.2762	13.3595	13.6632	13.9502	15.7111	14.8367	13.0813	15.9386	13.702	15.5546	13.9197	14.8421	15.0619	15.2134	15.0205	14.5673	15.7232	15.4235	15.9439	12.7179	14.4535	13.4438	15.3605	16.0089	14.5066	12.2349	15.3574	13.825
Q5UCC4	ER membrane protein complex subunit 10	EMC10	0.87605	0.0655955		3	3	20.6	15.027	15.5396	14.375	13.0211	15.4853	15.9958	13.9316	15.6243	12.7281	15.0086	15.2227	15.4644	14.2185	14.9281	13.2769	14.7808	15.1889	15.7494	15.6195	14.2915	15.6018	13.4532	14.8939	13.4985	12.9527	15.563	15.4684	13.9724	14.9654	14.8899	13.8935	15.1852	13.7586	13.5481	13.3705	13.5659	15.5047	12.3234	15.6213	15.5768	15.7766
O75477	Erlin-1	ERLIN1	0.293288	0.318927		2	2	12.9	13.4365	16.2784	16.0785	15.8556	16.1582	16.5482	16.3958	16.3665	14.6927	14.0092	14.7618	15.0464	13.422	14.0023	14.5893	14.4614	16.3484	15.9316	16.3181	14.635	15.8719	15.2813	14.3266	13.8355	12.7928	14.5424	12.9511	13.2162	14.6161	15.6115	13.4704	16.615	15.4795	15.1208	16.4317	16.0292	15.3131	15.8035	13.1799	13.3291	13.3388
P27105	Erythrocyte band 7 integral membrane protein	STOM	0.0731631	0.802747		7	7	37.5	17.4653	18.0918	18.0408	16.7819	18.1738	18.4348	16.607	15.8728	17.9025	17.9044	18.7756	18.2126	17.8686	17.8168	18.392	18.5143	17.2584	18.0029	18.2661	18.1695	17.201	13.8966	17.3324	12.2175	13.893	18.7718	13.7384	17.32	17.1666	18.742	17.9251	16.9835	14.2139	17.7258	13.7927	17.4934	17.1647	17.7879	12.2939	18.147	17.631
Q92506	Estradiol 17-beta-dehydrogenase 8	HSD17B8	0.0993827	-0.587277		2	2	11.5	13.6016	14.2297	13.0797	12.5115	15.0779	16.0416	15.9843	17.1299	13.8119	12.8611	12.9893	13.8925	13.7818	11.8857	13.2729	13.004	18.0175	16.3985	15.0141	13.9104	15.1016	16.4216	14.6781	16.0454	16.4756	13.6236	17.2201	15.487	15.8012	12.4609	15.5728	15.6589	16.4315	15.3799	16.2384	12.7039	16.2279	16.4051	16.6246	14.188	15.5259
P60842	Eukaryotic initiation factor 4A-I	EIF4A1	0.408779	0.167419		15	7	43.3	19.6714	19.4206	18.4025	18.7877	19.2732	19.575	19.3356	19.0638	19.7924	20.2606	19.9949	20.4246	19.7151	19.6013	20.0978	20.386	19.6401	19.7418	19.8622	18.9999	20.0351	18.8475	18.3779	18.9941	19.0882	19.3473	18.6236	19.306	18.6944	19.0272	18.8761	19.3991	18.734	18.3507	19.0618	18.343	20.0051	18.8783	18.9519	19.6873	18.5337
Q14240	Eukaryotic initiation factor 4A-II	EIF4A2	0.994527	-0.00479172		14	6	36.6	16.503	15.3892	13.359	11.5454	15.4513	13.5603	15.0674	14.3358	15.7574	14.6814	12.8718	15.2145	16.5085	15.3403	14.9305	14.6061	13.9605	15.3106	12.4702	15.331	14.5644	12.1861	13.1188	13.6668	12.6342	13.441	13.2355	13.4877	12.767	13.0651	12.6768	13.5362	13.6096	13.3998	13.3035	12.7828	14.9282	13.7906	12.7456	13.4593	13.6775
P38919	Eukaryotic initiation factor 4A-III	EIF4A3	0.969403	0.0237503		8	6	20.9	18.3791	17.1277	13.838	17.3338	16.1906	16.2552	16.9817	12.8572	17.3558	18.1663	18.2863	18.9954	18.1948	17.991	18.6566	18.8235	14.0844	16.7675	16.0548	16.7508	17.8992	17.6565	17.3597	17.7738	17.7153	17.3366	18.0657	16.8746	13.7471	17.5498	17.6352	18.1519	17.6039	17.417	18.3593	17.5891	17.9326	18.3868	17.9954	17.6348	12.4592
P62495	Eukaryotic peptide chain release factor subunit 1	ETF1	0.337983	0.220592		2	2	5.3	14.6485	15.3472	13.0885	13.6445	14.3926	15.1107	14.5628	13.5324	15.1368	15.1613	15.1073	15.8473	15.2404	14.825	15.6607	16.1842	14.6287	14.7786	14.2419	14.1417	15.8979	15.6405	15.5987	15.833	15.5379	15.8685	15.9697	14.9974	15.8129	14.5438	15.8462	16.0245	15.8127	15.5201	16.1712	15.7991	16.7474	16.7185	15.804	16.1141	15.0977
P41091	Eukaryotic translation initiation factor 2 subunit 3	EIF2S3	0.00489655	1.00025	+	4	4	15.7	17.8349	18.2811	18.0937	17.7846	18.0259	18.6518	18.2403	18.6756	17.1518	16.4967	17.6449	18.556	17.3531	17.4427	16.8976	17.3996	18.8211	18.8389	18.2168	17.4704	18.1478	17.613	18.1242	17.5604	17.838	18.0885	14.8149	17.2756	13.4791	17.7876	17.4206	18.4596	17.4481	17.635	17.2848	17.8297	16.7	18.5161	18.3893	18.8172	17.1411
Q14152	Eukaryotic translation initiation factor 3 subunit A	EIF3A	0.299238	0.309338		16	16	14.5	17.2433	17.5975	16.3677	16.706	17.348	17.3711	17.1379	16.7205	17.144	17.5767	17.2147	17.8198	17.2152	17.132	17.5577	17.8	17.3922	17.3277	17.3377	16.8421	17.586	16.7972	17.1284	16.5564	16.0942	17.554	17.6084	16.3724	16.7675	17.0331	17.1849	17.7883	16.2528	16.9474	17.0097	17.4242	18.3459	17.9983	15.6616	17.1975	15.8606
P55884	Eukaryotic translation initiation factor 3 subunit B	EIF3B	0.341387	0.325619		10	10	18.3	16.5626	15.4913	13.9392	13.9248	16.0799	16.5429	15.6993	14.3768	15.6424	15.8475	15.2733	17.1385	15.6181	15.4279	15.5517	16.2089	15.6711	15.9713	15.8581	15.3754	15.9758	12.4815	14.4038	12.7237	12.9414	16.2327	17.0572	15.9677	16.912	15.5399	15.1792	15.6834	13.9497	13.4873	13.8095	14.8921	17.0879	16.0821	15.4858	16.7431	12.8545
Q99613	Eukaryotic translation initiation factor 3 subunit C	EIF3C	0.808122	0.0902115		8	8	9.7	15.7436	15.0313	14.0628	14.5101	16.0809	16.7916	16.2939	14.0362	15.1489	15.7036	15.8945	16.4701	15.3924	15.6784	16.0986	16.0522	15.2819	16.4912	15.9695	13.8098	16.5609	15.1314	15.0524	15.6552	14.1052	16.5497	16.4224	15.3547	14.5436	15.928	15.822	15.8816	14.416	14.3943	16.0304	15.674	17.2524	16.2626	15.8242	16.7875	14.3754
O15371	Eukaryotic translation initiation factor 3 subunit D	EIF3D	0.918124	0.0486674		9	9	23.9	16.9442	15.1257	16.3982	16.1518	17.3778	17.0044	17.6971	17.4205	16.7994	16.1095	17.6824	18.3055	17.1282	16.5475	14.3995	17.3226	17.4518	17.7354	17.441	16.328	17.7515	17.9936	17.9276	17.2867	17.8947	16.9112	18.0631	17.5672	17.7177	16.4971	16.9536	18.0284	18.0713	17.8289	18.1598	17.4245	16.447	18.3266	17.7814	16.9278	15.9798
P60228	Eukaryotic translation initiation factor 3 subunit E	EIF3E	0.261764	0.322192		4	4	11	13.1882	14.851	14.6037	13.83	14.7363	14.8572	15.0876	13.5152	13.2462	14.1471	13.1661	14.7436	13.7127	14.3343	15.1843	14.7231	15.3757	15.1484	14.3027	12.9477	14.8042	13.6936	13.0459	13.2288	13.2509	15.7294	13.3369	12.4894	14.2961	13.3761	12.3278	14.2895	12.4149	14.7544	13.3824	14.2763	14.8361	13.7493	12.6598	14.4904	12.6736
O00303	Eukaryotic translation initiation factor 3 subunit F	EIF3F	0.22334	0.320742		5	5	19.6	16.947	16.9824	15.6973	16.9595	17.4538	17.3513	17.7185	16.7719	16.6398	17.7046	16.1987	17.4986	15.9391	16.9915	17.1484	16.8578	16.9916	17.5254	17.1375	16.6957	17.032	15.5696	15.2341	15.4182	16.1325	16.3699	16.7589	15.7893	15.957	16.3104	16.1595	16.9576	16.1808	16.0105	16.1683	16.388	17.5588	16.5677	15.5721	16.6025	15.4428
O75821	Eukaryotic translation initiation factor 3 subunit G	EIF3G	0.08464	0.558012		2	2	7.8	17.24	17.1441	14.2321	16.0625	17.1395	17.4656	17.3905	16.586	17.1918	16.9283	16.9549	17.9656	16.7291	16.6769	17.5879	18.06	16.4393	17.0136	16.8047	16.2657	16.8983	15.4427	13.6686	13.0419	13.9342	17.4137	15.9572	15.4056	15.0436	15.3335	15.6429	16.1335	12.0726	12.4695	12.4336	16.3284	17.4296	14.8603	13.4673	16.6998	14.5631
Q13347	Eukaryotic translation initiation factor 3 subunit I	EIF3I	0.121197	0.600913		3	3	18.8	17.6837	16.9728	14.8286	14.5028	16.9555	16.9127	16.8011	14.6357	16.6073	17.6137	15.9829	17.9225	16.7541	16.9777	14.7838	16.2943	13.5614	16.4376	17.0792	15.8519	16.536	12.3733	11.0179	13.9001	13.4005	18.2997	12.4711	15.812	15.0409	16.5117	15.6042	15.7913	12.908	12.7766	14.3436	15.5015	16.9649	14.6897	14.7342	16.8068	15.9512
Q9Y262	Eukaryotic translation initiation factor 3 subunit L	EIF3L	0.0392632	0.549951	+	5	5	11	15.4542	14.3843	13.5603	13.7403	14.9085	15.7302	13.619	14.2735	13.2393	15.8572	14.6187	16.2237	15.1124	15.3387	16.2261	16.2593	13.4059	14.5228	14.4002	13.9906	15.7205	13.4759	13.1672	13.529	13.0886	15.7118	13.0787	14.4521	12.3213	15.3394	12.8818	14.0395	12.9131	12.9727	13.4469	15.2182	16.3928	15.1998	15.0579	15.3524	12.9894
Q7L2H7	Eukaryotic translation initiation factor 3 subunit M	EIF3M	0.27429	0.490425		2	2	9.6	17.141	17.2329	12.9042	16.0219	17.2569	17.3554	17.3955	13.5294	16.8396	17.1876	16.8648	17.4857	16.5622	12.7655	16.9913	17.5781	13.4943	17.1929	17.0921	16.443	16.7316	12.5935	12.1896	12.9607	13.8261	17.5204	15.511	13.1828	12.5658	16.0218	13.3514	16.2482	13.6305	13.5139	12.7738	14.6956	17.155	13.7647	13.1174	13.7791	14.3446
Q04637	Eukaryotic translation initiation factor 4 gamma 1	EIF4G1	0.353568	0.288587		7	7	6.4	14.9013	15.8783	13.5164	12.9593	15.3086	15.9241	15.7957	14.4127	14.7362	15.0288	14.8739	15.7333	15.3334	15.6722	15.2668	15.011	13.6051	15.7762	15.5479	14.7208	16.1869	15.1505	15.4095	15.4106	14.621	16.3894	15.8507	14.9893	15.3318	15.7453	15.793	16.1758	13.9823	14.7883	12.937	15.9798	17.2912	16.2917	14.9515	16.342	14.4278
Q15056	Eukaryotic translation initiation factor 4H	EIF4H	0.309969	0.307602		5	4	39.5	18.6909	18.4988	16.8228	18.3074	17.9924	18.1094	18.5092	18.2499	18.2445	18.385	18.3934	16.5781	18.1066	18.5511	19.1236	19.3197	17.3897	18.1168	17.9534	17.6075	17.0246	13.1051	12.5886	13.0755	13.502	15.7571	16.2633	16.1437	16.9163	16.1647	15.8974	16.4385	12.9064	13.7084	14.1255	16.264	17.0593	17.2577	17.6454	17.5428	17.4168
P63241	Eukaryotic translation initiation factor 5A-1	EIF5A	0.635452	0.206404		5	5	40.3	19.5118	18.2783	15.6817	13.0793	17.8942	18.2057	17.8627	16.7165	17.8873	18.3691	18.5573	19.5415	18.706	18.5678	18.8111	19.0557	18.0669	17.5396	18.7551	16.7219	13.5651	12.6824	13.4853	12.3361	13.0385	16.5352	14.0002	13.9388	13.4938	12.3603	13.1479	12.5989	12.0773	13.3279	12.8983	12.6694	14.3179	12.9855	13.3713	16.2082	15.2242
P56537	Eukaryotic translation initiation factor 6	EIF6	0.15605	0.582946		4	4	26.9	18.1352	16.0202	13.6476	13.1939	13.9716	16.6633	16.2643	13.4886	14.208	13.1849	17.1337	17.9409	16.1013	17.4349	13.6955	16.3013	13.3429	15.9261	16.093	14.399	13.9757	12.6884	12.3028	12.9248	12.6183	13.7448	12.5362	12.8223	12.892	12.4826	12.1661	17.0628	13.6981	12.5789	13.3498	13.5456	12.7142	13.9096	14.5021	16.8732	16.2338
O00471	Exocyst complex component 5	EXOC5	0.940991	0.0312707		2	2	5.2	15.7749	15.4977	16.093	14.8535	16.2973	16.1971	16.3108	15.8873	15.0279	15.7665	14.5241	16.2619	14.6157	12.9463	15.7881	16.2332	16.1707	16.4158	16.0802	15.5275	14.9625	13.7266	12.7669	13.7305	12.1206	15.2362	13.1367	12.8952	13.0925	13.061	13.1245	14.1353	13.2916	13.3156	13.0193	13.7096	13.6407	12.7586	12.705	14.2607	13.0853
Q9NPD3	Exosome complex component RRP41	EXOSC4	0.437454	0.19484		4	4	19.6	15.0469	14.0455	14.1863	14.3006	13.617	12.6444	13.4134	13.7262	14.1335	14.2946	14.0809	15.2466	13.8105	12.9972	14.843	15.5408	13.096	13.0845	13.1009	13.2348	15.0451	14.7862	14.1576	15.2203	13.6498	13.5319	14.9694	14.2657	14.1901	12.7945	14.9404	14.9172	12.319	11.6725	13.9661	14.1535	15.1878	15.9771	15.1958	15.4592	15.1264
O14980	Exportin-1	XPO1	0.147705	0.403756		7	7	12	15.892	15.9325	13.3925	14.2018	14.9661	15.3483	14.7893	14.2337	15.6223	15.6312	14.9097	16.3272	14.9221	14.644	16.0287	15.9351	14.0185	13.3645	15.0583	14.7143	15.9574	13.9605	13.1056	12.7062	12.7326	13.3526	14.8784	13.4479	12.9535	15.5089	15.6638	16.1661	12.2875	13.1893	12.8897	16.0186	16.1568	15.8563	13.0166	14.5586	13.6593
P55060	Exportin-2	CSE1L	0.717783	0.12022		8	8	7.5	16.3864	15.9668	13.4716	14.0756	15.7291	16.4279	15.9112	13.3422	15.9381	16.1933	16.4092	17.1007	15.7308	15.8098	17.2115	16.9279	14.502	15.2875	15.5207	15.3385	14.6769	14.0487	13.4791	12.9675	13.0991	14.2882	13.0791	12.6611	13.8816	12.9513	12.9384	16.0698	13.3281	11.9966	13.2929	12.602	13.0991	13.2432	13.4871	14.5561	11.1233
Q9BSJ8	Extended synaptotagmin-1	ESYT1	0.876632	0.0763499		23	23	27.9	15.487	14.8606	16.2442	12.5837	17.8421	18.1832	16.7848	16.6303	14.1536	15.8498	16.6085	16.9291	11.2739	12.4911	15.1522	14.7846	15.4153	18.4764	17.83	16.7329	14.0418	12.8101	13.1564	14.2473	12.7476	17.1425	13.5757	11.626	12.8429	12.4853	13.6073	14.0608	14.2673	13.3138	13.3548	12.6847	13.7388	13.2675	13.4716	13.7662	12.532
A0FGR8	Extended synaptotagmin-2	ESYT2	0.24955	0.324945		3	3	3	13.1	15.6873	13.9112	13.2343	13.7299	14.4295	14.2418	13.9394	14.9051	14.0885	13.4252	14.8386	12.8732	12.43	14.3619	15.4119	12.9796	14.9244	13.7316	14.4822	15.5026	15.0528	14.6973	13.2119	13.9883	13.148	14.14	15.3479	13.4657	14.0214	13.647	15.3196	12.8222	12.7091	15.7568	14.9077	13.2612	14.302	12.8316	13.7035	12.43
Q16610	Extracellular matrix protein 1	ECM1	0.0055625	0.82213	+	11	11	23.9	15.7557	16.3113	16.4355	16.846	15.0611	15.3486	15.4809	15.8917	16.9552	16.2592	16.2034	16.1135	16.1022	17.0637	15.7038	16.0257	15.7532	16.2628	15.4134	16.2161	15.2891	15.6404	16.7161	16.8642	12.5592	16.2924	16.3084	15.6489	15.9054	18.0749	16.3565	15.1948	14.9052	15.3712	13.4721	15.6952	14.7095	16.0612	14.3749	15.4125	15.0262
P08294	Extracellular superoxide dismutase [Cu-Zn]	SOD3	0.0519107	0.447256		8	8	32.9	20.041	20.6641	19.4399	19.733	18.1798	18.3473	19.1824	19.2726	19.6757	20.252	18.641	18.8011	19.2346	20.6764	18.4311	18.5921	18.6799	18.7249	18.7229	19.8771	19.2768	18.9578	18.293	19.3353	18.8945	17.9237	18.2007	19.0331	18.6454	18.4768	18.6641	16.8349	17.4117	18.6709	17.9875	18.7036	17.2433	19.1304	18.9443	19.2573	18.8817
P15311	Ezrin	EZR	0.928983	0.0485686		12	6	22.2	18.547	15.7758	14.986	15.0195	17.9549	15.8908	17.762	15.4523	17.4397	17.4198	18.1955	18.0812	17.14	16.3983	16.6191	16.5895	16.4183	17.1529	16.9119	14.7553	17.1313	14.6427	14.828	15.5457	15.0202	19.2717	15.5802	15.809	15.0642	16.3608	14.8453	17.8116	15.5993	14.7127	12.7594	15.9438	18.0412	15.8189	16.0702	16.2865	16.331
Q08945	FACT complex subunit SSRP1	SSRP1	0.364974	0.380792		2	2	3.7	16.4295	14.1476	14.6728	12.444	13.1891	13.5013	14.3289	14.4347	15.8928	16.2239	16.133	16.826	16.9163	15.9424	17.019	17.006	12.8591	13.1283	13.7419	16.0379	16.9775	13.2664	12.2399	16.6154	15.0557	17.4865	16.9932	19.1201	13.8241	16.4153	17.2677	17.036	12.5959	14.4617	16.5943	16.8968	18.0341	17.7354	12.8802	16.8214	15.2896
P47755	F-actin-capping protein subunit alpha-2	CAPZA2	0.226667	0.323011		5	4	24.1	19.2895	18.9141	18.7275	18.9565	18.7905	18.827	18.9862	18.8919	18.6027	19.0021	18.5074	18.4744	18.5153	18.7387	18.8323	19.2839	18.9936	19.2147	18.7014	18.8511	16.5437	16.0935	15.4236	15.1056	12.8762	16.3236	14.9062	15.6022	15.1004	15.9343	15.4201	15.9558	13.9979	14.1142	15.9791	14.8179	16.1077	16.1239	16.9698	17.3749	17.2417
P47756	F-actin-capping protein subunit beta	CAPZB	0.688756	0.116964		8	7	31	17.7586	18.4195	18.9597	19.1355	18.2751	17.9599	18.9289	19.8339	18.0599	17.7081	16.5485	17.5544	17.5919	17.7953	18.315	18.4588	20.0085	19.3967	18.2071	18.0738	17.6704	17.9381	17.707	17.2839	17.3264	15.581	17.4679	17.0468	17.5739	17.4509	16.8422	17.5245	17.266	17.2544	18.0345	17.1748	17.2611	18.2284	18.288	17.7524	17.1291
Q96AE4	Far upstream element-binding protein 1	FUBP1	0.67796	0.172484		7	6	13.4	18.1929	17.2355	13.7459	17.3651	16.165	16.2354	17.5628	17.3653	17.1367	17.7142	16.8587	18.3596	17.7189	17.2386	18.2421	18.2489	18.5509	17.4405	16.5617	16.8795	17.4761	17.3037	16.7494	16.9974	16.9874	16.9893	17.4211	15.8736	17.3063	15.3297	12.9783	15.6917	17.8712	16.9102	17.6246	12.9298	17.5255	18.0176	14.4515	13.3875	13.2976
Q92945	Far upstream element-binding protein 2	KHSRP	0.0612016	0.447745		7	7	14.9	18.769	18.2002	15.8113	17.9941	16.9732	16.8073	18.0438	17.6426	17.6333	18.5652	17.9649	18.7029	18.052	18.4638	18.8222	19.3123	17.7994	17.7959	17.3407	17.6012	18.1817	17.7997	17.0889	17.77	17.5507	17.7277	18.1324	17.2728	18.1402	17.457	17.6148	18.1959	18.2773	17.734	17.9555	17.824	18.8232	18.6937	16.6785	17.2214	16.451
Q16658	Fascin	FSCN1	0.0260377	0.685673	+	13	13	34.3	17.7511	18.3876	17.6366	18.547	16.9703	17.745	17.1442	17.7588	18.3158	18.302	15.9754	18.556	17.5509	17.8172	18.5223	18.8848	18.06	17.435	17.0392	17.596	17.7058	18.2365	18.9832	18.2102	17.6523	18.0531	18.9634	17.5798	18.7496	19.3522	17.7556	17.5636	18.0241	18.0553	18.2626	18.5157	17.5569	18.9775	17.8766	18.2426	16.5097
P49327	Fatty acid synthase	FASN	0.012367	0.709551	+	39	39	24.5	17.928	16.5786	16.9932	17.403	17.4087	20.2745	17.7479	17.656	16.4709	18.3738	16.2275	17.658	15.6751	15.1685	16.216	17.4242	17.6369	18.0865	17.1223	16.2634	16.0515	17.9668	16.5959	16.2636	15.12	17.5576	16.4276	14.8325	15.72	17.7336	16.6505	17.3558	15.7729	15.1908	15.3855	17.0566	17.4057	15.9435	14.0335	14.9324	15.5995
Q01469	Fatty acid-binding protein, epidermal	FABP5	0.367406	0.349123		8	8	62.2	16.3708	15.0813	14.7878	13.9423	16.6736	15.824	15.2875	16.6654	15.4024	15.9891	17.2678	15.2465	15.8801	16.7081	14.9703	14.755	14.8583	15.8089	16.07	14.8645	15.933	13.5417	15.8721	17.0979	15.8979	13.0104	13.1846	15.461	15.3886	17.7543	15.5341	17.4582	12.8484	14.4838	13.9574	12.1226	17.0999	13.9021	14.3401	17.0321	14.0454
Q9BZK7	F-box-like/WD repeat-containing protein TBL1XR1	TBL1XR1	0.693372	0.12839		3	3	11.5	16.8117	16.1805	13.9819	14.9789	12.8161	14.805	13.6326	13.7154	14.4952	16.2369	15.9876	16.7424	16.2428	15.7354	16.5663	13.6301	13.8238	14.6888	13.0097	14.7364	13.7389	13.2134	14.0325	14.1286	14.2777	14.7604	13.4017	13.8235	12.6946	13.3017	13.7645	12.7753	13.2981	12.3974	13.4486	13.6225	13.2592	13.5779	12.8856	12.1781	14.1302
Q96AC1	Fermitin family homolog 2	FERMT2	0.634793	-0.234987		6	6	15.4	16.4432	14.2467	15.8791	12.4398	15.6495	15.0107	15.6717	15.9718	15.8184	14.3195	16.0091	16.0657	14.8922	15.4342	15.1317	15.1994	13.6476	15.6597	16.6102	16.1645	15.5367	14.9198	11.952	13.1584	12.781	18.0137	13.4677	15.7034	13.4764	12.886	16.0321	13.1373	13.2321	14.3384	13.6204	16.3282	16.372	13.8123	12.6656	12.7393	15.1514
Q86UX7	Fermitin family homolog 3	FERMT3	0.00471429	1.07982	+	16	16	38.8	17.2623	18.0809	16.0694	16.7395	17.2453	18.0422	17.1285	16.3672	19.0423	18.7153	18.1055	17.5742	18.2555	17.1001	18.9038	18.6328	16.475	17.3144	17.4879	17.0623	17.5127	15.9853	17.9634	15.9645	15.3241	19.5963	16.766	16.7361	17.2873	19.1754	16.9759	17.4657	15.3171	17.3892	15.6452	17.1853	17.8333	17.7456	13.9637	17.9378	12.1905
P02792	Ferritin light chain	FTL	0	2.6901	+	6	6	33.7	13.2653	20.5515	19.7415	22.4516	20.0342	22.6897	19.3531	20.8817	19.2657	21.1249	19.7839	21.0015	19.1011	20.1577	19.4182	21.7849	20.1846	20.032	20.2189	22.7755	18.8949	20.5369	21.1672	17.6265	17.6191	20.829	19.8612	20.4304	20.3023	21.6339	18.3688	19.0816	18.5191	20.3321	18.9196	20.5763	13.4696	21.1076	18.3733	19.2294	18.3985
P35555	Fibrillin-1	FBN1	0.924841	-0.040791		99	95	43.7	22.9605	22.9345	23.3982	22.4196	22.526	21.1778	22.352	22.15	22.103	22.3476	22.4192	21.0874	22.8281	22.69	22.6809	21.2169	21.7163	22.8611	22.5605	23.0218	18.9511	19.5792	18.6116	19.8794	18.1189	17.9947	19.4176	20.0185	16.0525	17.6073	20.212	17.3522	17.2933	19.4746	18.82	19.6032	17.0631	19.1343	20.2955	18.4897	20.6382
P35556	Fibrillin-2	FBN2	0.687203	-0.258016		14	10	6.8	22.8548	23.1547	22.2968	22.2243	22.1268	14.251	21.8472	20.1903	19.8274	20.1975	20.0599	20.3906	20.4234	20.3155	20.073	18.319	21.2814	22.1517	19.7213	20.9914	13.2716	12.0847	13.0674	13.0734	12.5541	13.4407	13.9577	13.6767	13.0546	13.8266	11.9111	13.3062	13.6256	12.639	13.5285	13.2881	13.3742	13.8136	13.3862	13.3218	18.9958
P02671	Fibrinogen alpha chain	FGA	0.266051	0.451929		20	20	34.8	18.33	18.5151	19.5899	21.2004	19.4056	19.4707	18.8119	18.0617	19.3251	19.7131	18.5211	16.668	19.7699	20.2166	18.9082	18.3933	16.2818	18.2268	19.3071	20.5982	13.7813	12.5955	15.4614	12.4223	13.3039	17.3104	13.8937	12.9255	13.4738	20.035	14.1601	12.461	13.9704	12.6256	12.5297	13.2185	13.3276	14.0728	13.3161	13.2571	17.0436
P02675	Fibrinogen beta chain	FGB	0.0094382	1.35012	+	33	30	75.2	21.7283	21.9007	21.9201	23.3076	21.6031	21.7764	21.4614	21.1487	22.6881	22.5634	21.2839	20.5865	22.7079	23.0132	22.2446	22.5553	20.9634	21.736	21.1972	22.3564	13.7027	19.0293	23.62	21.1311	19.2911	21.618	13.6482	19.1674	11.9043	24.0442	21.2125	18.266	17.1207	20.7012	17.6917	21.2486	18.6676	20.2757	20.2927	20.597	20.5737
P02679	Fibrinogen gamma chain	FGG	0.539267	0.305343		17	17	45	18.0839	19.1347	19.0236	21.0787	19.6229	19.9627	18.3264	17.3515	19.9127	19.997	18.8657	18.0163	20.2869	20.4561	19.5071	19.4416	16.7183	19.177	19.631	20.8269	13.6157	12.9335	18.0994	12.859	13.5764	16.4223	13.7487	12.4974	11.4324	21.2382	13.4935	13.8747	14.0297	12.2445	13.605	14.6716	13.5183	13.0716	13.5205	12.8327	17.1983
Q06828	Fibromodulin	FMOD	0.693959	0.161151		2	2	6.6	17.309	14.1609	13.4467	12.3819	12.1857	14.4183	15.0227	13.1647	15.7035	12.3055	15.7598	15.6737	15.1635	14.49	15.4852	15.5743	13.0825	14.8991	12.2989	13.6372	16.2188	15.7003	13.4917	13.3672	14.9602	17.6843	15.6686	16.0113	16.2633	15.3142	14.3791	13.3476	13.8853	15.4684	13.6171	15.6682	14.5269	13.5929	14.9195	15.1902	15.1307
P02751	Fibronectin	FN1	0.0379785	0.548872	+	62	62	37	20.3286	21.6439	20.7553	22.1269	20.9439	21.4459	20.4326	21.1302	22.2507	21.2735	21.4931	21.6983	20.7731	21.0203	21.1817	22.0845	20.0062	21.667	20.8229	21.6912	19.97	20.3083	20.7147	20.3467	19.374	21.0505	19.7362	20.1353	19.3885	22.1047	21.0685	18.6275	18.8177	20.0028	18.5126	20.5308	19.2321	19.9336	20.8464	20.5007	19.6287
P23142	Fibulin-1	FBLN1	0.000666667	1.21052	+	21	8	42.4	18.3694	20.2495	19.735	20.0886	18.377	18.957	18.1732	19.4585	19.2692	18.6099	18.9193	19.3944	18.1983	18.945	17.8215	19.283	18.3982	19.7122	18.4682	19.8085	18.1714	18.356	19.2616	17.8559	16.421	19.7245	16.7448	18.0218	17.1956	19.8558	18.4218	15.6518	15.1394	17.3485	14.7963	18.3315	17.3855	18.2298	17.9089	18.2101	17.3875
P23142-4	Fibulin-1	FBLN1	0.00137143	1.15142	+	17	4	37.8	18.213	19.5034	18.5803	19.529	17.6328	18.427	17.5552	18.3953	18.5439	18.6765	19.6297	19.275	17.9012	18.9487	17.4577	18.9545	17.1198	18.7438	17.7923	19.1339	17.7921	17.6913	17.7475	17.2114	16.5703	19.7547	16.9239	18.013	17.3816	17.5298	17.7603	14.0894	14.0389	17.2817	13.2452	18.1374	16.2177	17.9218	17.5157	18.2541	16.6193
P98095	Fibulin-2	FBLN2	0.0012	1.37616	+	11	11	14.1	16.0461	17.603	13.8425	18.4852	15.9923	16.9612	14.9117	15.1479	14.5872	16.8546	16.9007	17.4588	15.1259	16.9858	15.332	18.9353	12.5532	16.4383	15.0703	16.7911	14.0501	15.1674	15.8361	14.759	12.4093	16.9641	12.9649	14.6757	12.935	17.5849	16.3245	13.9217	12.9267	14.2392	13.084	14.9268	14.6258	14.9028	15.3055	16.2305	13.9341
Q9UBX5	Fibulin-5	FBLN5	0.00109091	1.49171	+	11	11	30.1	18.2804	17.9721	16.0162	13.4025	13.3735	12.7009	12.8247	13.2153	17.12	16.1424	16.2753	16.9737	16.7436	17.5165	16.9873	17.5352	14.6004	13.306	12.8369	17.8009	18.9096	18.7836	18.1357	16.7631	16.558	19.1546	17.4258	19.1638	13.9253	17.1218	19.8547	16.7776	12.5113	17.6498	16.6237	18.4409	16.6498	19.0895	17.2391	17.8807	17.6458
O75636	Ficolin-3	FCN3	0.197448	0.390263		2	2	13.7	14.7784	14.3958	16.4783	18.147	15.7679	16.1991	14.9365	13.5907	17.6462	17.4776	15.6793	14.7747	17.2417	17.3536	15.9382	16.1285	14.2096	14.9882	16.2467	16.3183	13.2426	13.5108	12.337	13.8363	14.216	14.4374	13.9503	15.584	15.0717	15.3923	14.6631	13.1278	11.5884	14.8881	13.9651	13.6691	14.5356	13.91	13.3997	16.0014	14.3226
P21333	Filamin-A	FLNA	0.355556	-0.281106		113	107	57.3	22.6057	22.5116	22.9903	22.3352	22.7505	21.9459	22.8903	23.2771	22.4071	21.1967	22.6037	21.8984	23.0302	23.1479	22.0373	21.6696	21.7142	22.8603	23.1397	22.9914	20.8231	21.6703	20.108	20.7253	21.5254	21.4433	21.0115	21.3741	20.7099	20.023	21.6116	20.0755	20.7958	20.7455	20.8706	21.8678	21.1933	21.0253	21.2508	20.9807	21.828
O75369	Filamin-B	FLNB	0.839203	-0.0729051		32	25	18.6	19.3107	18.5356	18.9946	18.4945	19.6199	18.6432	19.9138	19.205	18.3285	18.3485	18.9401	19.5987	18.5312	18.0669	19.0058	19.6106	19.6666	19.0269	18.9008	18.0392	18.7159	18.3444	16.3364	17.4762	17.3034	18.6616	18.4601	16.926	16.3348	17.789	17.3851	18.9674	18.6216	17.183	18.9628	18.27	18.7173	18.4885	18.1751	17.6122	18.0093
Q14315	Filamin-C	FLNC	0.0121441	-0.786376	+	60	55	31.2	20.4374	19.5385	20.6302	19.031	19.9976	19.7478	20.4773	21.0933	19.9642	18.3255	19.6002	18.8362	20.3941	20.6445	19.2745	19.0574	18.6023	19.5667	20.7914	20.4501	19.0146	18.9122	16.8901	19.4351	19.7138	19.2412	19.0903	19.0882	19.1847	16.7344	19.5276	16.1539	19.0516	18.326	18.2952	19.2619	19.6301	18.4196	18.8455	18.7417	19.3225
O75955	Flotillin-1	FLOT1	0.568899	0.372799		5	4	19.4	17.1422	17.4134	14.4645	12.0259	13.8208	16.1957	12.9658	13.43	17.4872	13.6176	17.2563	18.0954	17.641	17.5013	18.3724	12.8059	13.6145	13.063	16.2898	15.293	18.3638	17.9308	12.9963	12.7417	13.3261	18.2395	12.1918	17.2532	18.0465	12.491	12.4272	18.5044	17.8369	13.6456	18.0525	17.9797	19.0698	13.409	13.073	18.1404	17.1243
P14207	Folate receptor beta	FOLR2	0.23169	0.471667		5	5	23.9	16.5729	16.2939	15.8134	16.2449	16.3741	16.2995	15.1808	12.9675	16.5792	17.1156	15.7178	15.5722	16.1551	15.9732	16.5224	15.0429	13.8245	17.0014	15.3816	16.9157	15.9241	13.3852	14.0457	13.1597	13.4737	12.6543	14.7311	14.1581	12.0327	16.533	15.9443	13.0083	13.5221	12.3505	13.3679	14.8512	14.2211	12.896	16.0369	16.5825	15.4316
P85037	Forkhead box protein K1	FOXK1	0.695099	0.119959		4	4	6	14.6801	13.0299	13.152	13.4188	12.5517	12.0076	13.4349	13.8367	13.3608	13.6746	14.4093	15.1302	14.0261	13.8712	13.669	14.7927	13.4878	11.991	12.537	14.1482	13.8358	14.4512	12.9473	13.7957	14.6607	14.445	12.9982	13.6337	13.6353	13.787	13.2222	14.7208	13.5349	14.0581	13.6754	13.1969	14.2883	12.5574	13.5011	13.7984	12.876
Q13642-1	Four and a half LIM domains protein 1	FHL1	0.0630455	-0.672419		5	5	30	16.3029	16.7556	17.447	15.2573	16.8392	15.1988	16.7486	17.4195	16.3622	15.7731	16.1625	14.6595	17.5853	16.8544	15.6187	14.9289	13.2303	16.5671	17.3233	17.1465	15.0191	12.5296	12.9954	12.6212	11.6356	14.3827	13.4177	11.4862	13.4192	12.3642	13.8939	13.221	13.2284	14.4989	12.7443	13.4089	12.7235	14.0312	13.4794	13.9492	11.7043
Q06787	Fragile X mental retardation protein 1	FMR1	0.879286	-0.0532413		3	3	5.2	15.445	14.6541	13.9462	13.0775	15.0071	15.686	14.4717	14.9501	13.0272	13.2381	13.692	14.2878	12.2625	13.8524	13.884	13.8578	15.3308	15.5315	15.0379	13.7341	14.9533	14.9352	13.858	14.7976	14.8975	13.586	15.4187	14.6009	14.8461	13.3295	14.6323	15.785	12.3806	14.2679	13.0784	14.6964	15.3831	15.3856	14.1428	14.352	11.8708
Q9H479	Fructosamine-3-kinase	FN3K	0.814748	0.0905643		2	2	8.4	13.4926	13.1497	15.2823	14.0641	15.8975	15.6468	12.1756	14.8888	12.6325	14.1903	14.0704	13.7663	13.173	15.1113	12.9386	13.6729	15.7425	13.6722	13.7039	15.7857	14.4321	14.2107	13.7211	13.1489	14.0218	14.1326	14.7864	13.8498	13.4684	13.7071	14.0193	14.5959	13.6164	14.7799	13.9367	13.6863	14.4834	14.6141	14.4848	13.9963	14.3591
P04075	Fructose-bisphosphate aldolase A	ALDOA	0.283051	0.354611		16	15	61.3	18.9992	18.5444	19.4634	18.9681	19.5786	19.3686	19.4472	19.1865	17.7225	19.1878	18.8051	18.755	18.2623	18.3024	12.9673	16.6702	20.0102	19.6207	19.7552	19.2934	13.8868	12.7915	13.2847	13.2063	14.6119	15.8131	15.0468	12.4213	13.6235	12.8955	12.8219	18.044	11.7168	12.2951	13.8552	13.1868	15.6309	14.96	15.3154	15.8842	16.5431
P09972	Fructose-bisphosphate aldolase C	ALDOC	0.2677	0.259004		8	7	38.7	17.5459	16.4426	15.9258	16.0843	16.3314	16.7037	17.3792	16.8544	14.9243	16.6583	15.7876	15.1036	16.3215	16.2514	16.8261	17.0317	16.3104	16.8682	16.6422	16.27	16.0767	15.6764	16.2532	16.0318	14.4384	17.1155	16.32	15.7357	14.8359	15.4704	16.0539	16.6942	13.7906	14.6047	14.8128	15.2103	15.9081	16.3309	16.315	16.3895	16.1556
P07954	Fumarate hydratase, mitochondrial	FH	0.485619	-0.186984		3	3	12.2	16.9004	16.55	15.8941	14.375	17.4411	18.9769	16.9459	17.8068	15.6385	16.9409	16.4663	17.1403	16.8472	15.6493	17.1934	17.1073	17.7985	17.2228	17.2759	16.0487	18.2034	17.6117	16.2401	17.3643	17.7448	16.4519	18.2836	16.9886	17.1214	16.7303	18.0032	17.6978	17.6467	17.041	17.6582	17.5732	18.6532	17.7954	17.0254	17.2299	16.7598
P51570	Galactokinase	GALK1	0.363629	0.236065		11	11	44.4	15.9274	16.4055	14.1556	13.4163	15.9011	16.3446	15.8012	15.0973	15.1837	16.2006	15.8151	16.0387	15.7635	15.4634	16.112	16.2814	14.6138	16.1712	15.6211	15.2411	15.153	12.6583	12.9258	13.4347	14.0394	14.1933	15.023	14.3155	13.6988	15.2883	15.3559	14.9221	13.5116	13.584	12.6095	15.0585	15.8408	16.091	14.2138	15.7334	14.2092
P09382	Galectin-1	LGALS1	0.923542	-0.0487224		9	9	88.1	19.3843	19.0249	19.9391	20.0257	19.5003	19.2237	19.0342	18.866	19.216	19.061	19.1687	18.7876	19.3087	19.6684	18.5344	18.4926	19.3854	19.6962	19.994	20.0276	13.777	13.4761	12.7994	13.7678	12.1968	15.9045	14.0178	11.9395	12.7996	12.4367	13.2434	13.2275	12.4505	12.7883	15.106	12.6762	14.6722	13.9859	12.8654	13.032	17.2782
P17931	Galectin-3	LGALS3	0.106794	-0.563887		7	7	36.4	18.9483	16.8228	18.3152	17.1194	20.1371	18.1725	19.1903	18.0518	17.8105	18.0928	18.6413	18.1051	18.4806	17.165	16.9221	16.9309	18.7929	18.3225	18.426	17.5436	13.159	17.575	12.8798	14.1124	13.596	12.9164	13.1526	13.0865	14.0743	13.9911	13.2316	13.1246	17.1853	12.3426	13.6661	13.098	13.7309	13.618	13.6686	13.9627	13.5015
Q08380	Galectin-3-binding protein	LGALS3BP	0.386544	0.243139		10	10	29.7	19.1863	17.7774	17.7457	17.8898	17.9031	18.1322	17.9068	16.8199	17.8073	18.5771	18.5009	18.386	18.1739	18.0618	18.3062	18.1727	16.6417	17.7796	16.7606	16.8514	17.4791	16.2676	14.2473	12.8723	16.4018	16.6362	17.4937	16.9429	16.315	16.6983	16.8888	17.3165	15.5528	16.0013	15.8701	16.2391	16.4109	14.9571	17.9885	18.0151	17.0802
P56470	Galectin-4	LGALS4	0.059344	-1.01664		13	13	47.7	19.9128	13.7237	17.5578	14.2616	19.906	17.2835	18.8402	15.8701	16.9374	16.3411	19.5254	18.6755	18.6849	16.3475	17.8384	15.9424	18.296	17.674	18.2265	16.4429	18.6507	13.2182	13.4265	13.0685	13.3583	17.1374	13.1649	16.7903	13.8192	13.7962	14.0005	13.4518	12.1684	13.739	12.8935	13.8478	18.6404	15.3763	14.3433	17.6407	16.058
P47929	Galectin-7	LGALS7	0.192404	0.558895		9	8	69.9	13.1034	16.6321	13.3408	13.8984	16.1891	15.5778	12.8136	14.4247	15.35	14.199	14.9023	14.3129	12.6104	12.3627	14.8867	14.5538	13.9461	13.5371	13.2876	14.1323	16.4073	17.4289	15.9504	16.0744	17.392	12.8136	16.0947	14.7712	17.0636	16.9038	13.0071	19.987	17.231	16.613	12.6734	15.3328	16.7858	16.6719	15.7874	16.6867	15.942
Q9UEY8	Gamma-adducin	ADD3	0.0573498	-0.576752		9	8	19.5	16.7612	16.7201	17.6478	13.5429	17.478	16.104	17.7376	16.5264	16.3805	15.9086	16.5996	14.8793	16.3732	15.7499	16.0344	12.9746	17.67	17.4084	17.5148	17.1355	13.9737	12.6803	12.5312	13.2798	13.3421	13.6748	12.6776	13.5125	13.3946	13.0549	13.5875	12.2932	12.3393	13.1462	12.7611	12.9283	13.4124	13.7204	12.8777	12.8705	14.8185
P09104	Gamma-enolase	ENO2	0.372605	-0.311451		10	8	32	16.9911	16.7002	14.5765	12.3695	15.7011	17.3355	16.2598	13.7898	16.9186	15.5283	16.977	17.1441	16.8017	17.0276	16.8656	16.5889	17.8241	14.1598	17.2025	16.291	15.7007	13.2602	13.0124	14.3814	14.9054	16.3421	13.304	14.9505	13.3319	13.2535	13.4393	12.7581	13.9754	12.9414	13.0982	14.662	15.6762	14.2538	13.9194	15.8817	15.0942
O75223	Gamma-glutamylcyclotransferase	GGCT	0.244434	0.426299		6	6	46.8	15.4386	12.929	13.9623	12.33	13.2106	12.7587	13.7667	13.1298	13.5999	15.3663	14.5189	16.0393	12.7161	12.8946	15.1265	12.8878	13.4044	13.9643	13.6941	12.4075	13.4664	13.6467	12.5337	12.6196	12.9682	13.1547	14.7613	13.134	13.7783	16.913	13.9894	17.4083	14.6511	14.4835	12.5541	12.3954	12.9925	13.5034	13.4942	16.1687	13.2211
P36269	Gamma-glutamyltransferase 5	GGT5	0.00768421	0.730268	+	9	9	23	15.5001	17.9775	16.6591	15.6773	16.0055	16.7437	15.883	17.0335	17.3018	16.8385	17.1349	17.0076	15.6937	16.4174	16.7603	17.4033	18.0217	17.4957	16.4727	16.6836	16.3161	16.0565	16.4044	15.2365	13.3708	16.4987	16.9478	16.483	16.3995	15.7312	17.2779	16.5317	14.2377	14.3643	14.1363	16.7204	15.6101	16.9838	17.1139	17.153	16.407
Q8TAX9	Gasdermin-B	GSDMB	0.344087	-0.368328		5	5	15.3	15.6031	14.7302	13.6242	13.0108	16.9795	20.5055	16.6846	13.0129	14.4035	14.3501	14.118	13.3865	15.4646	13.8262	13.8076	12.6361	13.1737	12.8074	15.5872	13.1926	16.6881	14.7893	12.9154	13.4672	14.763	12.7603	15.3955	14.6875	14.4573	12.9339	14.4477	16.6229	13.5801	13.8982	12.0697	13.1844	14.973	12.2362	15.4099	15.7529	15.0333
O95479	GDH/6PGL endoplasmic bifunctional protein	H6PD	0.333529	0.321131		12	12	21.6	15.3207	16.8096	13.0087	12.665	16.3045	17.7026	16.6689	15.957	13.8115	15.4595	15.3551	16.158	13.1918	15.0467	16.7881	16.7773	13.2933	15.484	15.9325	15.1558	15.3917	13.1519	15.0652	12.7123	13.3309	17.9777	13.7251	15.1253	13.0431	15.6613	15.5372	15.6532	13.8512	12.9715	12.7572	13.0292	15.8703	15.9127	14.3062	14.4562	14.1769
Q13630	GDP-L-fucose synthase	TSTA3	0.344835	0.402107		2	2	5.9	16.564	15.9363	15.1327	11.9489	16.0393	15.0015	16.3644	15.9224	15.8162	15.177	13.7897	17.723	16.139	14.4577	17.3717	16.7946	13.1555	16.1947	15.0894	14.9967	17.4243	16.3439	14.9077	12.7909	15.9527	13.4533	13.2051	16.2027	13.0622	15.0713	14.5906	16.5153	13.2689	12.0229	13.5928	15.1431	13.2324	16.4743	16.7808	16.0837	15.2409
O60547	GDP-mannose 4,6 dehydratase	GMDS	0.266359	-0.564431		5	5	16.4	14.9829	14.0254	12.3707	13.1168	18.1904	13.3263	17.4733	14.1964	14.926	14.1127	13.7407	16.7183	16.4377	12.7931	17.3158	14.1809	16.3663	12.6597	13.948	16.1369	17.8776	17.0188	13.6101	12.8302	17.3389	13.0602	14.2194	16.6176	13.4872	16.2568	13.1252	18.3437	15.5613	12.9297	17.5355	16.8992	18.169	17.9369	13.8239	17.7817	13.3872
P06396	Gelsolin	GSN	0.26484	0.335244		25	16	51.5	18.9281	18.5827	19.6091	19.9981	19.7556	19.463	19.2329	19.0834	18.9811	18.8094	18.5901	18.0481	19.167	19.6193	18.1399	18.1685	18.9887	19.4821	19.9315	20.092	15.8437	13.6436	14.1253	14.1734	15.5758	14.0281	13.3856	14.9743	14.1954	15.1626	13.908	15.1794	12.2383	13.5018	13.1985	14.7996	15.0995	13.6362	15.1216	17.3137	16.2045
P35269	General transcription factor IIF subunit 1	GTF2F1	0.516868	0.261508		3	3	5.8	16.758	15.7357	13.1785	12.962	14.5026	13.6369	15.2527	13.1192	15.8264	16.3084	15.7144	17.1765	16.3178	16.0794	17.0043	17.4124	13.924	13.2378	12.4753	11.9333	16.3947	13.6959	12.92	14.8082	13.5195	16.0512	15.795	15.2946	12.1768	13.9738	13.355	16.7499	13.8593	13.1741	13.9578	15.0895	16.3602	15.906	13.3027	15.9561	12.8947
P78347	General transcription factor II-I	GTF2I	0.00414815	0.983806	+	4	4	5.2	17.0988	16.4976	13.1563	14.6025	13.1302	14.1813	15.6822	13.4069	16.412	16.8179	12.6187	17.6412	15.5348	16.345	16.206	19.1547	13.4129	13.4248	15.1475	15.6466	15.2672	12.7849	13.8818	12.9162	12.655	14.3454	14.1089	14.4637	13.6915	13.3373	13.3731	16.2071	13.5734	13.1085	13.6188	15.2734	12.9152	16.4521	13.468	14.3517	13.5883
O60763	General vesicular transport factor p115	USO1	0.750192	0.110489		6	6	5.6	14.1368	13.8761	13.7926	13.2139	14.3685	15.2675	13.3485	12.1785	13.3652	14.7681	15.4267	15.5343	14.3658	13.7046	15.4472	15.2907	14.2475	14.9728	14.3305	10.7179	13.6341	12.6088	13.6638	12.0615	11.663	15.8019	13.446	12.9308	13.9132	13.7834	12.9154	13.2711	13.0419	12.6931	13.522	14.0671	13.4842	13.7774	14.0806	13.2989	12.9738
P11413	Glucose-6-phosphate 1-dehydrogenase	G6PD	0.109574	0.511236		13	13	29.5	15.9074	15.3541	13.3263	13.2951	13.9031	15.2655	13.4558	14.6715	15.4803	16.6857	16.4753	17.0858	15.811	16.034	15.9727	17.1333	13.182	13.7057	14.5212	13.7927	13.7538	13.7305	13.3736	11.6617	12.9187	17.9707	12.9773	12.6524	13.607	16.5055	14.5717	14.0081	14.351	12.3894	13.15	13.0878	13.7349	14.0643	12.1279	15.9909	11.3098
P06744	Glucose-6-phosphate isomerase	GPI	0.899045	0.045954		14	14	37.3	16.6391	16.0679	12.5603	15.9662	16.3492	16.805	15.7079	13.4213	16.2408	16.9636	16.31	16.6254	16.7465	16.2826	15.7548	16.0213	13.8761	15.8554	16.5166	16.12	13.1636	13.1493	12.7822	12.9218	13.5197	10.7593	14.1447	12.9026	12.4277	12.9611	13.5643	13.7033	12.1369	11.9797	13.6801	13.6192	13.0227	12.5302	13.2959	13.5973	13.3977
P00367	Glutamate dehydrogenase 1, mitochondrial	GLUD1	0.987952	-0.00646545		16	16	34.2	15.4927	16.1351	15.3299	13.2734	17.9868	19.2273	17.2917	16.8832	15.4817	15.2951	14.7825	15.7798	16.2716	15.183	14.8665	14.9388	16.8271	16.8149	18.1794	16.59	17.768	16.8851	16.0293	16.9159	16.379	17.187	17.2198	16.341	16.5278	16.3931	17.5853	17.2022	16.046	16.4873	17.1402	16.8532	18.0141	17.3748	17.5579	17.7985	16.6837
P15104	Glutamine synthetase	GLUL	0.00544928	0.598901	+	5	5	18.8	14.3168	15.0238	14.6384	15.9838	14.8057	16.2582	15.0002	15.758	14.3505	14.847	14.4355	15.0971	14.3904	14.1261	14.4737	15.6501	16.3778	15.8088	15.4394	14.9621	13.4999	14.129	13.2539	13.3385	12.4652	13.2411	13.7044	13.8693	12.8716	14.415	12.5818	14.9408	12.9729	12.7552	13.5638	12.4689	13.2676	13.1255	12.693	14.3464	13.9444
Q06210	Glutamine--fructose-6-phosphate aminotransferase [isomerizing] 1	GFPT1	0.940373	-0.0272723		16	16	33.6	18.8099	17.1866	16.8768	16.1094	18.6561	17.6421	18.1063	17.4413	16.4906	17.3646	17.7579	18.0987	17.4039	16.4982	17.9014	17.813	17.9974	17.7624	17.4584	16.1107	17.9848	16.7941	15.9475	16.8577	16.5116	16.7673	17.5056	16.0688	16.5908	16.4056	16.8844	18.0736	16.6526	16.2838	16.537	17.1811	19.0305	17.7564	17.1837	17.3781	16.958
P47897	Glutamine--tRNA ligase	QARS	0.96867	-0.0198441		16	16	25.4	17.2579	15.7422	14.1623	13.9277	16.4465	16.0698	16.0811	13.349	15.2194	16.0197	16.0125	16.5611	15.7701	15.2242	15.5303	15.4523	12.4161	15.1262	16.2666	13.3181	16.0405	13.3949	12.4701	12.1085	14.3796	15.5261	13.8188	13.0437	13.4518	14.2314	13.391	16.5665	14.0811	12.6136	14.1299	14.3299	16.8588	15.3413	13.0101	15.8809	13.8224
P07203	Glutathione peroxidase 1	GPX1	0.0305202	0.672545	+	10	10	57.6	16.9071	16.1293	12.5585	12.3759	17.255	18.4834	16.629	17.2561	15.5306	16.8154	16.9068	17.5597	16.0682	16.3413	17.0817	16.5947	13.1071	16.3074	17.7044	17.2235	14.9724	12.7248	14.2522	14.4915	13.0395	12.953	14.2329	15.5745	12.1498	13.1109	13.0648	13.8455	13.7698	13.0218	14.5107	13.0692	14.172	13.4726	15.9269	16.95	15.9175
P00390	Glutathione reductase, mitochondrial	GSR	0.828449	-0.0993242		5	5	20.9	17.9092	14.2848	17.245	12.5999	16.8633	16.3778	17.3106	16.3743	16.7395	17.3909	17.9175	17.6096	16.3186	16.7695	18.0549	17.9831	18.766	16.4726	16.5462	16.7415	13.0799	13.1237	13.2519	14.1566	12.7377	17.2132	14.3419	13.1228	13.2858	13.5889	12.7001	13.3573	13.0512	12.2282	13.4423	12.3343	15.6914	14.2891	13.9235	16.4066	12.2529
P21266	Glutathione S-transferase Mu 3	GSTM3	0.0441722	-0.58666	+	5	5	24.9	14.2798	14.3906	14.5906	12.8792	14.9696	13.2606	14.1106	13.4327	15.0639	13.83	15.311	13.1903	15.3747	15.1348	14.6138	13.0893	12.4351	14.6013	14.8336	13.7233	13.0916	13.6081	13.4059	13.053	13.8997	14.0175	13.6309	12.3994	13.6915	12.7678	12.2028	13.1751	13.2532	12.4399	13.4602	13.8743	12.607	12.4016	14.1032	14.9109	14.5394
P09211	Glutathione S-transferase P	GSTP1	0.0945031	0.48073		9	9	65.7	17.8398	18.2984	18.5875	18.4524	18.8187	18.8874	18.7984	18.5528	17.9719	18.9505	17.9942	18.239	18.1719	18.1253	17.8534	17.2071	18.8649	18.8518	19.2484	19.058	14.2301	14.0029	13.1689	13.1537	14.1586	15.633	13.0196	13.6001	12.8894	13.5164	14.9323	17.3238	13.4132	13.4672	14.4562	13.4038	15.0471	14.6131	13.8091	15.8425	16.1129
P30711	Glutathione S-transferase theta-1	GSTT1	0.758119	-0.101326		7	7	19.6	15.3974	12.9182	13.4214	13.7391	13.4124	12.9706	13.7353	12.7513	13.6553	13.4056	15.803	14.9777	14.5159	14.4908	14.1532	13.2074	13.2825	14.3095	15.7402	15.0206	13.4488	12.5787	13.5973	13.3657	13.69	15.4586	13.287	14.7935	12.4245	13.5606	13.8977	14.034	13.2215	12.9176	12.8396	12.3162	13.9093	13.5531	13.588	14.7789	12.1163
P48637	Glutathione synthetase	GSS	0.666602	0.184856		11	11	31.9	17.8847	16.5219	17.6676	17.1487	17.1992	16.9474	16.9079	17.0119	16.2646	17.4474	16.7464	17.8215	16.9501	16.5953	17.6859	17.8855	17.4081	17.6145	15.3023	16.5962	17.2369	14.3458	15.5755	15.523	15.9127	15.909	14.0546	16.4182	12.5259	15.7856	15.4899	17.4388	16.4001	13.1981	16.1352	15.5104	16.1715	13.1924	16.5973	16.9868	16.3345
P04406	Glyceraldehyde-3-phosphate dehydrogenase	GAPDH	0.321205	0.219894		23	23	69	20.4359	20.586	21.4336	21.2449	21.1241	20.9331	20.8435	20.7169	20.2887	21.1063	20.3313	20.5408	20.7288	20.9618	20.157	20.4841	21.2778	20.9579	21.4897	21.0601	19.2486	18.6903	19.2745	19.2295	19.9021	18.5285	19.2532	18.726	20.0413	19.8115	19.1818	22.1933	19.0381	19.8503	19.164	19.1917	19.709	19.159	19.2989	20.2295	19.7959
Q8N335	Glycerol-3-phosphate dehydrogenase 1-like protein	GPD1L	0.285409	-0.387501		3	3	14	16.239	13.3912	13.783	13.3368	13.13	13.6602	13.1197	13.7073	14.8323	13.9079	16.6569	14.7635	14.0748	13.9709	14.3613	12.5879	13.6702	14.6497	13.4836	12.1713	15.9915	13.8363	12.5606	14.4227	13.3397	16.265	12.7285	14.7886	12.6223	11.9592	15.263	15.2203	13.1109	14.1958	13.1927	14.702	16.0447	13.4754	13.2366	15.5144	14.5294
P41250	Glycine--tRNA ligase	GARS	0.174582	0.41361		4	4	8.9	16.6259	14.7699	13.0279	14.4124	15.0615	15.8913	14.6656	12.8309	15.562	16.5154	16.3967	17.6671	16.0176	15.8157	16.213	17.43	13.4687	13.4708	15.0245	13.7583	15.0992	14.1269	13.6642	13.0981	13.2528	17.0738	13.6294	13.0694	13.9303	14.9974	14.7427	15.1202	12.9653	12.9568	12.9582	13.2915	15.7704	14.4862	14.3543	16.0136	13.8711
P11216	Glycogen phosphorylase, brain form	PYGB	0.881388	-0.0582055		30	21	39.6	19.1862	17.7837	17.0993	16.4803	18.4571	17.8729	17.8347	17.4828	18.0422	17.789	19.2428	18.963	18.2647	18.2413	18.584	18.5794	17.5743	17.4987	18.4905	17.548	18.6127	17.5316	16.3828	17.1911	17.6793	18.5252	17.5755	17.6952	17.2201	16.4157	18.6033	18.2327	18.1258	17.806	17.7141	18.0214	18.9096	18.3981	17.6206	18.2101	16.9278
P06737	Glycogen phosphorylase, liver form	PYGL	0.177378	0.400562		18	10	21.6	14.0357	13.7605	13.196	14.4646	13.811	14.884	14.1062	13.888	14.3967	15.6478	15.7309	14.4947	13.1441	14.0956	14.9695	16.4448	12.4656	13.663	14.1658	12.8829	14.5118	12.3331	13.9811	12.9732	12.7397	16.6513	13.1931	13.3998	12.5412	15.2211	14.1335	13.1989	12.388	12.5841	14.6048	13.3123	13.9545	12.9864	13.5942	14.163	11.9009
P46976	Glycogenin-1	GYG1	0.482536	-0.164845		3	3	8.9	17.1427	17.3806	17.3359	18.0384	16.5339	16.5264	17.9076	17.6138	17.6515	17.2295	16.1918	16.4523	18.3189	18.8331	17.6328	17.3397	15.8097	16.3191	17.698	17.4387	17.548	17.4345	17.7408	17.9729	17.5826	14.9	18.4149	17.6332	17.9872	17.3915	18.0994	16.8668	17.8568	17.6832	18.032	17.9621	18.088	18.373	18.432	17.8223	18.0046
O43292	Glycosylphosphatidylinositol anchor attachment 1 protein	GPAA1	0.97727	0.0123793		2	2	4.2	14.1934	14.7341	14.2771	13.3568	15.1781	15.0456	15.2646	15.4919	12.543	13.6357	12.5353	14.5238	12.0459	13.2451	13.9507	13.9071	14.156	15.1222	15.3915	14.6878	15.3006	14.7805	12.606	14.0167	14.9511	13.1777	15.4421	14.0746	12.4071	12.9778	12.7313	15.6803	15.2064	13.3849	15.7908	16.7589	15.0125	16.3566	14.7741	12.7589	14.5182
Q9UBQ7	Glyoxylate reductase/hydroxypyruvate reductase	GRHPR	0.986205	0.00825099		6	6	33.2	16.5415	15.6415	12.8662	14.7142	16.342	16.0706	15.0283	14.667	15.0199	15.7015	17.1449	16.3648	16.7785	16.3684	16.621	15.8682	14.3378	13.6409	16.7177	14.0792	15.2177	12.7851	13.1673	13.4862	13.2133	15.974	13.5684	14.0851	13.8406	13.3564	12.1306	12.9704	13.6279	13.4222	13.1786	12.751	14.9282	13.4271	12.8222	15.3376	11.4491
P35052	Glypican-1	GPC1	0.0660221	0.52052		6	6	15.8	14.4236	14.723	13.3284	13.9196	13.0642	14.4617	13.2121	13.4712	13.9112	14.4375	14.9409	15.61	13.6324	13.3229	12.7861	13.5007	14.2285	12.762	13.192	14.9283	15.1221	15.4977	15.4161	15.5018	15.8419	15.7349	14.8936	15.4724	15.5822	14.096	15.6163	14.5754	15.3889	15.2975	15.9701	15.3966	13.9679	16.3001	15.3385	16.1388	13.9115
Q92896	Golgi apparatus protein 1	GLG1	0.840156	-0.088949		14	14	14.8	14.3532	16.7	13.4415	13.8532	17.1704	17.8475	16.5334	14.8458	12.404	13.034	12.9933	15.8865	14.0114	10.9037	14.5078	12.7996	14.1691	14.9783	16.5804	14.7293	15.5279	13.5101	12.5715	13.3884	13.2985	15.4776	14.5737	12.9618	13.4657	14.9182	14.2636	15.0308	13.0051	14.1475	14.4636	14.1946	14.8744	13.4921	13.3091	15.1362	12.8806
Q08378	Golgin subfamily A member 3	GOLGA3	0.852588	0.0968632		5	5	6.1	14.7029	15.177	13.9615	16.4273	15.715	13.427	17.2434	15.2365	15.0746	13.6064	13.2077	13.4617	15.1794	15.1784	12.9412	14.2832	15.1172	15.5815	15.4062	15.6578	15.7562	13.4164	14.3743	17.3228	16.9513	13.5481	13.5792	13.4908	17.1761	13.6158	16.7358	14.8467	13.4492	12.0118	16.4465	16.8015	16.1891	13.6168	17.0027	15.9629	16.5735
P28676	Grancalcin	GCA	0.0656204	0.635039		4	4	26.7	15.212	16.6355	12.6535	14.9131	15.3436	13.5436	14.843	13.5788	16.3394	12.9277	13.8067	15.3577	15.1411	15.3815	16.0896	17.9193	13.6396	15.5182	15.5808	14.4241	14.461	13.6466	16.6432	13.6036	13.8166	14.1724	12.757	14.9184	13.8585	18.5394	15.6946	16.3944	13.4223	14.8821	14.0675	13.2648	14.9238	14.6365	13.4601	15.7091	13.3387
Q9H772	Gremlin-2	GREM2	0.0027234	0.929507	+	3	2	21.4	17.0334	18.786	16.9315	16.9598	16.3563	16.5101	15.8305	16.296	17.1972	18.0487	16.5481	16.851	16.7784	17.9737	17.0989	17.6837	13.5414	15.8505	16.2133	17.8835	16.6632	17.2868	16.4074	16.0423	15.6727	13.2504	15.6622	16.8212	16.6427	15.964	18.1671	15.413	14.432	16.2487	14.9397	16.8709	14.6973	18.08	17.0807	16.8644	15.821
Q8TAE8	Growth arrest and DNA damage-inducible proteins-interacting protein 1	GADD45GIP1	0.385947	-0.341357		2	2	16.2	15.1761	14.0024	13.0848	13.1309	15.9213	17.5	16.7601	17.3022	12.9314	13.2973	14.0048	15.7088	14.1475	12.5075	13.6644	13.7027	17.6986	15.7474	16.5333	13.2338	17.2743	16.1181	14.9501	16.2485	16.3261	17.0502	17.6119	16.4962	16.202	14.9537	14.4011	17.006	16.2276	15.7471	16.6357	15.875	17.6002	17.1531	17.4711	17.1458	16.0129
Q9NUV9	GTPase IMAP family member 4	GIMAP4	0.43298	0.260719		5	5	19.5	14.957	15.682	14.5531	12.3331	14.8711	15.8288	14.9709	11.9972	15.9505	15.9073	14.6359	15.0428	15.8012	15.1707	16.163	15.9918	14.1827	15.5017	14.8018	14.9609	15.989	15.0652	15.1701	12.7373	14.5518	17.1609	15.1698	14.7644	15.821	16.9694	13.5725	14.9736	13.7096	14.5545	15.2668	15.9965	15.2284	12.6341	15.1766	12.2715	11.6778
P01116-2	GTPase KRas	KRAS	0.780037	-0.0992401		4	1	34	14.5322	14.8297	13.6193	14.0635	13.9946	13.9625	14.3564	14.3366	14.644	14.14	15.0077	14.9427	14.5679	12.5912	15.0011	14.8698	13.5979	14.4847	13.6905	13.0711	15.4046	15.3526	13.5706	14.8728	12.8641	15.4597	15.3957	13.1588	12.5779	13.3038	15.0213	15.2262	15.2902	12.9542	15.6106	15.2333	15.2035	14.5442	15.3742	14.4082	14.9774
P63096	Guanine nucleotide-binding protein G(i) subunit alpha-1	GNAI1	0.457757	-0.259742		5	3	17.5	16.524	13.5792	13.2639	13.3373	16.424	16.1022	16.3516	12.9233	17.279	15.6941	15.2892	16.3987	16.0721	15.9116	15.8382	16.3893	13.6911	13.3128	16.0253	15.8301	12.8607	13.4896	13.2317	12.5617	12.5946	13.1836	16.5417	15.6157	13.2322	11.5615	15.8036	13.9654	12.8817	12.0901	12.3548	13.6402	14.2748	13.5891	13.6209	15.9256	15.6692
P04899	Guanine nucleotide-binding protein G(i) subunit alpha-2	GNAI2	0.117862	0.329527		12	10	38	19.235	20.7411	20.6608	20.468	20.0759	20.1989	20.1372	20.0317	20.6463	20.4933	20.1209	19.7256	19.6875	19.8278	20.507	20.7521	19.9915	20.6474	19.9286	20.0785	18.4714	19.6147	19.6065	18.8175	18.3037	18.4808	19.5384	18.9847	19.1248	18.5813	19.5443	18.3621	18.7758	18.9981	19.1964	19.338	18.7629	19.739	18.5291	18.6795	18.7372
P62873	Guanine nucleotide-binding protein G(I)/G(S)/G(T) subunit beta-1	GNB1	0.485332	-0.223344		14	10	66.5	16.0571	14.7754	16.7066	15.2887	17.1958	16.4846	16.1223	13.4748	16.4175	16.6955	17.3684	15.1627	15.4061	15.0596	13.104	15.311	15.2282	16.6621	17.4812	17.2145	14.7791	13.5199	12.5056	13.616	14.747	14.0992	12.7141	13.2049	12.1523	13.9472	13.802	13.5743	12.6547	11.5649	13.7694	12.9149	12.986	13.1368	14.2641	13.5461	12.5846
P62879	Guanine nucleotide-binding protein G(I)/G(S)/G(T) subunit beta-2	GNB2	0.372588	0.553396		10	6	47.4	19.753	19.7422	17.4741	12.4754	19.6918	18.5495	19.7638	14.0452	20.3059	19.3223	19.7557	19.764	18.507	19.3321	19.2219	19.3286	15.9255	19.4495	19.701	19.2523	19.8163	13.449	18.8052	12.8268	13.3528	19.8284	19.9357	19.1831	13.5277	19.5359	19.0525	17.3291	13.6934	18.4344	18.6508	18.7589	19.8765	19.7452	19.7899	19.8804	19.0094
P08754	Guanine nucleotide-binding protein G(k) subunit alpha	GNAI3	0.068	0.713777		9	8	32.2	16.961	17.4508	13.5777	13.1133	16.7075	16.9109	15.8565	14.1216	17.1664	16.9988	15.4283	17.5145	16.0861	16.677	17.5213	17.6386	13.595	15.7845	14.8689	15.1495	16.8104	12.313	12.0112	13.0524	13.5223	16.8052	13.6927	14.7696	13.4309	17.2401	16.1566	13.4209	12.6505	13.3722	13.4628	16.5043	17.3748	13.6707	13.3379	16.914	15.7441
P09471	Guanine nucleotide-binding protein G(o) subunit alpha	GNAO1	0.00815584	-0.923454	+	5	4	19.8	17.6204	16.8756	18.5183	16.594	17.5701	15.9163	17.9448	17.6386	18.0178	15.9321	16.7031	15.3501	16.9197	16.7133	16.3237	15.567	17.5687	17.6609	17.9281	17.7172	15.9371	16.0736	13.4222	16.5134	16.3567	13.6685	17.1663	16.8074	13.7015	12.2078	15.8668	13.3271	16.5963	13.7118	16.1329	16.8998	16.3956	13.8263	16.1831	16.4579	17.4483
P50148	Guanine nucleotide-binding protein G(q) subunit alpha	GNAQ	0.845493	0.0880505		5	4	18.1	15.9811	16.3377	13.0159	13.4349	15.7875	16.0562	16.0074	13.4328	16.5308	15.4699	16.2289	16.3554	14.4464	14.0265	15.8277	16.2721	13.3534	16.4422	15.6282	15.5341	15.436	12.383	13.2049	12.9149	12.9142	16.7165	15.1961	15.0212	14.041	14.9485	14.8331	14.041	13.808	13.1591	13.845	14.5997	15.515	13.1085	12.593	15.7006	14.5046
P29992	Guanine nucleotide-binding protein subunit alpha-11	GNA11	0.998327	-0.000584627		4	3	14.2	16.6474	16.2255	15.898	12.0363	16.6409	16.2893	16.8123	16.0368	16.6917	16.1453	17.1364	16.7927	15.1025	15.1696	15.9613	16.3637	13.7687	16.8028	16.4553	16.2066	16.4411	12.9634	13.2881	14.0239	13.3929	16.7037	13.4159	15.8549	12.6597	13.5123	15.5745	15.2901	12.1241	13.1035	13.0095	15.0157	16.5581	12.4235	13.0234	15.3738	14.6899
Q14344	Guanine nucleotide-binding protein subunit alpha-13	GNA13	0.749131	0.0902254		4	4	14.3	15.8205	15.9551	14.8676	15.6068	15.9158	15.9098	15.8413	15.5994	16.7087	16.1581	16.5167	15.6058	15.5036	14.3364	16.3989	16.3015	15.7132	16.0472	15.2052	15.4509	15.4939	14.6988	14.7609	13.9102	14.4972	16.2798	13.3714	14.527	13.8169	14.5627	14.8748	15.0033	15.1537	14.578	15.5067	14.5469	15.4585	15.2678	15.1998	15.0398	14.7453
P63244	Guanine nucleotide-binding protein subunit beta-2-like 1	GNB2L1	0.0949091	0.520475		9	9	42.3	17.6359	18.3282	15.9149	16.3839	18.0893	18.0325	17.6422	17.231	18.033	17.7245	17.6962	18.7496	18.0739	17.5411	18.5497	18.5021	17.3756	17.9528	17.8	17.4001	18.7031	18.3649	18.6155	18.0173	18.2605	16.4765	13.7997	18.0832	14.517	17.7498	17.6993	18.6326	18.2492	18.0476	18.5897	17.5202	18.2217	19.0239	18.807	18.1412	17.2927
Q9BSH5	Haloacid dehalogenase-like hydrolase domain-containing protein 3	HDHD3	0.90127	0.0566768		4	4	22.7	15.0332	14.1222	14.7172	13.7108	16.4079	15.5691	16.297	16.7802	14.572	12.8381	13.4229	14.8393	13.2628	12.6137	13.6466	12.9922	17.7733	16.5752	16.3304	15.13	16.9002	15.8371	12.1685	14.8709	15.9661	13.6391	16.67	15.7399	13.6341	12.6244	15.6119	16.8086	13.0228	12.4364	15.7087	15.8924	16.9139	16.2044	16.2763	16.4585	15.2419
P00738	Haptoglobin	HP	0.00907527	0.869307	+	17	11	46.3	18.9863	19.7851	21.2005	22.5001	19.2884	19.319	17.7631	18.1869	18.6745	19.3157	16.364	17.1758	19.6006	20.417	18.9652	18.6695	18.5743	18.3445	20.0467	21.1393	13.2399	14.976	15.7607	18.1154	16.0364	16.1157	15.1826	16.5712	14.1898	17.3476	17.4983	14.5021	13.0419	12.6214	12.9185	16.363	15.0566	18.5853	14.6676	12.5589	19.3964
Q53T59	HCLS1-binding protein 3	HS1BP3	0.361729	0.28079		6	6	17.6	17.072	17.3799	16.0284	16.8504	16.8748	17.1093	16.9778	17.1957	16.3625	16.4585	16.8883	17.1015	16.7668	16.815	17.1451	17.4097	16.2831	17.2982	16.9029	16.9097	16.3817	15.0276	13.1972	12.709	14.7588	15.638	14.8074	15.7075	14.8749	12.8478	15.1667	15.106	11.5397	12.7762	13.66	16.0871	15.9711	15.9716	15.3706	16.1689	14.6157
Q96MM6	Heat shock 70 kDa protein 12B	HSPA12B	0.85726	0.0683931		9	6	17.3	13.7748	15.7843	14.6771	14.2687	13.6614	15.1176	15.0107	15.1634	14.7438	15.5347	16.3103	14.6108	14.7731	15.2708	14.0402	14.7709	13.6721	15.1498	15.5161	14.9974	14.3619	14.3484	13.3814	13.8667	14.6893	15.0182	14.0221	14.8908	13.0427	13.3065	15.5254	13.1268	12.8007	14.7271	15.4079	15.4048	12.8341	14.8317	13.1823	13.3971	12.6062
P0DMV8	Heat shock 70 kDa protein 1A	HSPA1A	0.900485	-0.0341799		26	15	42.9	21.4433	21.5575	21.0343	20.6269	21.0484	20.7549	20.9519	21.0687	21.1643	20.7205	21.2256	21.1517	21.4773	21.438	21.4393	21.5536	21.1904	21.4348	21.4066	21.0202	20.8538	20.2076	19.4533	20.2171	20.0958	20.5069	20.1987	19.4258	19.7416	20.3897	20.5022	20.5898	19.88	19.6847	20.7171	20.9311	20.891	20.7173	20.4219	20.5636	20.4899
P34932	Heat shock 70 kDa protein 4	HSPA4	0.500136	0.162433		10	9	14	17.7306	17.6252	17.2541	16.9071	16.9792	17.0503	17.4624	17.2708	17.3037	17.0343	16.0847	17.1811	17.2918	17.312	17.5704	17.6118	17.5825	17.2908	16.9699	16.808	16.7169	15.417	16.2014	15.312	16.0604	16.5908	16.7968	15.9411	16.0122	16.2985	16.0738	16.9018	15.9443	15.2117	16.8635	16.534	17.268	17.0475	16.7572	16.5062	16.6968
P11142	Heat shock cognate 71 kDa protein	HSPA8	0.327616	0.271118		29	21	47.4	20.8336	21.0094	21.3607	21.1009	21.7347	21.4503	21.4181	21.3917	21.1803	21.0756	20.5671	21.2402	21.1041	20.7673	21.5328	21.3038	21.0953	21.8844	21.5031	21.6729	20.3057	19.5475	18.562	17.6908	18.7935	19.168	18.4972	19.1718	17.3439	18.5805	18.3273	19.8213	19.1632	18.8247	18.8245	18.559	19.9171	19.0543	19.3674	19.1862	19.3028
Q92598	Heat shock protein 105 kDa	HSPH1	0.0182941	0.689204	+	6	4	8.9	16.1539	16.1481	16.425	15.5923	15.1904	16.461	15.4528	15.9571	15.8216	16.9582	15.3615	18.3319	15.662	15.7468	16.1926	17.7453	16.4302	16.5122	15.8035	14.8577	14.7308	12.8188	12.7114	14.8273	13.5327	15.3831	13.9975	12.8884	13.1538	13.5791	12.2883	16.5759	13.5537	13.3268	14.42	12.5656	15.5108	15.5036	14.9547	15.7125	15.0724
Q12931	Heat shock protein 75 kDa, mitochondrial	TRAP1	0.913775	0.0647158		13	13	27.6	15.3185	14.6332	13.079	12.8111	17.4561	19.3393	16.8474	17.1015	13.4579	16.5577	14.8537	16.5757	15.2272	12.7706	14.831	15.938	16.3568	17.133	17.5111	15.5092	17.7558	14.7367	13.5913	16.0923	15.3523	18.2839	16.0724	15.2774	11.7643	15.6294	15.7999	17.3779	14.0908	12.6194	15.3555	16.09	18.6915	16.0571	15.277	16.9589	15.6757
P04792	Heat shock protein beta-1	HSPB1	0.287169	-0.240228		11	11	70.7	22.2368	21.3825	21.7516	21.3253	21.374	21.7487	21.817	21.8342	21.5906	20.7396	22.0953	21.3908	22.141	22.6894	21.0884	21.0204	20.3917	21.2669	21.8732	21.7219	21.4229	21.5916	20.3746	22.5217	19.6198	19.9376	21.6223	21.4137	22.3387	20.9324	21.8869	20.6132	21.5867	21.1308	21.1869	21.2992	22.0144	21.8732	22.2052	22.1703	22.0406
O14558	Heat shock protein beta-6	HSPB6	0.270914	-0.465875		5	5	50	19.4312	19.0233	20.7061	19.5049	19.4265	18.544	19.4255	21.0809	18.5426	18.0477	20.2124	17.8397	19.4828	19.3204	19.5711	18.1356	18.2285	19.6435	19.457	19.3725	16.5688	17.2252	13.4318	12.3825	17.7481	16.7093	17.9831	18.9104	17.995	15.1699	17.3497	13.2441	12.7813	12.636	14.5972	18.0554	17.1405	17.5012	18.4822	17.3391	17.7866
Q9UJY1	Heat shock protein beta-8	HSPB8	0.372557	0.445467		3	3	25.5	16.4916	16.4137	13.2398	17.0585	13.2488	16.2963	13.7818	18.3634	13.2309	15.4052	15.0804	13.5608	12.2003	17.1679	16.9225	13.7697	13.4811	17.5032	17.1503	17.1568	13.2074	13.1534	12.5471	12.8739	12.8662	13.2367	14.3796	13.1307	12.7085	12.4822	16.2165	13.6854	14.1126	13.2157	15.8405	16.1666	12.8187	14.7872	16.8368	15.6212	16.1467
P07900	Heat shock protein HSP 90-alpha	HSP90AA1	0.328496	0.29385		18	12	31.1	20.2939	19.1315	18.2731	18.676	18.9737	18.8786	19.2666	14.8874	19.5523	19.352	19.5915	19.9774	19.5784	19.7122	19.7523	20.1582	19.0577	18.5453	18.6885	18.4243	19.2925	18.3407	17.773	18.2485	18.3164	19.325	18.4312	17.7332	18.1282	18.5709	18.3836	18.9079	18.3034	18.1652	17.9879	18.629	19.8565	19.1297	17.7562	19.7375	18.2855
P08238	Heat shock protein HSP 90-beta	HSP90AB1	0.202407	0.247867		21	14	37.6	21.1879	20.8163	20.3562	20.5816	20.7714	20.9049	20.8224	20.6588	20.7236	21.2986	20.2564	20.9108	20.8163	20.8841	21.183	21.3199	21.0582	20.6398	21.0102	20.4317	20.7418	20.0636	19.7715	20.0422	19.917	19.6069	19.6999	19.6416	20.082	20.3906	19.9422	21.176	19.9806	19.853	20.3573	20.054	21.3238	21.0693	19.8564	21.0235	19.6343
P14317	Hematopoietic lineage cell-specific protein	HCLS1	0.374816	0.49418		4	4	14.2	17.7022	15.1919	12.958	17.159	15.5599	17.1997	16.699	12.6429	17.6789	17.4793	15.5012	16.8392	16.7124	17.7542	19.1765	13.0104	13.7116	16.6597	16.13	15.2801	17.4096	14.0187	13.8987	17.7027	12.5239	17.5995	13.5521	13.2328	17.3665	18.4554	13.3251	12.8282	13.1501	14.0665	13.3003	17.8518	17.6147	13.898	13.0501	18.9779	18.1307
P69905	Hemoglobin subunit alpha	HBA1	0.335831	0.385394		13	8	90.1	18.645	20.3434	23.7284	21.466	22.436	22.716	21.6687	21.9486	22.0179	21.1792	21.0764	19.3276	20.9742	18.8849	19.7225	19.6228	22.3753	22.8283	21.657	21.4107	18.0328	15.6599	16.3894	16.0924	16.2503	14.3697	16.3966	16.7731	16.6747	17.9135	17.9179	16.8373	15.9388	18.9851	12.7507	17.9277	16.39	17.3687	15.9376	17.3341	18.1822
P68871	Hemoglobin subunit beta	HBB	0.625251	0.141095		18	12	96.6	22.4127	24.1851	25.9864	24.4713	24.6006	24.9542	24.7063	24.7274	24.5938	24.5957	23.8602	22.9447	24.4156	22.7636	23.8819	23.6831	24.3084	25.2526	23.9386	24.1809	23.1958	22.0163	22.6696	22.9584	22.8176	21.8714	22.7939	22.5467	22.9537	23.6239	23.5892	23.0452	22.7026	24.2695	23.4312	23.5085	22.6864	23.2822	22.2519	22.3359	22.7423
P02042	Hemoglobin subunit delta	HBD	0.329063	0.434434		11	5	78.2	16.3349	17.3039	19.1471	16.3301	18.5781	19.2193	17.2171	17.7152	20.3764	19.3967	19.436	16.7362	18.9125	16.5105	18.7066	18.2452	17.0159	18.4467	16.9434	16.4734	18.5915	16.5718	16.1884	16.4132	16.6902	18.0604	16.3007	17.6771	17.3662	17.1956	18.7412	17.4343	15.894	19.9226	16.0881	18.9727	17.4366	17.3394	15.8882	17.8381	16.5796
P02790	Hemopexin	HPX	0.591614	0.165471		18	18	43.3	20.694	20.3461	20.4767	22.1159	19.8175	19.4527	20.243	20.06	21.3281	21.8984	20.9398	20.0907	21.6213	22.0126	21.4302	21.1279	18.3733	19.8401	20.661	21.4221	20.949	20.9673	21.5097	22.261	20.8219	18.4325	20.9337	20.8294	21.4743	20.969	20.5491	18.6147	19.3704	20.5939	19.9009	20.6501	19.9326	21.8708	20.0374	19.0685	19.8105
P05546	Heparin cofactor 2	SERPIND1	0.891026	-0.0790012		5	5	10.8	16.1751	12.8323	13.7267	17.1318	13.5197	14.6129	13.6817	13.9284	16.9263	17.5973	17.4465	16.1028	17.5084	17.7237	16.3739	16.1406	13.3734	13.4872	14.9488	15.0928	16.4723	12.9282	15.5443	17.3014	14.0098	17.6665	15.7342	16.9276	16.5174	16.8624	17.1193	12.4454	14.4804	14.9764	13.9185	12.8067	16.4432	14.5377	13.5176	15.9144	15.4811
Q13151	Heterogeneous nuclear ribonucleoprotein A0	HNRNPA0	0.287603	0.252453		3	3	16.7	15.1189	14.4898	13.622	15.4228	14.4437	14.2326	14.6779	14.35	14.9794	15.8077	13.665	15.7893	15.3151	15.0012	15.4053	15.5264	13.9338	14.8323	14.5291	15.0826	14.6451	12.8389	14.1704	12.5523	13.979	13.6415	13.4906	13.147	11.9335	12.5218	13.021	13.2291	13.1553	13.5761	13.7987	14.1419	12.7514	13.0329	13.0563	13.3449	12.4128
P09651	Heterogeneous nuclear ribonucleoprotein A1	HNRNPA1	0.149168	0.593571		14	14	31.5	18.193	17.5971	14.1433	17.4188	17.5078	17.2038	17.629	12.6197	17.3382	18.0182	17.0589	18.3836	17.829	17.7965	17.6917	17.618	15.7946	17.4361	17.9202	18.348	16.1173	12.617	14.4916	11.6723	10.5116	14.6126	13.7123	14.2244	13.1124	14.319	14.3941	15.3746	12.7959	12.0236	13.4744	12.7015	16.9311	14.9992	14.2889	16.6608	14.9663
P52597	Heterogeneous nuclear ribonucleoprotein F	HNRNPF	0.272811	0.434623		10	7	38.3	18.2562	16.4932	13.13	15.0355	16.1554	15.8387	16.4027	14.0247	16.7165	17.0156	16.474	17.8627	17.6704	16.4857	17.8479	17.24	13.135	16.7102	15.8305	14.8374	17.2391	13.1293	12.4652	13.7545	14.037	16.2951	15.0127	13.2154	13.3233	15.8199	12.076	15.1093	13.1822	13.1378	14.7395	13.5423	17.3785	15.8266	15.1227	16.3046	11.8555
P31943	Heterogeneous nuclear ribonucleoprotein H	HNRNPH1	0.221777	0.356756		12	6	29.2	19.0932	18.7596	16.5147	18.3937	17.8676	17.307	18.4277	16.9489	18.7907	19.1518	18.8669	19.4955	19.2071	18.7769	19.4749	19.0362	17.4225	18.1586	18.2311	18.3907	18.1603	17.3949	16.6695	17.363	16.9138	17.2199	17.6201	17.2697	16.9708	16.9759	16.9028	17.2008	17.2588	15.9555	15.7206	16.1074	18.2991	17.8564	18.0713	17.4989	17.252
P55795	Heterogeneous nuclear ribonucleoprotein H2	HNRNPH2	0.129251	0.409821		10	6	26.5	17.8419	17.8795	15.5229	17.5143	16.372	16.243	17.2468	16.2063	17.0121	16.8341	17.3814	18.4132	17.6713	17.4225	17.4892	18.4484	16.4951	16.6985	16.3385	16.8165	17.5141	17.1716	16.5905	17.0903	16.9525	13.6131	17.2273	16.7264	17.3626	17.0644	16.5172	17.3969	16.4032	16.6196	15.6107	16.8548	17.5251	18.1666	17.4063	17.4017	16.6646
P31942	Heterogeneous nuclear ribonucleoprotein H3	HNRNPH3	0.225969	0.365909		9	9	44.2	19.622	19.0207	15.2985	18.1588	17.9008	17.3202	18.5482	16.4856	19.0007	18.8555	18.5889	19.7807	19.4347	19.2383	19.2563	19.1048	15.9942	18.0345	18.1692	18.4129	17.5817	17.4151	16.8055	17.3008	16.3841	14.3008	17.6124	17.4564	17.0768	17.2541	17.2193	16.9315	12.8255	16.3904	16.1299	16.8477	17.5237	17.8043	17.8901	18.0924	17.6895
P61978	Heterogeneous nuclear ribonucleoprotein K	HNRNPK	0.000827586	1.28798	+	12	12	34.3	19.1879	18.9242	12.0132	17.7208	18.6682	18.4251	18.1327	16.5961	18.4957	19.7772	18.4416	19.9432	19.2688	19.1376	19.0297	19.2807	14.3477	18.6259	19.1695	18.9188	14.9646	17.3875	17.4816	17.6609	12.8184	17.5941	12.5529	13.0107	13.1673	18.2501	11.7482	17.6552	13.5832	12.6088	12.5786	13.5018	18.2243	18.1327	14.2988	15.3143	13.2357
P14866	Heterogeneous nuclear ribonucleoprotein L	HNRNPL	0.225465	0.307961		8	8	22.4	16.2631	15.1313	14.3812	15.4191	15.0769	14.8505	15.3587	13.3757	14.8411	16.7288	15.1921	16.4793	15.7175	15.4998	15.9205	15.8442	14.5066	15.2282	15.076	15.9287	14.2002	13.247	13.2767	12.7691	13.5123	13.7932	13.2973	13.189	13.4711	13.5128	12.8923	13.1753	13.3881	13.1977	12.3768	12.9635	12.4305	14.0512	13.6422	14.4771	12.6274
P52272	Heterogeneous nuclear ribonucleoprotein M	HNRNPM	0.192215	0.362498		19	19	38.5	20.2428	19.214	18.0042	19.794	18.6387	18.1489	19.8256	19.2679	18.9577	19.602	19.6138	20.3808	19.518	19.3603	19.4844	19.5049	19.7172	19.3629	18.7563	19.2385	19.9929	19.9511	19.9873	19.7784	19.883	18.5279	18.0954	19.2733	19.9063	19.3121	19.1528	19.6732	20.2131	19.9959	19.4675	19.2	19.8646	20.6644	19.7643	19.3562	18.2643
O60506	Heterogeneous nuclear ribonucleoprotein Q	SYNCRIP	0.00285714	0.93167	+	9	6	14.6	16.7346	16.8336	13.6496	16.2707	17.2559	17.4356	14.778	15.5934	15.7755	17.5313	15.1787	17.6675	16.3642	16.9968	16.6472	16.6766	16.2678	16.5058	17.1166	17.0239	16.6194	16.297	16.3207	16.1596	16.0926	17.038	16.4809	12.9208	16.5608	16.1545	16.199	17.2076	12.6064	16.3167	16.7292	16.2243	17.3014	17.525	15.4522	16.6287	15.4262
O43390	Heterogeneous nuclear ribonucleoprotein R	HNRNPR	0.689289	0.164369		8	5	14.5	16.4896	15.9286	13.3677	15.6351	15.5273	15.2441	16.0189	13.7838	16.0267	16.4424	15.705	16.5379	16.4625	14.9069	16.1983	15.7873	16.4875	16.0499	16.0314	16.5328	16.8054	16.8776	15.7631	13.0545	13.2865	14.6329	14.0149	15.454	12.0241	14.5786	13.8392	15.3004	16.4554	12.0005	16.5596	13.5921	14.1801	16.5735	14.9889	13.3684	12.2617
Q00839	Heterogeneous nuclear ribonucleoprotein U	HNRNPU	0.194765	0.320102		12	12	16.6	19.8556	19.0682	16.6132	18.4251	17.7036	17.4862	18.7361	17.6474	19.2424	19.2689	18.7185	19.6744	19.7055	19.2178	20.2306	19.9904	18.2908	17.9794	17.8272	18.302	20.3739	19.4225	18.8289	19.2416	19.0595	18.5092	19.0318	19.5763	19.5072	19.9178	19.4224	19.3524	18.5128	19.1976	19.1923	19.6731	20.5872	19.5138	18.1156	19.1291	17.7284
Q9BUJ2	Heterogeneous nuclear ribonucleoprotein U-like protein 1	HNRNPUL1	0.125132	0.437181		5	5	8.8	17.953	16.7853	13.9044	14.8986	15.2271	13.692	16.4387	14.6068	16.9069	17.0462	16.7243	18.4297	17.4196	17.2629	18.3291	18.3505	14.0729	13.0678	14.522	15.7256	18.0263	17.4158	17.1908	17.2623	16.4917	17.5292	16.6593	16.9951	16.2036	17.4143	16.9204	17.4281	17.3937	16.9703	17.0257	17.1592	18.2512	17.8812	16.0926	17.1051	15.314
Q1KMD3	Heterogeneous nuclear ribonucleoprotein U-like protein 2	HNRNPUL2	0.521553	0.248768		7	7	11.6	18.6957	17.2981	12.2749	16.4053	16.4944	15.8694	17.1972	14.0767	14.6829	18.3547	17.5447	18.6251	18.1702	16.7907	18.9918	19.1417	16.1071	12.4532	13.161	16.6335	18.2182	17.1237	16.7699	13.3321	16.4983	18.3372	15.6296	17.2253	17.3474	17.3666	16.9729	17.4133	16.5664	16.6132	17.6262	16.8033	18.2575	17.786	16.9478	18.0249	16.2892
P22626	Heterogeneous nuclear ribonucleoproteins A2/B1	HNRNPA2B1	0.00857831	1.13554	+	18	18	52.4	20.5209	19.4956	15.7836	19.367	18.8074	18.7667	19.2024	17.3619	19.2226	19.8376	19.6061	20.6594	19.7195	19.5912	19.7033	19.8417	15.8964	19.4697	19.025	19.5959	20.3835	18.769	16.9158	18.1265	18.3278	19.7486	18.5172	19.5223	19.1139	19.7157	18.8778	19.2912	16.714	17.691	13.8177	18.5078	20.3604	18.1956	18.6819	19.3927	18.7168
P07910-2	Heterogeneous nuclear ribonucleoproteins C1/C2	HNRNPC	0.0589558	0.568369		9	4	22.9	19.3717	18.885	16.2016	19.0907	18.1787	17.6364	18.8886	17.3507	18.7437	19.6124	18.1186	19.8425	19.1847	19.0662	19.4833	19.7146	19.092	18.6406	18.5153	19.1228	19.662	18.6945	18.5082	19.0743	18.4455	16.7133	19.9257	18.7237	18.8954	19.1701	18.9775	18.6967	18.0238	18.4313	17.5655	19.2378	20.081	19.6933	18.8908	19.0081	18.1262
P19367	Hexokinase-1	HK1	0.995242	-0.00303131		17	13	26	15.1846	15.572	13.7815	14.1283	15.3422	16.5789	15.5168	15.5505	15.0508	15.0384	15.8929	16.0861	15.7743	15.0812	15.4807	15.4221	15.5067	15.3013	16.272	14.7236	16.4361	16.0155	15.6268	15.6225	15.9597	16.7787	15.6047	15.4654	15.8756	15.2556	16.5376	15.9899	16.211	15.7745	15.4377	16.4416	16.3123	16.459	15.6673	15.9718	15.3463
P52790	Hexokinase-3	HK3	0.0740839	0.656172		15	12	24.3	13.7501	15.1972	13.6248	13.7497	11.1545	13.6304	13.4598	14.1258	14.0902	16.7861	14.371	16.1487	13.092	14.1254	14.9739	16.7259	14.0879	13.9963	12.5914	12.8969	12.8393	12.8709	14.6408	15.1859	12.2061	17.6	14.3707	12.8166	13.9876	17.0126	12.9862	12.9014	13.125	14.128	13.7328	13.5444	13.5141	13.6647	14.3691	14.499	13.5908
P49773	Histidine triad nucleotide-binding protein 1	HINT1	0.728925	-0.14545		2	1	34.9	17.9491	14.6965	12.5455	13.0968	16.8777	16.7801	17.5803	16.3771	15.1462	16.56	17.5264	17.076	16.156	16.2419	13.6429	12.0951	13.4044	16.7632	17.057	16.0047	13.3471	13.1311	14.1069	13.895	13.4924	16.2944	13.5704	12.7705	12.9425	12.6013	13.8546	13.36	13.6565	13.634	12.6272	13.0171	15.4843	13.4374	13.8628	15.0644	13.8364
P04196	Histidine-rich glycoprotein	HRG	0.0613541	0.444327		9	9	13.5	17.8005	18.3915	19.3623	20.5212	18.0419	18.305	18.4691	18.6141	19.3426	19.3276	18.4469	18.2111	19.1594	19.4315	19.2495	19.0098	18.2688	18.7903	18.3324	19.0859	18.6061	18.4028	18.6175	19.8056	18.1673	18.6221	19.1375	18.6127	18.9025	20.0799	19.3741	17.403	16.7983	18.1857	17.6751	19.1965	17.8299	19.2275	19.0846	18.8788	18.028
Q93077	Histone H2A type 1-C	HIST1H2AC	0.704139	-0.212205		12	2	66.9	18.1465	16.3904	14.5372	16.5273	17.0446	16.6345	16.2174	14.2118	18.8683	17.555	17.4886	17.8284	17.1212	16.1703	16.4749	16.4639	13.5424	13.8622	15.8146	15.4483	15.7563	14.0357	11.8823	19.6424	21.1724	18.6013	17.2637	13.6513	18.7931	18.0956	18.6543	14.2952	18.395	18.3356	13.1911	16.6488	18.2283	16.7279	19.0333	18.5997	19.8885
Q6FI13	Histone H2A type 2-A	HIST2H2AA3	0.299164	0.336735		12	3	66.9	22.9244	22.7098	21.9644	21.829	22.4098	22.337	21.2668	21.3341	23.8957	22.6967	22.8454	23.0606	23.3272	22.3922	23.3602	23.2085	20.5364	22.1955	21.3572	22.7507	22.8675	24.664	24.5204	23.804	24.8713	23.4701	20.7588	22.7784	21.2781	23.2595	22.8178	22.6559	24.5049	24.4094	24.6517	23.065	22.0116	23.3727	23.2805	23.1132	23.3623
P33778	Histone H2B type 1-B	HIST1H2BB	0.187129	0.307855		6	6	50	20.557	21.5073	19.9301	21.3267	20.9346	20.8785	20.0474	20.1602	21.5535	20.2183	19.541	20.7353	21.1859	20.0726	20.1989	20.7866	19.4737	20.761	20.2737	21.4997	19.6504	19.6222	19.5726	19.5167	19.126	18.4818	19.9536	19.2698	19.6828	19.2488	19.1656	20.0846	18.6052	19.2122	18.2178	19.4945	19.7583	20.0743	20.6432	20.2783	20.8351
P84243	Histone H3.3	H3F3A	0.389256	0.35892		10	2	57.4	20.07	18.7765	13.389	11.387	18.0679	16.659	17.9348	13.4589	19.6796	18.8742	19.8237	20.8031	19.2962	19.1246	18.5736	18.6453	13.422	13.3232	17.5218	17.9327	21.7375	19.1262	19.1908	19.3143	18.2335	20.7776	16.4973	19.8788	19.3235	20.1116	17.8548	22.1022	17.9947	18.8106	18.2483	19.6808	20.9385	20.0798	22.0498	21.9368	19.6805
P62805	Histone H4	HIST1H4A	0.382987	-0.265215		18	18	68.9	21.9125	22.5973	19.7805	22.1805	22.6511	21.3527	20.6013	19.0689	24.1914	22.3845	22.215	22.1097	24.1952	22.0298	23.4276	22.9258	20.3056	21.2737	21.161	22.3599	21.2232	24.3811	22.7679	21.9701	22.6234	21.0688	21.8918	22.3185	21.8756	20.8725	22.0564	22.2203	23.8359	23.3042	22.3451	21.5357	22.8515	22.0702	23.3585	22.4482	22.848
O43719	HIV Tat-specific factor 1	HTATSF1	0.843641	0.0890692		5	4	7.4	17.5083	12.9117	14.0596	13.8161	12.3915	13.3216	14.9242	14.2231	14.9064	15.2393	13.5889	15.6662	15.1165	15.2989	16.2896	17.6127	14.8558	12.7057	12.8564	13.7748	15.847	13.6925	13.0737	14.6528	12.9719	13.0316	15.7668	14.6413	14.7083	14.7112	13.6462	16.2077	14.9173	14.5546	13.0409	14.3389	16.2337	15.4154	13.7887	13.8564	13.0276
P04439	HLA class I histocompatibility antigen, A-3 alpha chain	HLA-A	0.138618	0.405211		13	7	40.8	20.6775	21.5663	19.8449	18.9506	20.3102	20.7198	20.0813	20.2486	20.9342	20.2624	19.6531	19.7894	20.3115	19.8577	20.2488	20.2561	20.5848	21.4106	20.4096	20.5726	20.6592	20.1494	20.0823	19.332	20.0451	19.783	21.0489	20.0461	20.8998	20.9189	20.766	21.1797	19.9096	19.6955	19.9019	20.4232	20.9742	21.1998	20.8215	20.5039	19.4882
P30511	HLA class I histocompatibility antigen, alpha chain F	HLA-F	0.235739	0.367567		2	1	9	13.8504	16.9785	13.9512	13.1903	13.8574	15.3924	14.0085	12.7344	14.2097	13.1869	12.5328	13.5952	13.1892	13.4614	12.3052	13.2355	13.715	15.286	13.5732	12.29	15.8795	12.8942	15.4799	13.6513	13.7131	14.0578	13.9164	14.4199	12.0743	13.1096	15.2587	15.5628	13.1216	13.3782	12.8979	15.6502	14.1528	14.0129	14.0779	14.9269	13.9514
P01889	HLA class I histocompatibility antigen, B-7 alpha chain	HLA-B	0.192449	0.334256		16	10	44.8	17.9708	18.9451	19.8761	18.5357	18.0092	18.4582	16.9674	15.8871	19.2825	18.9369	18.4845	18.7232	20.4982	19.5915	19.6715	18.9587	18.7362	18.9987	18.05	17.5408	20.34	19.7859	19.4013	18.0416	15.7387	17.1729	18.2953	16.5455	19.3093	19.4938	17.9623	17.7851	14.6932	16.3274	19.4805	19.8464	18.1349	18.5431	18.9405	18.6691	18.9495
P10321	HLA class I histocompatibility antigen, Cw-7 alpha chain	HLA-C	0.218928	0.304181		11	6	38.8	15.4648	16.5352	17.0596	16.4931	16.4752	16.7358	15.5774	15.3524	17.7158	17.5391	15.0334	16.5936	14.6538	13.9649	17.4575	17.4444	16.9117	17.7965	16.996	16.6477	19.1343	18.5429	17.3419	16.9419	15.7901	16.8213	16.7733	13.3181	16.6384	17.2041	17.8049	18.4439	17.2148	16.8836	18.8443	18.5194	17.8124	17.7862	18.5646	19.074	17.5985
P20039	HLA class II histocompatibility antigen, DRB1-11 beta chain	HLA-DRB1	0.0337079	0.676562	+	8	2	41.7	18.2857	19.147	17.8555	17.7897	17.4751	17.9953	17.8252	18.185	18.6509	18.1124	17.9437	18.496	17.5537	17.564	17.8493	18.0282	17.1225	18.2049	17.4073	17.3705	17.7481	16.8001	18.5286	16.5532	16.7161	17.5055	17.763	17.6119	18.2498	18.8745	18.0149	18.4704	16.2646	16.9674	13.4413	16.9378	13.2149	13.2822	19.3104	19.4814	18.2177
P01911	HLA class II histocompatibility antigen, DRB1-15 beta chain	HLA-DRB1	0.0251613	0.771769	+	8	3	40.6	15.2288	18.1449	14.1616	12.9408	16.8862	14.2577	17.0363	17.4774	17.6552	16.459	13.1428	15.1191	13.1227	12.6999	14.2011	16.2229	14.8151	18.4695	16.3299	17.7105	13.7937	12.5715	12.9058	12.7558	13.8137	14.4171	13.1664	12.4211	13.256	13.7491	12.7889	13.3851	15.516	15.466	12.9978	12.9928	13.0274	13.2408	16.2976	16.2671	12.7547
Q16836	Hydroxyacyl-coenzyme A dehydrogenase, mitochondrial	HADH	0.360865	-0.386029		3	3	11.1	16.141	16.0948	13.8703	12.9493	16.938	18.0149	17.3099	16.2103	14.8553	15.116	15.8507	15.807	15.988	14.3388	13.2586	13.6236	16.8301	16.3591	17.0969	15.1774	17.5561	16.6601	12.3208	13.1619	16.628	17.5846	12.9848	16.3605	12.5037	15.448	17.0696	16.9268	14.1456	16.0451	16.0119	16.3693	17.8621	16.7793	13.9651	17.0664	16.4537
P54868	Hydroxymethylglutaryl-CoA synthase, mitochondrial	HMGCS2	0.554662	-0.274941		8	8	25.6	14.1482	13.6677	12.9874	13.2896	18.8905	18.9811	15.0854	13.601	12.603	14.0269	12.2504	14.0071	13.151	12.3292	12.3399	12.8215	11.6146	12.7457	14.1834	12.7143	17.8671	12.887	13.0893	13.9253	12.9654	13.3466	13.2883	13.3108	13.2709	13.9204	10.4125	16.7189	13.4063	13.2872	13.0979	13.633	16.5318	13.1667	14.0739	14.8223	13.4264
P00492	Hypoxanthine-guanine phosphoribosyltransferase	HPRT1	0.59672	0.187506		5	5	29.4	16.7366	12.724	13.1986	12.8493	15.1743	15.5221	15.4152	13.0328	15.365	14.116	13.5824	15.6547	15.3899	15.1047	13.855	14.8504	13.9015	14.4118	15.2188	14.7326	13.9443	12.2333	12.9678	13.7523	12.3424	13.2428	13.0917	13.657	13.1644	13.8098	13.0301	13.0802	12.2912	14.598	13.734	13.1964	15.4569	14.3399	12.91	13.5624	15.2258
Q9Y4L1	Hypoxia up-regulated protein 1	HYOU1	0.441337	-0.311467		14	14	20.4	16.3413	17.2126	16.6982	13.0077	16.759	17.4605	17.2332	17.206	15.3559	17.5394	18.0021	17.9202	16.8357	16.1165	18.1922	17.3391	17.4767	16.8091	16.5096	16.2093	17.2127	16.87	17.6249	16.3146	16.7611	18.4601	17.3606	12.0611	16.7231	16.3913	16.6722	17.7031	16.7432	16.5656	17.3814	17.4659	18.1054	18.572	17.4523	17.1348	16.3413
P01876	Ig alpha-1 chain C region	IGHA1	0.460722	-0.199646		23	13	72.8	22.1772	22.1213	23.8086	24.7177	23.4534	21.9895	22.7069	22.8993	23.4713	23.8573	22.9077	21.6074	23.8592	24.1246	23.7435	22.5797	22.4495	22.2587	21.8498	22.1975	21.8574	21.5828	20.4374	22.281	21.3285	21.8691	22.6556	20.5067	23.3418	21.8328	21.3996	21.649	21.0757	21.5911	22.0824	21.6534	21.3124	22.4352	22.0118	21.3526	22.3697
P0DOX5	Ig gamma-1 chain C region	IGHG1	0.0656703	0.781628		16	7	42.5	17.9498	19.0342	20.4089	21.6419	18.5823	18.3346	18.0876	16.9197	19.3852	20.4584	18.8363	16.9769	19.2428	19.4277	18.5995	17.7816	18.0496	19.0559	19.0393	20.7615	14.4509	17.8107	16.0722	12.6309	12.5193	16.4866	12.5549	14.2304	15.8938	14.766	13.3079	17.9698	14.952	15.7065	14.2863	12.6965	14.6255	13.3618	14.044	14.2686	16.4954
P01859	Ig gamma-2 chain C region	IGHG2	0.259084	0.370746		11	4	46.3	15.3695	15.4705	13.2506	17.6765	14.0588	13.8763	12.5449	13.6719	15.6756	16.899	16.663	15.2319	16.6257	16.6828	15.8957	15.3899	14.6036	13.5147	14.648	16.4484	12.9892	13.3919	13.5395	14.0429	14.0909	13.2226	13.8708	12.8201	13.2577	13.3268	13.9243	12.8459	13.2801	12.9267	13.6166	13.9544	12.9755	13.6144	12.4946	14.0911	12.7546
P01860	Ig gamma-3 chain C region	IGHG3	0.0456449	0.9419	+	14	5	44.6	19.8821	20.0173	20.6802	21.8876	19.4236	19.3916	18.4011	18.3673	19.5339	19.8914	20.1476	18.6109	20.6417	21.3115	19.15	19.2308	19.2564	19.0387	17.9067	19.0732	14.9054	12.7469	12.9972	18.0201	13.1081	18.9495	14.2394	17.3117	13.5828	14.3849	17.9365	13.3341	13.3103	11.6917	12.4999	17.065	12.7349	16.487	12.7494	13.4932	15.7821
P01861	Ig gamma-4 chain C region	IGHG4	0.0097551	0.761878	+	11	3	43.4	17.506	19.3284	20.065	21.8461	17.7796	18.3405	15.9061	17.162	19.0346	21.4555	17.2821	17.9259	18.176	19.8342	18.7984	18.6902	19.3176	19.2654	18.1785	19.2878	13.3252	12.1621	12.9775	15.4885	13.0952	13.3391	13.7728	11.6615	12.8611	12.5017	13.5101	13.6003	13.4702	13.2191	13.8714	13.1358	13.3178	14.7444	13.9726	14.1664	14.8982
P01743	Ig heavy chain V-I region HG3		0.0428293	0.644232	+	2	1	22.2	14.2845	14.4153	12.9243	16.1546	12.9565	13.5193	14.8396	13.4574	16.6561	16.9064	15.0186	14.8376	16.0855	15.9776	16.2612	15.9482	12.6871	13.7238	12.9074	14.6205	14.209	12.6771	16.3546	17.4292	12.7498	14.426	14.7385	12.0133	16.2282	16.0465	16.1731	14.8955	13.3141	13.7768	13.1144	15.2946	14.9033	16.9722	12.7819	14.2544	15.9042
P23083	Ig heavy chain V-I region V35		0.34923	0.342304		2	1	20.5	13.8781	13.9263	12.692	13.1987	14.2191	12.7146	15.4011	17.2323	16.7588	16.8438	13.1344	13.5926	15.8547	16.4862	15.3995	14.5954	14.3107	13.9561	12.8417	11.638	13.6347	13.6669	17.7224	17.5135	12.2748	13.652	16.161	13.4721	17.0744	16.0477	16.7644	15.6802	14.0532	14.6128	12.9076	15.0989	14.6561	17.5391	13.946	13.6577	13.5704
P01764	Ig heavy chain V-III region 23	IGHV3-23	0.295962	0.404521		3	1	29.1	15.9686	15.3654	15.4889	17.2386	12.9257	13.2066	12.7124	13.3782	13.5772	16.6317	17.1795	15.3548	16.8738	14.747	17.5897	17.6484	14.4771	13.4657	13.8601	13.4359	13.9128	13.9704	13.1079	15.1292	12.9378	12.7626	13.5413	15.1604	14.9899	13.8508	12.8255	14.2894	12.331	11.9359	12.5872	12.8985	13.6528	12.2058	12.7495	14.6845	16.1331
P0DP04	Ig heavy chain V-III region DOB		0.35573	0.265939		3	1	28.8	14.6902	15.55	12.6996	14.0326	13.1293	12.3895	12.6204	12.9671	16.7568	17.2407	17.2703	15.6102	17.2213	17.7825	14.9066	14.0808	15.7178	16.0899	13.3452	13.1151	15.404	14.6278	16.8764	17.8327	13.8937	14.0131	15.531	15.3791	16.8182	16.2176	16.1616	14.6249	13.2892	13.1616	13.4404	13.1433	14.5591	16.3223	12.9547	12.9346	16.6384
P01772	Ig heavy chain V-III region KOL		0.399059	0.304294		5	1	38.5	15.0082	13.411	13.3034	16.7712	14.2422	11.7805	14.7005	14.0059	14.8593	15.9101	16.2533	14.464	16.2071	16.7326	14.4416	12.8352	14.5879	13.4373	13.1124	13.9916	13.1775	12.7954	12.6311	13.6911	12.9939	15.3628	12.405	10.835	16.365	16.076	13.3735	13.2124	12.6409	12.8597	12.9332	14.1178	13.8759	15.9356	13.4017	13.5293	15.36
P01762	Ig heavy chain V-III region TRO		0.364522	0.332453		4	1	35	14.8123	12.943	12.9891	16.9227	14.4709	13.6657	12.7299	13.6113	16.5839	16.2196	13.4579	14.0147	16.2748	16.6345	15.2094	12.9085	14.6803	13.7685	13.6126	12.7841	13.7545	12.8701	13.4192	13.684	13.4718	12.5905	14.1263	13.2047	13.9543	15.4818	12.6519	14.0949	13.6653	13.8944	13.0145	12.8532	13.9825	13.7766	12.7223	13.9008	14.6536
P01834	Ig kappa chain C region	IGKC	0.00248889	1.29003	+	9	3	86.9	20.3445	21.2853	22.593	24.2716	21.17	20.7949	20.6355	20.3353	21.1502	22.5767	20.4203	19.5074	21.4037	21.9305	21.3391	20.7689	20.8332	21.1559	21.2512	22.5403	17.721	16.5776	15.6396	18.2021	17.7013	16.4448	17.6966	17.2742	18.3722	18.8168	17.6267	17.4516	13.2514	17.7083	13.8689	17.4414	18.0984	17.9382	16.0703	18.594	18.9752
P01599	Ig kappa chain V-I region Gal		0.00543284	0.885552	+	3	3	16.2	17.1811	17.7577	17.8285	19.4578	15.5452	16.1218	17.2641	17.5233	16.7195	17.6276	16.5948	16.6559	17.9635	18.6322	18.3583	18.2427	14.1739	15.1377	16.5301	17.4691	16.2488	15.5563	17.1779	18.5976	15.1169	13.5128	13.8264	15.964	16.0787	16.3083	16.9788	15.6295	14.1866	16.1315	13.396	15.9359	21.035	22.1706	16.8532	16.6825	16.9048
P01614	Ig kappa chain V-II region Cum	IGKV2-40	0.257185	0.512606		5	3	30.6	16.5473	17.061	19.5274	20.3802	17.0131	16.9467	17.9045	13.9538	16.8585	18.4076	15.7212	14.7225	17.2925	18.0391	18.7821	18.018	18.4494	18.2738	17.4152	18.6391	13.7296	13.0047	19.5905	13.3741	12.1912	19.0899	13.344	14.1066	13.3306	12.9699	12.6949	13.4033	12.9346	13.0376	14.3656	14.2267	11.5667	13.5021	12.2841	12.5337	15.6404
P06310	Ig kappa chain V-II region RPMI 6410	IGKV2D-30	0.0302381	0.694585	+	4	2	40.8	13.8126	14.7246	14.8812	17.517	12.4063	14.9079	15.8239	13.5761	15.0471	15.1315	14.1007	15.1744	16.6229	17.1365	16.0841	16.3467	13.0976	14.2165	16.456	17.4569	14.2314	12.5845	14.1423	13.6028	13.7952	12.8173	12.3942	12.2895	13.5002	13.2594	13.8437	15.8326	12.737	12.8538	13.3702	13.7975	13.0978	13.1994	13.2297	12.8078	13.0738
P01619	Ig kappa chain V-III region B6		0.00925581	0.859401	+	6	3	62.1	19.4867	20.0564	18.6543	20.5297	18.2666	18.3022	16.9584	17.8094	20.8391	20.9337	19.3951	19.3872	19.2862	20.8228	20.7439	19.9479	13.4221	17.6266	17.8302	18.6579	19.4465	18.3494	19.4189	20.0231	18.3716	19.7991	19.3691	18.8118	19.9202	20.4429	19.6277	18.2239	17.0775	18.2026	17.3359	19.666	19.3835	19.9953	18.4228	18.4658	19.273
P04433	Ig kappa chain V-III region VG	IGKV3D-11	0.0129643	0.850385	+	3	3	52.2	13.2042	16.6792	16.7707	18.9498	15.7867	15.6743	15.8917	13.1046	17.8395	17.3774	14.1603	14.026	17.1233	17.3144	13.5752	14.7678	14.1028	13.6317	15.9708	15.9077	13.8436	12.4463	13.6323	13.7835	13.051	13.3772	13.0474	12.2393	13.2333	16.8932	12.8806	13.2135	11.5359	13.1116	12.7287	12.9394	13.0776	14.2476	13.1125	13.2247	12.5739
P01700	Ig lambda chain V-I region HA		0.0407083	0.625601	+	4	2	29.1	14.8203	15.839	17.3312	18.4408	12.5655	13.1412	16.8111	16.5818	15.7507	15.7164	16.1514	15.6235	16.6754	16.8078	16.9244	16.5606	15.7996	16.5511	15.8301	16.6311	14.0284	12.5331	12.6056	13.7919	12.3099	13.7402	13.168	13.2149	12.3377	13.5656	13.6687	14.5785	13.6904	12.3781	13.5709	13.4734	13.7699	14.6581	13.893	13.1154	12.4962
P0DOY2	Ig lambda-6 chain C region	IGLC6	0.378188	0.374565		8	2	89.6	15.852	16.7863	19.381	20.4928	18.8419	17.7177	17.4856	18.1951	17.6176	18.8864	17.4964	15.9789	18.2641	18.5537	16.9703	16.3227	18.2859	17.5229	17.8281	19.6212	13.2468	17.1282	16.8625	16.905	16.9742	13.0059	16.3821	16.3418	16.6409	13.199	16.5642	17.6512	16.299	17.0588	15.6855	12.3368	16.2201	15.0777	15.1135	17.4187	16.4091
P01871	Ig mu chain C region	IGHM	0.586918	0.163372		24	7	65.6	18.434	17.7568	21.012	22.384	20.4431	20.5583	21.0928	20.3381	21.0287	21.3982	21.4132	20.33	20.536	20.7735	20.2525	19.7829	16.7974	17.0858	19.6551	20.5827	17.9774	17.6726	18.7167	20.0213	18.52	18.8665	20.2932	19.2863	20.0887	19.9247	19.2794	16.9088	17.5825	18.6017	18.5519	19.5217	17.0161	18.4988	17.4968	17.6787	16.7862
Q9Y6R7	IgGFc-binding protein	FCGBP	0.001125	-1.11446	+	87	87	33.5	24.2558	19.6039	22.017	21.7148	21.8597	20.0868	22.2127	21.1321	20.8797	20.2721	21.2414	20.4097	22.0101	19.2853	21.7468	19.7338	21.2636	19.2117	18.3602	19.7645	21.3031	20.7139	13.4855	16.6315	21.4922	18.3552	21.0915	20.9692	20.6767	17.8193	20.2228	20.1278	21.355	21.0191	20.9375	19.1589	20.5146	19.9469	22.0395	21.1779	21.2802
Q8WZA9	Immunity-related GTPase family Q protein	IRGQ	0.166877	-0.445816		4	4	8.5	15.4558	12.9585	15.7942	13.7346	14.9629	14.0521	13.9714	16.0677	15.0216	13.6307	15.5392	14.3142	15.5102	15.6925	15.7827	14.0277	13.8123	15.7368	15.0423	13.8685	15.2014	14.3712	13.1057	13.4117	13.6063	13.5481	14.5	14.9187	12.5973	12.2933	12.9315	12.9464	13.2207	13.3076	12.5055	13.4304	14.5479	14.4033	14.3893	13.8439	12.772
P01591	Immunoglobulin J chain	IGJ	0.162615	-0.399877		7	7	56.6	15.0647	13.2648	17.7373	18.2543	17.3509	16.2467	17.1834	16.8505	15.4738	16.5676	16.6137	14.0448	16.7052	17.4718	16.2718	12.3497	16.7737	14.7646	16.4325	16.6824	13.5766	13.3991	13.2441	12.6162	13.0146	12.4804	14.0108	12.9958	12.8608	12.6768	13.103	12.9461	12.7382	12.809	14.0393	12.5791	13.7386	13.8344	13.8465	13.3749	13.3607
O60684	Importin subunit alpha-7	KPNA6	0.206413	0.425348		2	2	8	15.4914	15.1935	13.2259	15.4017	13.6258	13.7499	12.6166	14.0129	13.1065	13.4306	15.9938	14.5134	11.8027	14.9356	12.6695	16.2531	14.2358	13.5474	13.6885	13.676	14.3838	15.0769	14.0589	14.3946	12.7355	13.9306	12.4095	14.5825	13.4378	13.5575	14.049	15.2828	14.9789	14.63	15.6851	13.0866	15.594	16.1774	13.3223	14.2017	13.0798
Q14974	Importin subunit beta-1	KPNB1	0.169082	0.469691		12	12	22.4	18.193	17.5549	16.6491	17.1028	17.9688	18.0004	17.8858	17.6334	17.3877	17.9654	17.9683	17.6568	17.4167	17.0719	18.0916	17.4711	17.24	17.8435	18.1536	17.6254	15.0698	16.0793	15.9469	15.5791	12.5277	17.5202	16.4143	16.3726	15.8919	16.0901	16.1847	17.0313	12.5754	15.6811	15.4618	16.8221	17.2349	16.3336	16.2694	16.4703	16.5554
O00410	Importin-5	IPO5	0.347385	0.344439		6	5	9.8	16.6416	15.2117	13.3762	14.0705	15.4991	15.5548	15.4567	13.8356	15.8626	17.188	16.6233	17.9272	15.2282	15.6247	16.9154	17.8794	13.8423	15.4273	15.5515	14.2846	15.7196	12.9915	13.5022	13.3785	13.2637	17.5152	13.4781	12.1331	13.4332	13.4793	13.5534	16.9648	13.2881	13.0309	13.0879	15.4336	16.681	13.875	14.3982	13.3288	12.6647
O95373	Importin-7	IPO7	0.290424	0.269682		4	4	5.7	15.2467	15.6107	13.4079	13.032	13.1738	14.8498	14.582	14.7924	13.8686	13.9581	15.3444	16.4899	14.2538	13.6498	15.5831	15.9488	14.4932	14.6259	15.0234	14.9979	13.7207	13.8873	12.174	14.5573	11.9241	15.0305	13.2486	12.7769	13.8955	13.1025	13.4412	13.1006	13.9814	12.9037	13.4808	12.9812	15.4371	13.8591	14.7941	15.0464	13.773
Q96P70	Importin-9	IPO9	0.522349	0.16406		3	2	9.3	15.076	14.7242	13.4189	13.3641	14.2006	15.4903	14.3454	12.7612	14.7763	14.9461	15.1073	15.17	14.4266	14.6307	15.1642	15.6355	13.9294	13.4346	14.1154	13.5687	14.6145	13.035	12.4939	13.4371	13.4883	15.9316	12.7444	12.3929	12.9228	13.9784	12.3776	13.1215	14.2153	13.0827	12.5613	13.8205	14.5692	12.8107	14.2804	14.5641	12.0229
Q13308	Inactive tyrosine-protein kinase 7	PTK7	0.00232558	0.716366	+	6	6	9.8	13.0533	14.6246	13.2915	13.412	14.2169	15.6209	13.8543	13.1273	13.4665	14.6827	13.8213	15.2412	13.6391	14.312	13.8742	16.3013	13.8533	13.0002	13.4894	15.988	12.8282	13.3129	12.9756	13.3934	13.448	14.3688	13.1805	12.5334	13.3126	13.4944	13.3292	13.1315	13.712	13.2783	13.4033	13.0237	13.6096	14.3172	13.0229	14.5302	12.5894
Q15181	Inorganic pyrophosphatase	PPA1	0.053287	0.948128		3	3	8.3	18.1603	17.5451	16.9715	17.2159	17.5	17.7077	17.7126	17.7151	14.0998	17.6026	12.9455	18.4813	17.7189	17.2363	18.5465	18.4923	13.7962	17.8185	17.2575	16.8616	17.3174	16.755	13.2665	16.4982	13.6019	13.8483	14.744	11.5319	13.3921	12.3725	12.6504	18.0976	12.6985	11.769	13.8927	16.8221	16.0007	13.9225	17.0716	17.4838	13.6232
P29218	Inositol monophosphatase 1	IMPA1	0.223508	-0.408922		2	2	9.7	15.0899	14.9881	12.5079	14.1384	14.4909	13.4828	15.7726	14.0099	14.8406	13.223	13.1046	14.3008	14.1144	14.377	14.0104	12.2526	16.338	15.5808	13.248	12.863	14.9941	13.2369	14.3514	13.014	12.6732	13.727	13.1441	14.7886	13.9409	13.0664	14.0498	13.6224	13.6943	12.5898	13.2618	12.8526	13.4162	14.6356	14.6261	15.1972	13.505
P26006	Integrin alpha-3	ITGA3	0.136647	-0.515334		3	3	4.3	14.8449	13.641	13.7917	12.6752	14.6419	13.3117	13.9774	12.7507	14.4713	13.4328	15.3823	13.3902	13.823	11.7307	13.1387	13.2057	15.1106	14.5139	14.527	13.1258	16.2953	13.1373	12.1233	15.7061	15.1417	14.1905	12.7255	16.5038	15.009	15.0634	17.3926	13.9563	16.0659	16.5214	13.6176	15.548	16.3423	13.1858	16.7361	16.4839	14.6426
P08648	Integrin alpha-5	ITGA5	0.987787	-0.0129514		13	13	22.2	18.2055	17.7615	18.5176	14.1808	18.2712	17.8219	17.7907	18.9693	19.4018	17.6838	18.8804	18.4154	17.4504	17.9045	16.9294	17.1629	14.679	18.7484	19.1671	18.8497	19.0539	18.5359	16.1366	19.4091	18.544	18.4596	18.4953	18.4844	18.1065	17.2801	17.9954	15.5067	18.1185	17.5108	17.6052	19.4816	19.0273	18.6682	19.1388	19.4603	18.1715
Q13683-3	Integrin alpha-7	ITGA7	0.218878	-0.486956		8	8	13.5	16.2264	13.6196	12.6817	13.4826	14.0034	12.8271	13.6599	14.1977	16.0537	13.7643	13.0951	14.442	11.6681	14.3159	14.0793	14.0481	13.6651	13.769	14.7701	14.6553	15.2544	14.0388	14.8155	16.6584	15.1357	14.0917	13.9726	16.1568	14.3535	12.7167	17.446	13.0533	13.3091	14.4974	16.0425	16.0051	14.9291	16.2556	16.2642	16.144	15.832
P20701	Integrin alpha-L	ITGAL	0.189113	0.446818		4	4	5.6	13.7314	15.1873	14.5029	13.4374	13.3853	14.3184	13.2198	12.8905	15.8558	15.1115	13.6668	13.3045	14.3396	13.5317	15.3506	14.6996	13.7178	15.518	13.7728	13.1988	14.885	11.8839	15.5806	12.2916	12.4525	14.241	12.7366	13.629	15.3653	14.395	15.5357	13.8999	13.8549	12.6669	13.66	14.0517	12.8345	13.8429	16.7593	16.1572	11.5486
P11215	Integrin alpha-M	ITGAM	0.038617	0.979157	+	14	14	19.5	14.0945	17.7432	17.4751	15.6946	16.1892	15.8456	15.3372	16.3942	16.8926	16.3264	15.929	16.6351	14.8874	14.6138	16.5848	18.2561	15.8883	17.5171	16.3026	15.9308	14.3181	12.6068	18.4597	13.1054	13.7805	17.9968	13.0932	14.8236	12.8003	19.7911	16.9712	16.3152	12.3141	15.8149	14.1939	15.9338	13.9476	12.8739	14.862	17.2186	13.2153
P06756	Integrin alpha-V	ITGAV	0.919467	-0.0730739		9	9	11.7	17.0082	13.2735	18.0927	17.5965	17.2455	17.592	13.7191	17.424	17.3194	17.1418	17.6874	17.8798	13.5876	11.7318	13.3397	17.7722	17.7136	18.2977	17.5334	17.4849	17.4921	13.9375	17.2331	17.2289	16.912	16.7528	13.5789	17.0547	17.4734	12.2577	18.1043	13.4569	13.9029	14.2689	16.3895	17.4849	17.2228	14.2339	18.1488	17.8786	17.0207
P05556	Integrin beta-1	ITGB1	0.480039	-0.232187		6	6	9.3	15.4583	14.7432	12.1771	13.7442	14.5009	14.4453	15.147	13.624	15.7653	14.912	16.3566	15.0503	13.739	14.202	14.4973	14.2024	13.6915	15.8976	16.2164	15.4642	13.9165	12.9216	13.4283	13.264	13.5072	14.811	13.7847	12.5779	13.8473	12.7811	13.0937	12.5906	12.8566	13.3711	13.5147	12.7962	12.9527	13.1879	14.0786	12.6521	13.0805
P05107	Integrin beta-2	ITGB2	0.00917391	0.801793	+	8	8	14.8	15.1615	14.7058	16.1595	15.8158	15.281	16.9143	13.3005	13.5929	15.592	16.3403	13.2715	13.819	12.441	14.2992	14.2602	15.4226	14.3981	16.9284	16.6	16.0152	13.4834	13.4894	12.5287	12.9166	12.7831	14.2413	13.7157	12.39	14.1801	15.5805	13.2618	12.579	13.2612	12.8476	13.7256	12.8895	12.8829	13.0619	13.5689	13.1731	12.699
P16144	Integrin beta-4	ITGB4	0.462657	-0.257946		15	15	11.9	15.3742	12.4389	13.9336	13.2814	16.3224	15.0234	15.2295	12.3907	14.1892	13.4357	13.9982	16.2079	12.9614	12.9454	14.7204	14.528	15.6359	15.0763	16.2491	13.1634	15.7937	15.0786	12.8809	13.4322	13.6657	13.1755	13.3453	14.214	12.6994	13.5231	15.1802	16.0729	14.7446	14.3232	14.2228	14.7729	14.9132	14.5521	13.8967	13.3036	15.0548
Q13418	Integrin-linked protein kinase	ILK	0.883997	-0.0615247		7	7	21.7	18.6958	18.5978	18.7367	17.5818	18.5403	18.2545	18.7832	19.5182	18.5206	17.1485	18.4425	18.2742	17.6487	18.2833	17.3051	17.3652	18.0469	18.845	19.3381	18.9732	16.9172	18.0348	16.6884	17.1785	17.3884	18.6597	17.2337	17.1819	16.903	16.9599	17.5358	16.8556	17.0285	15.9022	17.9267	18.1733	17.5043	17.7207	17.8077	17.1523	18.6609
Q8WWA0	Intelectin-1	ITLN1	0.0138983	-0.933134	+	11	8	42.5	21.9056	17.3109	18.9173	19.6539	18.7675	18.1993	19.0809	18.4992	18.8827	18.5429	18.2226	17.8805	19.4829	16.7156	18.8084	16.5229	19.4142	17.6036	15.9005	17.8985	19.9778	20.256	13.4178	17.031	19.7528	17.6135	21.3207	21.4059	18.4786	15.1257	18.3835	18.2627	20.6525	20.768	19.5439	18.5265	19.2646	18.71	22.7726	21.0056	18.4289
P19827	Inter-alpha-trypsin inhibitor heavy chain H1	ITIH1	0.0008	1.07656	+	17	17	28.6	18.3119	18.5505	18.4086	20.3028	17.1179	18.1923	17.5528	18.0032	18.7595	19.9363	18.7793	19.3395	18.8332	19.563	19.193	19.5106	17.7866	18.4172	18.0959	19.6405	17.6991	17.0061	18.9877	19.3969	17.114	19.8077	16.7272	17.8863	17.0194	18.1867	18.7965	16.3096	15.9693	17.995	15.3041	18.0152	16.261	18.0366	17.3167	19.0222	17.7607
P19823	Inter-alpha-trypsin inhibitor heavy chain H2	ITIH2	0.0847309	0.649666		16	11	25.5	16.5036	16.6691	16.4952	18.1056	15.009	15.8502	15.2028	14.6295	18.5358	18.6814	18.0005	17.2337	18.6524	18.7925	15.8412	15.6664	14.1287	15.7744	17.6693	18.7909	14.449	13.1778	13.3309	13.9938	13.3349	16.5177	14.3011	14.5854	12.8197	16.2261	15.1539	12.8093	13.1078	14.6503	13.1394	13.0314	13.9163	13.8899	12.654	15.9758	12.5083
Q14624	Inter-alpha-trypsin inhibitor heavy chain H4	ITIH4	0.00491228	1.19167	+	21	21	32.9	18.8748	19.3011	19.4883	20.9872	17.805	18.426	18.847	18.5771	20.1183	20.3515	19.0281	18.8298	19.8086	20.1936	19.0934	19.2411	15.6148	18.8034	18.4603	19.208	17.3731	15.4896	16.4974	18.6913	14.1308	18.3409	16.4094	17.1554	17.7002	18.6031	16.7644	13.1563	13.0832	15.6247	12.9643	16.4197	13.109	17.1543	14.3468	17.2848	18.2769
P32942	Intercellular adhesion molecule 3	ICAM3	0.0122545	0.886794	+	3	3	8	13.1473	15.0135	12.4674	14.332	13.2845	14.5968	13.0775	14.8036	15.9317	14.8582	13.4419	14.3058	13.0687	13.5357	15.4702	16.6412	14.5844	15.9403	14.7396	14.3971	15.1376	12.8434	17.5474	13.2279	13.2601	12.8286	13.4788	12.598	12.9413	17.167	11.2649	14.3742	13.3514	13.5108	14.8283	13.6844	13.5356	14.2104	13.3558	15.6845	12.5606
Q27J81	Inverted formin-2	INF2	0.316413	-0.356069		10	10	12.6	16.0062	13.3237	13.7995	14.8105	16.0317	16.1387	15.8764	11.8937	14.5522	14.7248	15.5939	16.2089	14.3675	13.3912	15.7333	15.9286	13.7185	12.3729	14.488	12.0386	15.3631	13.7838	12.5262	13.9753	12.7875	15.8529	13.8932	12.7475	12.9455	12.9399	12.0492	13.3759	13.6605	12.7811	13.0884	13.7539	15.9113	13.4158	12.7545	12.338	12.9568
P50213	Isocitrate dehydrogenase [NAD] subunit alpha, mitochondrial	IDH3A	0.88027	-0.0682489		2	2	5.2	15.3292	15.8047	16.0184	13.1279	17.1911	18.2027	17.2004	17.786	14.9529	15.8453	15.574	15.9118	15.4896	13.2863	15.066	15.4759	18.1178	17.1722	17.065	16.343	17.6707	16.5209	15.6343	16.4887	16.7152	16.1145	17.0038	16.6573	16.0755	15.9952	16.8143	16.806	13.3314	15.8905	13.864	16.677	17.3596	16.9139	16.4227	16.4319	15.8604
O75874	Isocitrate dehydrogenase [NADP] cytoplasmic	IDH1	0.922515	0.0551126		10	9	29.7	18.9069	17.962	17.075	17.9638	18.7128	18.4394	18.1943	17.4388	17.7079	18.1146	14.4724	18.4441	18.1418	17.8147	18.8424	18.8858	17.9787	18.0218	17.4684	17.6824	18.6179	13.0452	17.2925	14.1073	17.7183	13.7878	17.3143	17.6441	17.569	17.9325	17.7033	18.515	17.8504	17.5135	17.9158	17.9837	18.7924	18.4739	17.6985	18.0055	17.1911
P41252	Isoleucine--tRNA ligase, cytoplasmic	IARS	0.299203	0.281934		10	10	8.6	15.2882	15.4378	14.154	13.8586	14.5017	14.9605	14.8929	14.907	13.7605	15.5787	15.3686	16.8065	14.7525	14.1426	15.4776	15.6813	15.0256	14.8345	14.1928	13.8706	14.9687	13.2754	14.8055	13.1751	13.9651	15.3537	13.8426	12.8295	13.0823	13.456	14.4513	15.3918	14.2627	14.2649	15.5501	14.5691	14.9687	15.6439	14.1977	14.1117	13.6988
Q9NSE4	Isoleucine--tRNA ligase, mitochondrial	IARS2	0.824504	-0.102093		3	3	4.2	13.7463	14.9621	15.9753	14.3452	16.8911	18.4375	17.2386	17.3351	13.627	14.3736	13.9131	15.5118	13.0902	12.8599	14.0322	12.7888	18.0817	17.1482	17.1016	15.3343	17.0159	14.9404	13.6104	12.7494	13.1457	16.563	13.8886	14.8899	13.4692	15.2981	15.3988	16.426	15.7857	12.2097	15.6776	15.0112	16.9123	14.1046	13.5953	12.4303	12.874
P14923	Junction plakoglobin	JUP	0.997978	-0.00145521		23	20	47.4	16.8849	15.9591	17.4682	14.647	16.6976	15.6259	16.4431	15.6606	15.8931	16.2657	16.6267	16.6375	15.8441	18.4302	15.4714	16.0816	16.4587	16.2265	15.6562	15.9196	17.938	17.5992	16.6226	17.4775	18.9532	16.999	17.9161	16.9009	18.4073	17.7645	17.4243	19.6725	18.3081	18.2052	17.6507	17.8935	18.1228	16.3248	17.3137	18.65	17.2739
Q9BR39	Junctophilin-2	JPH2	0.268401	-0.397227		6	6	12.6	14.7982	15.2934	16.3977	12.8689	14.9783	12.2978	15.3876	16.3191	15.3444	13.5594	13.5557	13.1576	14.0501	13.6031	14.7137	13.3924	14.4496	17.1863	15.7712	16.1803	16.2729	14.6293	12.9064	16.028	15.5044	15.682	15.6587	16.183	15.5303	12.7453	15.9799	15.3213	14.0097	12.3032	16.2742	15.6492	16.5386	15.4039	15.9914	16.1947	15.1122
P29622	Kallistatin	SERPINA4	0.948109	0.0324458		4	4	13.6	13.4215	13.4392	12.6572	15.2623	12.8151	14.3936	13.1963	13.0711	15.2819	14.9145	14.5774	14.266	15.2193	15.1832	13.8102	12.5715	13.784	12.6473	13.9026	13.7265	15.1434	12.2764	13.6091	13.2228	12.9972	15.3327	12.8081	14.5758	14.0374	15.6393	15.1959	13.3599	12.054	13.2901	13.6023	12.6935	13.2289	14.9453	12.7535	15.6082	13.9435
Q7Z4H8	KDEL motif-containing protein 2	KDELC2	0.948299	0.0229629		6	6	14.6	14.1072	15.8452	14.2948	12.7208	13.6069	16.1124	14.2768	13.4499	13.2778	14.4919	15.4795	14.3097	12.9723	13.7151	14.0466	13.966	14.7688	14.0457	15.1437	14.1772	13.388	14.0947	12.5557	13.3327	14.5005	15.1668	13.1633	13.5172	12.7022	12.7403	13.8639	13.7574	13.2933	11.6665	13.6501	14.5412	13.5308	14.032	13.7462	13.3486	13.0831
P05783	Keratin, type I cytoskeletal 18	KRT18	0.582396	-0.28428		24	19	57.4	20.7707	18.7718	19.2175	14.4206	20.6234	20.0274	21.0665	21.2758	18.1506	19.4492	20.6566	22.0501	19.6519	20.1246	19.9304	20.9436	21.8312	20.3396	19.7601	19.0223	21.5424	20.8345	15.1845	20.8965	21.1625	19.1505	21.7775	20.4637	19.3198	18.6355	19.2002	21.6063	21.7318	20.8535	21.623	20.3722	21.5942	21.0838	21.625	20.5169	20.5323
Q9NSK0	Kinesin light chain 4	KLC4	0.403457	-0.2397		5	5	12	17.7061	16.299	16.643	15.0821	17.5528	16.9021	18.1469	17.5459	16.1818	16.5671	16.9246	15.4733	16.581	16.2112	17.1505	17.351	18.0279	17.28	16.8615	16.1272	17.1991	16.208	13.3178	14.0328	16.0525	16.2196	17.0451	15.6845	14.8825	15.0073	15.3336	17.1131	16.873	15.6083	16.0281	16.3023	16.7892	16.4372	15.6967	16.6094	15.9668
P33176	Kinesin-1 heavy chain	KIF5B	0.480144	-0.208199		5	5	7.5	15.7563	16.1199	13.2183	12.8415	15.0387	14.7829	15.7827	12.3827	15.8259	15.0484	15.745	16.0019	15.5758	15.7533	16.4692	16.5549	12.9502	13.5875	15.0265	13.7076	14.7796	12.9893	13.5089	12.6672	13.559	16.4518	12.3126	12.8812	14.5459	13.2961	13.0198	15.3844	13.0741	13.0046	13.1674	12.2442	14.4206	14.0667	12.925	14.1928	13.8995
Q9NQT8	Kinesin-like protein KIF13B	KIF13B	0.104928	-0.45538		7	6	4.9	15.4637	13.6198	11.8857	13.5307	15.9466	14.9927	16.0981	14.8477	13.7102	12.6646	14.5639	15.233	13.8041	13.3474	14.8327	14.5867	12.8474	14.7089	14.8523	13.4645	15.7134	14.1068	12.2871	12.9814	13.93	13.6811	15.4262	12.9217	12.5535	14.0876	13.7333	15.2966	15.3377	13.8525	14.4613	14.0719	15.9446	14.7358	13.3089	13.3149	14.0871
P01042	Kininogen-1	KNG1	0.056878	0.733986		8	8	19.1	16.3829	17.5224	18.4454	20.359	16.8777	17.3625	17.617	17.7808	18.2635	18.7806	15.9883	16.8027	17.8747	18.4492	18.1934	18.3935	16.6922	17.3884	17.0563	18.6219	16.2227	12.9936	17.0941	18.0172	12.5253	13.4467	13.1718	16.7236	13.5773	13.7725	16.1041	12.1408	12.8847	17.1162	16.67	16.5454	13.1699	17.6615	15.9766	14.7342	16.3779
Q08431	Lactadherin	MFGE8	0.0580081	0.897515		4	4	13.7	15.2937	17.1766	13.3993	13.4773	16.3681	16.4943	16.3284	14.5715	14.6498	15.65	17.3945	17.1191	12.8705	16.1553	15.0797	16.5309	13.3457	16.5092	16.5206	15.2119	16.1223	14.2439	15.7118	13.9637	13.1632	18.9317	15.0461	15.4068	11.9769	17.6214	18.8122	12.7723	13.2882	16.872	13.4917	16.3873	12.7706	17.1191	16.1489	16.0332	12.8976
P02788	Lactotransferrin	LTF	0.0083038	1.28868	+	36	35	56.6	16.0813	20.8375	18.0846	17.5043	17.4261	19.1317	13.3573	13.8806	20.5983	18.5534	17.9878	19.1558	17.7689	17.3297	19.3849	21.1365	16.0444	18.0707	17.38	17.5468	15.0487	13.6269	21.3076	19.6566	15.6402	20.7058	18.343	18.6945	18.6093	22.3199	20.1093	19.8562	14.0231	19.8578	18.1125	20.0907	17.7363	19.2002	17.261	20.7466	16.9845
Q9Y2S2	Lambda-crystallin homolog	CRYL1	0.939243	0.0321059		3	3	16.3	16.5002	15.5546	14.5792	12.3032	13.7633	14.2674	14.6849	13.6587	15.6336	15.2229	15.7336	17.5867	15.2225	15.3042	16.2242	16.6088	14.595	13.3941	14.6853	12.8124	15.6456	14.587	12.273	13.4907	14.6092	15.9862	15.4051	15.5319	13.4341	14.787	14.4817	15.9164	12.7869	14.4155	14.4112	15.3118	16.3606	15.6293	15.5978	15.8783	15.0328
Q03252	Lamin-B2	LMNB2	0.186171	0.48235		5	5	8.2	15.8054	17.001	14.7573	13.79	16.3485	16.0844	16.138	16.4168	16.0404	13.4878	15.3727	16.9338	15.9155	13.5359	15.8984	15.4479	14.4765	14.9486	15.8902	16.038	17.8628	17.3233	16.39	16.3418	16.2979	15.7006	13.3981	16.9215	13.2166	15.8854	15.6846	16.8411	16.7951	16.8482	16.6839	17.0002	14.3157	17.8544	17.7169	16.7681	16.2924
P24043	Laminin subunit alpha-2	LAMA2	0.789566	-0.107683		11	11	5.6	14.5317	14.2206	13.1603	14.0014	14.8732	14.1941	13.6742	15.4476	14.1613	15.0676	16.4056	14.0586	13.1095	11.789	13.8412	13.8112	13.4737	14.3663	14.2098	15.3402	13.3703	13.8338	13.7061	13.1884	12.4591	14.9138	13.859	12.9998	12.7137	12.3784	14.3216	12.7093	13.3822	12.9078	13.5791	13.6172	14.2954	13.6372	14.0002	13.5325	13.4332
Q16363	Laminin subunit alpha-4	LAMA4	0.997685	0.00118992		10	10	9.4	17.4309	16.9362	15.4886	14.104	17.3788	16.488	17.0042	16.6253	17.5159	15.581	16.3586	16.4447	15.5259	15.2109	16.2277	16.4256	13.5855	16.0993	18.104	17.7173	16.1147	16.9692	15.6794	16.6595	15.2506	15.0029	16.203	16.8071	13.6195	15.6718	17.3173	14.7978	14.7747	15.8298	14.8845	17.2697	15.6572	15.9208	15.8501	15.1459	17.1094
O15230	Laminin subunit alpha-5	LAMA5	0.145903	-0.654809		51	50	21.5	17.9345	16.3243	14.7958	13.5863	17.7956	15.8088	16.3059	16.8065	17.6677	15.0072	16.9004	15.9507	15.4981	14.444	15.8876	15.537	12.9653	13.8828	17.7711	17.2601	17.1336	16.9396	14.6602	17.6744	17.1619	18.0542	17.9907	17.66	17.5775	14.0186	19.5966	14.238	16.9405	18.1677	17.4919	18.4841	17.4362	17.2553	17.6662	17.4948	17.2236
P07942	Laminin subunit beta-1	LAMB1	0.75286	-0.161297		17	17	17.9	18.5148	18.2713	18.125	14.8668	18.7885	18.3304	18.5398	19.4027	18.1597	17.4643	18.3569	17.994	15.6356	16.1657	16.9452	17.7275	13.7576	18.7298	19.0354	19.019	16.0137	12.4828	13.0467	13.515	13.5057	18.2101	16.3643	16.1275	13.2285	13.3791	16.6493	13.0674	14.8973	12.9653	15.3318	16.6722	15.7979	13.6581	16.8657	17.0268	17.5558
P55268	Laminin subunit beta-2	LAMB2	0.522083	-0.223497		35	35	31.3	18.531	18.6429	17.2469	16.0317	19.1785	17.9027	18.22	19.1188	18.7534	16.9651	18.3904	17.1122	17.188	16.8485	17.3301	16.9804	17.0049	18.0727	19.3199	18.9634	18.3107	18.7547	17.442	18.2571	18.454	18.4818	19.1906	19.0104	17.8163	16.5341	20.0599	17.0595	17.9364	19.2126	18.7863	19.5435	17.7978	18.4137	19.1591	18.6599	18.8528
P11047	Laminin subunit gamma-1	LAMC1	0.643612	-0.153982		24	24	22.9	18.4093	18.6486	17.3509	17.1863	18.5596	17.8634	18.0277	18.9684	18.7082	17.3054	18.4895	17.8568	17.1085	17.2405	17.6981	17.9305	16.7503	17.9542	18.9689	18.7382	18.99	19.4001	18.4601	19.6483	19.2699	18.5572	19.7249	18.9158	18.6052	17.0959	20.7038	17.6894	19.2259	19.1132	19.2622	19.6434	18.8829	19.3865	19.6513	19.0854	18.5283
Q14767	Latent-transforming growth factor beta-binding protein 2	LTBP2	0.000705882	1.19574	+	10	10	8.2	15.0148	17.427	12.5811	16.1128	14.4579	15.512	14.4387	15.0162	13.1819	16.4124	16.072	16.2145	14.915	15.9814	15.6059	16.6731	13.4974	15.4746	14.4529	15.705	12.6864	13.5721	12.8051	12.8643	12.4525	12.4376	13.0208	14.3485	13.3029	13.2219	15.4273	12.6593	13.4414	13.2936	14.5174	14.1137	13.7309	13.1286	13.9894	14.0568	12.1495
Q8N2S1-2	Latent-transforming growth factor beta-binding protein 4	LTBP4	0.597359	-0.279085		27	2	20.4	18.8261	17.6478	17.9189	12.9928	17.0214	13.4057	17.5636	16.1257	16.9907	13.42	17.9935	15.738	17.8009	17.7938	16.3531	14.6544	16.0775	16.8869	17.1596	17.3431	16.1803	16.1116	10.9345	16.3206	12.7688	11.8548	11.7406	16.8341	12.4976	13.288	16.9021	13.5163	13.1787	16.3809	13.995	14.7122	14.0746	16.4956	16.8813	16.6496	16.9078
P29536	Leiomodin-1	LMOD1	0.155852	-0.584299		7	7	15.7	17.7944	17.7024	17.8147	17.6925	17.8936	17.4585	18.1014	18.7131	17.632	16.9642	16.8086	14.8533	18.9286	18.5841	17.8248	16.5274	17.0764	17.7893	18.6358	18.5448	16.4151	17.2873	15.6135	16.5578	17.6206	15.3513	12.7182	16.7066	16.9588	12.4876	17.0941	15.7337	16.8977	12.2046	17.3753	17.5198	16.7621	17.2138	17.2892	17.0023	17.7912
Q8NC56	LEM domain-containing protein 2	LEMD2	0.677899	-0.149785		6	6	17.9	14.3958	15.8236	12.3958	13.894	14.3767	16.0033	13.2223	14.5167	14.8208	13.144	14.5722	16.8376	13.2416	12.7437	14.5026	14.7656	13.122	13.4434	14.7669	11.969	17.3168	16.5563	15.6522	16.6105	16.0886	17.2999	17.2964	16.1964	15.3851	15.4882	16.2856	16.7244	16.8322	16.0979	16.9276	17.0853	17.0228	16.7722	16.7048	16.4643	15.01
Q6P1M3	Lethal(2) giant larvae protein homolog 2	LLGL2	0.0865921	-0.827655		7	7	8.8	17.4903	17.2927	13.1678	13.7245	16.4408	15.6878	16.8511	13.671	18.0481	15.9356	16.9725	16.3511	12.5585	18.8314	17.5996	16.831	18.5493	16.7223	15.9197	16.3004	17.7031	17.3318	13.6667	14.3873	13.302	16.3294	17.332	15.89	16.4058	15.0928	13.309	14.1065	13.4539	12.6032	17.9862	17.0011	18.0133	16.9161	13.7205	16.7779	17.0406
P02750	Leucine-rich alpha-2-glycoprotein	LRG1	0.02296	0.914341	+	2	2	11.2	17.2182	17.4181	13.0975	18.1158	13.5922	15.9268	16.4191	15.2354	13.6605	17.6514	15.277	16.7102	16.903	17.8956	16.2233	15.186	13.223	14.1445	15.6078	15.663	11.4146	12.6059	13.2692	16.8953	12.9452	16.7993	13.6522	12.8174	12.8189	13.448	12.9828	12.6733	13.5791	13.1019	13.9997	13.4146	12.7414	12.633	12.5834	13.066	17.5828
P42704	Leucine-rich PPR motif-containing protein, mitochondrial	LRPPRC	0.869436	-0.0737149		14	14	13	15.0183	14.3462	13.8946	13.4799	17.0699	18.4898	16.4145	16.185	13.5988	17.0759	14.514	15.5163	14.5816	12.3769	12.5602	13.7323	17.3059	16.9945	17.4278	15.0527	16.2878	13.9625	12.3717	14.6428	13.7309	10.9201	15.9495	13.682	14.0052	14.3339	15.1218	17.0166	13.9995	14.0104	14.1837	15.2444	17.5817	15.4045	13.7724	14.1601	14.836
Q8N1G4	Leucine-rich repeat-containing protein 47	LRRC47	0.261754	0.329644		8	8	17.5	16.3055	15.5206	16.2778	16.0032	16.7361	17.2827	17.6334	17.1106	15.8294	16.5427	15.766	16.6029	15.7444	15.9847	15.9363	16.4783	16.688	17.8233	16.5794	15.8895	13.2651	15.809	13.3506	14.7827	13.8353	14.3028	16.4296	14.0168	15.6987	14.4535	15.0324	15.3814	11.8932	13.333	13.8022	14.0038	16.8706	15.1141	14.164	15.9305	14.7863
Q9P2J5	Leucine--tRNA ligase, cytoplasmic	LARS	0.0900641	0.536433		7	7	7.6	16.6318	16.5359	13.3819	13.7824	15.9029	16.2262	16.1366	13.5361	15.7785	16.7526	16.1418	17.4554	15.6293	16.0781	16.7304	17.0933	12.5807	15.5912	15.4973	14.8258	15.8429	13.7951	13.3829	13.4449	13.1494	16.5441	10.9409	13.7751	13.0672	14.4567	13.709	16.3878	12.332	12.606	14.5267	15.1962	16.3425	14.5416	13.0135	14.9109	12.7933
P30740	Leukocyte elastase inhibitor	SERPINB1	0.0519459	0.527038		8	8	26.4	16.1582	15.9907	16.6577	17.3705	17.0198	17.0004	16.1263	16.3349	15.0782	16.6333	16.0945	16.9895	15.933	15.924	15.9862	16.9403	17.0328	16.9896	16.8291	16.5209	12.8355	13.601	14.768	14.7628	14.2407	14.3333	13.1058	12.704	13.1083	12.6027	14.4404	13.8364	13.6712	12.9447	13.877	13.5379	12.8381	13.82	13.5962	16.728	12.7067
P09960	Leukotriene A-4 hydrolase	LTA4H	0.25723	0.284765		5	5	11.5	18.3572	18.1462	17.6742	17.4255	16.887	17.1322	17.5663	17.6278	18.1193	18.486	17.6854	18.2386	18.4822	18.2769	19.1112	19.246	17.873	17.4207	16.8986	16.8376	17.5084	17.668	17.7052	17.626	17.4514	18.8412	18.1668	17.3994	17.7708	17.9543	17.7035	17.4807	17.0141	17.4309	17.1993	17.6956	17.65	18.2415	17.4353	18.0976	17.4933
Q7Z4I7	LIM and senescent cell antigen-like-containing domain protein 2	LIMS2	0.208008	-0.540066		3	1	12.9	16.2944	15.3567	16.2306	13.1262	15.0472	13.6473	15.7466	16.6022	16.3184	12.2674	15.0446	15.3196	15.1547	15.9419	14.8015	12.6239	14.5183	15.2597	15.7142	14.4227	14.6795	13.4392	12.3558	12.6324	12.0259	14.9899	12.7144	14.383	13.2988	12.8972	13.6695	14.1866	12.5367	12.1309	12.9248	15.0135	14.7528	14.4797	15.0132	14.8978	15.2156
Q14847	LIM and SH3 domain protein 1	LASP1	0.170333	0.524024		3	3	16.1	16.1175	18.5443	18.7678	19.32	18.9467	19.1624	18.9179	19.5384	17.0962	16.6023	13.8852	15.378	15.8305	15.9042	17.887	17.4439	20.2643	19.6032	18.4521	18.7844	17.5995	18.0706	17.4874	16.615	16.7036	13.3416	17.3375	16.5056	17.447	17.3863	17.2107	17.2548	17.6706	17.599	18.564	17.9805	17.1092	18.4422	17.6531	16.8951	17.2618
O75112	LIM domain-binding protein 3	LDB3	0.0413679	-0.821875	+	8	8	14.2	15.9602	15.1029	16.6472	12.7812	16.5715	14.8045	16.6907	18.2489	15.8175	12.8902	15.6031	14.3707	15.3527	15.5728	14.5619	13.7484	13.3998	15.853	16.8821	16.24	13.5871	13.1217	13.9728	13.169	16.6291	14.3039	14.5715	13.3979	15.4954	12.6106	14.4255	13.3967	14.6836	15.1651	14.5922	16.3915	14.6005	13.9951	13.3512	13.6878	15.1741
P31025	Lipocalin-1	LCN1	0.831965	-0.106463		4	4	33.5	14.6678	14.0258	17.9576	15.3223	14.3775	14.0772	14.8754	15.0222	16.3992	14.3374	14.616	13.2331	15.4507	15.8681	15.5901	14.6722	17.4097	15.4898	14.3635	15.6689	16.188	16.7539	17.0029	16.6008	15.6763	13.5239	16.6621	15.4432	17.0306	15.6854	17.4523	18.4758	16.8975	18.4423	16.8835	16.1194	14.8569	13.4161	16.6499	17.3097	15.8682
Q93052	Lipoma-preferred partner	LPP	0.0148889	-1.04603	+	11	11	30.1	17.1456	17.7515	17.9033	12.9567	18.9955	16.6208	18.2292	17.7387	18.0839	13.2662	19.1012	16.5547	17.6465	13.9624	17.2568	14.051	13.0029	17.8048	18.7627	18.3039	13.2201	15.0902	12.8604	12.1294	14.1578	14.8966	13.606	14.2753	13.192	13.0163	12.8684	12.8463	13.0635	13.4662	13.8137	13.2901	13.4528	13.0562	12.6217	12.1439	12.1809
P50851	Lipopolysaccharide-responsive and beige-like anchor protein	LRBA	0.31935	-0.345724		10	10	4.2	16.2249	14.1614	12.2337	13.4401	15.9919	15.0139	15.6627	13.435	14.688	15.3683	15.6549	16.3983	15.128	13.0137	15.8222	14.6511	17.0342	15.8272	15.0566	14.2057	16.629	12.7368	13.9129	12.5199	11.9019	14.4976	13.6578	14.705	13.9077	13.9653	12.867	15.9841	15.6851	14.1418	15.7871	14.2938	16.8984	15.6507	14.2421	15.2468	14.5882
P23141	Liver carboxylesterase 1	CES1	0.616369	0.173761		9	9	19.6	15.4949	15.0979	14.832	14.2511	14.5074	15.9548	14.8661	14.5997	16.2389	16.4778	15.4524	15.5925	15.7518	16.0578	14.5688	13.8313	13.235	14.0314	16.7638	14.8504	15.7631	15.2029	14.9538	15.1287	13.3785	16.8818	15.3221	16.2087	12.5167	14.657	15.0608	13.8956	14.1463	13.6323	13.5347	16.0054	16.2234	15.8803	15.4234	16.7192	15.5138
P00338	L-lactate dehydrogenase A chain	LDHA	0.635683	-0.172403		9	8	38.9	14.3467	12.5587	12.599	14.095	13.8211	14.0062	12.2121	13.616	13.6395	14.6989	15.7256	13.7581	14.2042	14.1561	15.0742	15.2101	13.5462	14.0668	14.7332	13.8895	13.8542	13.1329	13.6778	14.319	12.7672	14.7781	14.5952	12.4781	13.0867	13.0975	12.5934	12.472	12.7906	13.6211	14.5477	12.5877	12.7256	14.0607	14.212	12.4389	12.3189
P33121	Long-chain-fatty-acid--CoA ligase 1	ACSL1	0.309252	0.358276		12	12	19.2	13.7984	13.4054	14.64	12.3988	16.8152	19.5538	16.6147	14.8237	14.8161	13.6136	14.2588	15.5954	13.5914	13.6519	13.0672	15.9073	14.029	15.7578	17.1622	15.2499	14.7262	15.2321	15.7877	14.7357	12.4049	17.607	14.927	14.0544	12.9726	16.083	14.3832	14.3874	12.7718	13.8996	13.1639	15.6361	13.0956	12.9303	13.3459	13.4757	13.594
P24666	Low molecular weight phosphotyrosine protein phosphatase	ACP1	0.336849	-0.384309		4	4	36.1	16.0167	13.8964	16.7744	13.3877	16.5543	15.6558	16.6023	16.776	14.1116	12.9699	16.8972	13.8116	16.7464	13.6494	17.1996	15.5223	13.4396	16.7576	14.5559	16.1343	13.2062	14.9106	12.1418	13.3392	13.3149	12.845	13.3794	15.4116	12.8944	12.6109	12.6997	14.0499	15.5934	15.8173	13.3878	14.1721	13.9901	14.2024	14.0961	13.6731	13.3275
O95232	Luc7-like protein 3	LUC7L3	0.527204	0.183933		4	4	6.5	15.5974	14.1226	13.9673	13.0625	12.8796	12.6335	13.4414	13.5421	14.259	13.7132	13.2528	15.4469	14.2839	14.5356	13.8522	13.0727	13.0249	14.1237	13.7464	13.1609	15.1192	13.5855	13.5142	13.5204	12.1614	14.2239	14.1792	13.522	13.1707	14.7697	13.3134	14.4491	13.2463	13.4362	14.9314	13.9294	15.5214	15.0963	13.6174	15.1185	12.7751
P51884	Lumican	LUM	0.0306512	0.519562	+	6	6	18	19.7612	19.9131	19.2825	20.4103	19.2624	19.5714	19.579	19.8689	20.2428	19.7924	18.7773	19.4554	19.2186	19.8695	18.8742	20.0014	18.3099	18.8292	19.251	20.1352	19.0987	20.5345	19.3465	19.6862	19.1057	18.9222	19.3726	20.2023	19.0065	20.1096	19.237	18.5754	17.6322	18.91	21.1845	20.5868	17.1226	19.1579	19.2384	18.7343	19.8931
Q7Z4W1	L-xylulose reductase	DCXR	0.0796414	-0.534024		7	7	34.4	16.159	15.4966	13.4121	13.9044	16.1402	16.1892	16.2219	16.4586	15.7362	15.2615	15.8672	16.1163	16.0048	15.229	15.6111	15.6332	17.4757	14.9368	15.9512	14.5885	17.2707	17.0976	16.6321	16.2588	17.051	15.1959	15.5981	16.3353	17.4808	16.1526	15.1987	16.6298	16.6049	16.7984	17.1687	15.4587	17.1	17.1841	17.2962	16.4676	16.5322
P11117	Lysosomal acid phosphatase	ACP2	0.723697	-0.118434		3	3	6.1	15.5716	13.4937	13.8265	13.695	14.9187	13.927	12.8282	13.2788	14.9402	13.6367	12.9373	14.8436	14.8727	13.4387	16.2191	15.5945	13.8065	13.4726	13.3871	12.1292	15.7142	16.1321	16.6833	15.5311	16.0529	13.7224	15.7395	15.3305	16.1452	15.579	15.1196	16.0426	15.2783	15.5662	16.1363	15.3089	16.1614	16.29	16.2983	16.3095	15.7806
P10253	Lysosomal alpha-glucosidase	GAA	0.610748	0.183426		10	10	14.8	18.7344	17.3434	14.98	13.5402	18.01	18.7718	17.126	13.0134	16.949	17.217	18.5007	18.9295	17.3408	17.6155	17.5411	18.4311	14.3073	15.9799	16.9865	16.5595	17.7906	16.4878	17.4112	16.4202	16.5522	17.7549	13.8623	16.4623	16.4735	15.6867	16.4854	17.8869	13.461	14.3969	14.5063	13.1423	17.3499	16.4445	18.2558	18.5725	17.6968
O00754	Lysosomal alpha-mannosidase	MAN2B1	0.07347	0.496683		12	12	17.5	16.9487	16.2993	16.3971	15.8849	15.8884	16.1461	15.6084	15.6061	15.8685	15.2135	16.6983	17.4737	15.7654	16.1007	17.0172	15.1987	16.2014	15.8745	15.4893	15.1304	16.0363	15.4961	17.3102	16.0625	15.2763	16.2096	15.1936	15.3765	15.5659	16.4278	13.0186	15.6963	13.9134	15.2785	13.9456	15.2266	14.067	15.8901	17.4098	17.0086	16.6274
P61626	Lysozyme C	LYZ	0.236216	0.378015		6	6	51.4	18.264	19.9161	19.0266	19.6393	16.7102	18.8624	15.5324	18.3878	19.365	19.0565	17.805	19.5774	18.4873	20.1853	19.3286	20.672	19.2833	18.9856	19.9528	19.2257	18.1508	18.207	20.5681	19.8576	20.2205	17.5205	18.9611	18.5424	19.708	19.7707	19.4363	19.2634	19.008	19.7434	19.5971	17.779	17.5306	18.3343	20.1421	19.8459	19.5641
Q96C86	m7GpppX diphosphatase	DCPS	0.481854	0.210561		5	5	14.8	15.9964	15.5787	13.2808	13.7903	14.2723	12.8565	13.9715	13.3948	14.4246	14.8949	16.3145	14.4005	15.4733	16.2584	15.552	15.4669	14.3223	15.0796	14.7042	14.6555	14.8654	14.7838	13.161	12.8222	13.345	15.2419	12.8882	13.4453	13.6663	14.6276	13.6759	15.1446	12.0759	12.2891	13.3415	12.7896	15.1307	15.9603	12.9601	15.1549	12.1613
P22897	Macrophage mannose receptor 1	MRC1	0.173922	0.480116		5	5	6.4	14.6939	16.1273	12.9172	15.1017	13.5067	15.4307	13.4056	12.7083	14.9443	15.3386	14.8229	14.3151	12.6283	14.6941	14.5342	13.6267	14.6839	14.8549	14.9467	15.0695	13.3185	15.8923	15.8181	14.8005	12.9961	13.3576	14.1382	12.6025	12.7002	15.5457	16.4154	13.201	12.7275	13.172	13.3929	15.2611	13.4855	16.8854	13.5466	15.3946	12.7876
P14174	Macrophage migration inhibitory factor	MIF	0.0292606	0.649135	+	5	5	43.5	18.9794	19.0439	19.2835	19.302	18.6887	18.9794	18.571	19.4454	17.7072	19.2663	17.6869	18.9268	18.3731	18.3085	19.0307	19.1844	19.7425	19.597	18.8609	18.6596	14.7859	12.4721	11.7171	13.3425	11.8218	15.7112	13.5356	13.2237	12.4575	11.727	13.6946	13.6312	12.6643	12.7669	13.1147	12.2808	13.2325	12.6029	13.5836	13.5916	16.4739
P40121	Macrophage-capping protein	CAPG	0.013812	0.650548	+	7	7	32.2	18.9228	18.7171	17.7568	18.6276	18.2644	19.0559	18.9403	17.9792	19.3012	19.2005	17.7659	19.649	17.6643	17.1402	18.5185	19.4166	18.8758	18.4387	17.575	17.0902	17.6452	18.2166	18.218	17.3394	16.9927	18.5177	18.0343	16.7636	17.4562	18.7131	17.2786	18.7712	17.6387	18.0444	17.6468	17.1131	17.7536	18.194	18.1132	18.7434	17.7563
P04156	Major prion protein	PRNP	0.523191	-0.281411		3	3	10.7	16.6942	17.3535	17.4008	14.5623	16.613	14.7257	16.6201	16.8322	17.75	13.4806	17.1025	15.9938	16.6492	14.1926	14.7733	13.3385	12.8894	16.8968	16.4784	17.2654	16.9471	16.3558	15.5725	13.9977	16.1907	12.9709	14.1257	16.6173	13.0164	12.9583	13.4769	13.1547	16.3102	16.066	16.1253	15.0543	12.5882	15.3502	17.244	14.3083	15.5229
Q14764	Major vault protein	MVP	0.672831	0.112378		32	32	50.5	19.9343	18.5239	17.5072	17.8988	19.1043	18.855	19.4574	18.2993	17.5947	18.8875	19.405	19.8128	18.4048	18.5036	18.7126	19.1707	19.0932	19.1283	18.3183	18.1076	17.4215	16.3956	16.3183	15.4962	16.3353	16.7644	16.8612	15.7822	16.414	16.0477	16.3584	17.3243	16.4768	16.0561	16.5081	16.5978	17.3961	17.0303	16.3446	16.6327	16.4982
P40926	Malate dehydrogenase, mitochondrial	MDH2	0.848305	-0.0887276		13	13	50	11.638	13.1774	15.5667	11.6167	17.7199	18.9504	15.5551	16.6043	13.3833	15.1358	14.5681	15.2858	14.5729	12.6895	12.9712	12.7538	17.6159	17.2758	17.789	16.012	13.3289	13.0616	12.4001	13.9124	12.9831	12.7008	13.1948	12.3531	12.744	13.4788	12.5827	14.413	13.4415	11.988	13.9792	13.732	12.3644	12.4513	12.1018	13.2384	13.2199
Q14165	Malectin	MLEC	0.226609	-0.514737		3	3	14	13.8241	16.712	16.9265	13.5919	17.4501	14.9705	17.2145	16.6813	15.4916	12.5805	15.6207	14.8411	15.6698	12.9034	16.8197	13.9716	13.7	17.0979	14.7782	16.3459	17.3041	16.034	12.818	13.701	14.6674	13.1396	13.7528	15.4726	13.9937	13.2134	14.2974	13.7443	16.6496	16.0577	14.3348	12.573	14.7092	14.3175	13.3968	13.1974	11.8211
Q9Y5P6	Mannose-1-phosphate guanyltransferase beta	GMPPB	0.848982	-0.0633859		6	6	30.3	17.7408	17.3615	16.6892	16.5292	16.4596	16.2487	17.1944	17.356	15.6464	15.0239	17.6028	15.4239	16.4697	16.6415	18.2096	17.6996	17.4663	16.7318	16.2989	16.2707	17.2803	15.581	17.5468	15.5882	13.8835	14.8951	16.2635	15.9291	16.5715	16.6867	16.5728	17.198	12.4258	11.8609	15.2649	16.0902	17.3118	17.2283	17.3515	17.2202	17.3248
Q13724	Mannosyl-oligosaccharide glucosidase	MOGS	0.426796	0.27938		9	9	15.2	12.5409	15.5259	14.715	13.1159	15.0327	16.9586	13.9404	14.824	13.521	14.6579	15.4289	15.923	12.8223	12.6197	14.3377	13.0075	14.0104	15.7427	12.9981	13.1969	16.019	14.53	15.6919	13.1798	13.5541	18.7196	15.107	13.9566	14.8663	15.8159	15.7469	15.2831	13.8124	14.4266	13.2812	15.2488	16.6745	15.7205	13.1451	14.3008	13.7021
Q8WU39	Marginal zone B- and B1-cell-specific protein	MZB1	0.278365	0.374765		10	10	68.8	18.9617	20.3824	19.1105	20.0181	19.5843	18.7695	19.5252	19.72	18.3745	18.6888	19.0017	17.9708	18.9387	19.0191	20.4774	19.4807	20.5141	20.0151	18.4017	17.9639	17.6878	17.7924	20.2342	15.9986	16.4309	18.8673	18.1325	15.5393	18.6304	17.2612	15.2016	17.5255	16.3133	16.506	16.9662	17.5549	17.2173	19.6822	19.1703	17.595	18.5947
O00339	Matrilin-2	MATN2	0.139206	-0.468027		3	3	4.3	14.4717	14.5107	15.7859	14.7898	12.2417	13.8872	13.588	16.3633	15.1508	13.2268	14.9481	12.3731	13.7534	12.7886	13.2183	13.7282	14.8499	14.404	15.2493	15.6404	15.4596	15.0638	13.251	15.5913	14.2786	13.0061	13.5922	14.9742	14.3752	12.8888	15.1889	13.0288	13.4853	14.0339	13.5793	15.127	14.3608	13.8381	15.8543	14.0441	15.0498
P43243	Matrin-3	MATR3	0.252941	0.43774		12	12	22	19.0167	17.7237	14.0418	16.9638	16.5934	15.6203	17.6173	11.3611	17.5764	18.1558	18.244	19.1444	18.2032	18.2247	18.5219	18.5571	13.7683	15.7958	16.6267	16.871	16.9457	16.1538	15.6713	17.1595	14.658	17.6604	17.6865	15.9383	15.6289	16.3649	15.7688	16.1903	12.587	14.9621	16.1612	15.9287	17.3023	17.3601	15.6275	16.4636	15.4598
P14780	Matrix metalloproteinase-9	MMP9	0.0833712	0.623596		9	9	20.9	13.9734	15.4794	13.9419	12.933	13.8339	15.6006	14.3934	13.4784	15.9819	13.3457	13.5884	14.664	13.3467	13.3056	14.8445	15.7376	14.2483	12.6933	12.7966	11.9885	12.9934	12.5211	18.1533	16.0807	13.7344	15.9421	14.9483	14.9302	14.5706	17.382	16.4767	14.6402	13.0375	16.6178	12.8579	15.5777	13.0457	14.9347	12.6505	16.1727	13.372
Q16853	Membrane primary amine oxidase	AOC3	0.789105	-0.107761		20	20	36.3	20.6787	19.8565	20.3394	19.0149	20.4513	19.7355	20.0693	19.1983	21.1257	19.3872	21.1627	20.1215	19.6558	20.2054	19.8936	19.5746	18.4382	20.4147	20.8297	20.277	20.8551	20.3808	19.6761	21.066	19.8948	20.8257	20.773	21.2855	19.8377	18.7346	20.9513	19.3683	19.4476	19.7358	20.3571	21.0722	20.9182	20.1146	20.7748	21.0603	20.6725
O15173	Membrane-associated progesterone receptor component 2	PGRMC2	0.713651	-0.155678		3	3	18.4	16.5136	17.2937	16.7263	15.9217	17.0911	17.5936	17.5432	17.0307	16.2905	16.0154	14.7962	16.4911	16.3098	16.1646	16.7357	12.3594	16.5669	17.3294	16.9531	16.4333	17.8161	17.1151	13.6439	17.2144	16.722	13.0865	17.6229	16.6121	16.9699	12.9685	17.4663	17.3923	16.9701	16.4397	17.5628	17.626	17.27	17.6692	17.2848	17.0364	17.1883
P01033	Metalloproteinase inhibitor 1	TIMP1	0.0295663	0.877043	+	2	2	13	15.2216	16.4256	15.2505	12.8361	12.5113	12.6148	14.4445	15.925	13.542	13.4715	16.0315	17.318	14.7876	16.112	15.0671	14.0241	12.6105	14.9496	15.291	12.8816	14.8884	12.4208	17.1257	11.9817	13.5883	17.358	12.7072	13.7606	14.7843	17.8791	13.5579	14.5762	13.9317	12.4524	13.4923	13.2636	14.1012	14.3457	16.3464	16.8079	15.6085
O94776	Metastasis-associated protein MTA2	MTA2	0.349994	0.273157		4	3	8.4	17.5449	15.5856	15.0827	13.2233	14.1482	13.0715	15.0424	13.6639	16.3315	16.4387	16.1954	17.6082	16.8451	16.1231	17.0192	17.1827	14.0797	14.1994	14.123	15.1777	15.0684	13.5555	13.4103	12.671	12.149	13.2788	12.7238	13.5051	12.6577	14.1896	12.5861	14.8036	13.4934	13.2666	12.8201	14.4142	15.6615	14.6796	13.8607	14.4724	13.2694
P56192	Methionine--tRNA ligase, cytoplasmic	MARS	0.123609	0.432491		5	5	9.2	14.853	15.4878	14.1098	12.7311	14.3896	14.9558	12.7194	14.757	13.2058	15.3877	13.8946	15.7691	13.0019	12.623	15.3703	16.1165	13.902	14.6758	15.0679	12.7275	14.9114	13.8873	12.712	12.836	13.5469	14.9869	14.039	12.833	13.4917	13.4862	14.3767	15.5878	13.757	12.9091	13.6273	14.6639	15.088	15.5474	13.2853	14.6539	12.1138
P51608	Methyl-CpG-binding protein 2	MECP2	0.680511	-0.149666		2	2	3.5	13.2509	15.6644	14.2253	12.7967	13.6634	13.0542	13.9966	14.1067	14.1069	12.1092	13.6069	14.1425	14.127	13.2957	13.3669	13.2373	14.3016	13.2731	14.0144	14.5046	16.5609	16.8799	14.2473	16.9376	16.0645	13.2396	17.5966	16.4974	17.0314	14.5881	16.652	16.3122	15.9264	17.2399	16.8427	17.4525	17.2752	18.2599	17.8783	17.2799	14.9969
Q16891	MICOS complex subunit MIC60	IMMT	0.817587	-0.114281		8	8	17	15.0283	15.2762	16.7614	13.6063	17.4871	18.7072	17.5927	17.911	13.9627	16.3591	15.822	16.2921	13.6549	12.8561	13.4816	13.9309	17.4934	17.6962	17.3855	16.0263	16.8765	13.0529	13.4385	13.1069	12.9169	17.0121	15.1296	12.3634	13.1526	14.7464	14.275	16.1385	14.0226	13.0687	13.4898	15.9631	15.3722	13.2266	13.2403	14.452	14.2254
P55083	Microfibril-associated glycoprotein 4	MFAP4	0.306986	-0.326173		4	4	21.6	17.1847	14.3989	14.432	13.1202	13.2527	12.0198	13.1625	13.3136	15.5655	13.9209	16.7356	14.0138	15.2877	16.487	13.2973	13.1316	14.547	13.6279	14.6639	14.7727	13.8362	13.3882	13.6283	12.3614	13.6849	14.3031	13.6507	13.3583	11.9788	13.873	13.9087	13.6422	13.4021	13.1702	14.038	12.671	13.7569	14.385	12.8012	12.4748	14.1961
P55001	Microfibrillar-associated protein 2	MFAP2	0.657903	-0.217565		6	6	31.7	14.4854	17.1571	17.5372	12.729	16.632	12.7934	15.4375	15.7371	15.6023	13.9969	17.6071	12.4707	16.1834	13.3276	15.9312	12.9812	14.4721	17.6417	14.0075	18.3203	13.9356	13.1933	12.3546	13.6387	14.1966	15.0543	13.5563	11.9382	12.9606	12.4638	12.7496	12.8572	13.2087	13.521	13.8028	13.5138	13.1514	13.063	13.3735	13.4435	12.2898
Q13361-2	Microfibrillar-associated protein 5	MFAP5	0.403589	-0.284628		3	3	13.5	18.6848	17.8223	18.8043	17.3637	17.7978	15.8713	17.1298	16.3947	16.8739	18.5882	17.9539	15.9719	18.3257	18.5756	17.7466	15.3369	16.6593	17.6628	18.3023	18.0237	13.2543	13.9896	12.1265	14.1714	12.964	12.7643	13.4386	13.1874	12.4897	12.5044	14.0447	13.0418	13.3627	13.6088	13.0731	13.9104	13.6867	14.4761	13.4267	13.4677	14.4427
O14880	Microsomal glutathione S-transferase 3	MGST3	0.392697	-0.235509		2	2	25	15.4696	15.8468	14.4332	12.3603	14.3547	15.0717	14.7259	13.3599	15.237	14.1372	15.4313	15.8211	16.1247	15.0744	15.2475	15.4385	14.4096	13.9164	14.3772	13.0813	18.2777	17.4354	17.0599	17.752	17.6347	17.5391	17.8874	17.5181	17.4836	17.0607	17.896	17.7592	17.8736	17.383	18.011	17.989	17.9392	17.8108	17.6197	17.2931	16.9777
P46821	Microtubule-associated protein 1B	MAP1B	0.616347	-0.211535		14	12	10.3	17.7275	17.9005	16.3017	16.0553	16.3006	16.0568	16.4854	16.6259	16.7584	14.6917	18.0594	16.3166	16.6844	16.5214	16.161	15.0234	13.3962	17.1546	17.5303	17.0654	13.6601	12.668	13.2763	14.9145	13.2216	16.8291	14.0695	14.9131	14.7578	13.8261	16.4687	12.7837	14.8273	14.3964	14.7647	15.4242	15.2378	16.5828	15.4159	15.6182	15.9775
P27816	Microtubule-associated protein 4	MAP4	0.934318	-0.0360102		7	7	9	15.7202	17.0536	16.6607	17.3144	17.9123	17.6809	17.2689	17.4583	15.152	14.4471	15.0078	12.8371	16.5258	17.0983	16.3923	16.8864	16.513	17.1554	17.9168	17.3225	16.3571	16.4741	15.4926	15.3626	15.0361	13.5637	16.1095	15.3698	15.4163	15.7325	15.6214	15.2486	15.3883	14.9955	14.2579	12.7314	14.0828	13.8656	16.0989	16.0259	15.727
Q96JE9	Microtubule-associated protein 6	MAP6	0.00075	-1.52302	+	4	4	8.2	17.162	13.6832	16.9845	12.913	12.6971	14.0711	17.3506	13.4788	16.4059	13.2346	16.1824	14.0055	16.1734	12.6544	14.9427	12.9607	13.6771	13.3651	15.4972	13.1495	12.8181	13.3089	12.2293	12.3844	12.8943	13.7061	13.1293	13.4106	13.7213	12.0403	12.8445	14.6736	13.5641	12.5652	14.6596	12.9452	13.5298	13.1233	12.8075	12.8389	13.5824
Q15691	Microtubule-associated protein RP/EB family member 1	MAPRE1	0.310405	0.352004		4	4	30.6	18.2035	18.2469	17.0691	17.2406	17.7732	18.1023	18.3923	17.6339	18.0197	18.0607	17.7779	18.2684	18.4138	18.3142	18.5019	18.8599	16.0914	18.3382	17.861	17.08	16.233	14.9771	14.1762	13.0333	12.6779	13.2309	14.4813	14.2112	12.4912	14.4794	12.6318	16.6561	13.2563	13.4751	13.7718	13.0451	16.6903	13.4136	16.1049	16.8525	16.1412
P20774	Mimecan	OGN	0.656192	-0.157721		6	6	16.1	16.2877	16.1483	16.6806	17.1112	16.7153	15.821	16.7116	16.7033	17.5641	15.7828	16.4771	14.8248	15.9053	16.546	14.4532	13.7234	14.7966	16.3096	17.646	17.7922	13.8672	11.9587	13.1103	13.6858	13.8854	14.0968	12.9114	12.6369	12.1563	13.3226	13.0817	12.3881	13.1252	13.4356	12.8212	13.375	13.3954	13.6293	11.904	13.3967	15.527
Q92619	Minor histocompatibility protein HA-1	HMHA1	0.241696	0.318506		4	4	6.3	15.1411	15.2096	14.0244	14.5151	14.8693	15.2347	14.92	14.8684	15.7233	15.5126	14.0352	14.6656	15.025	14.7082	15.3654	15.4682	11.9897	15.6277	14.5477	14.2915	15.0513	13.6119	15.3881	13.2995	12.6851	15.5368	12.7147	13.536	14.8712	16.2707	13.8184	14.0359	13.8346	12.923	13.5425	14.6338	14.4561	14.99	13.0271	14.3244	12.5276
Q02978	Mitochondrial 2-oxoglutarate/malate carrier protein	SLC25A11	0.454473	0.227899		5	5	13.4	13.0685	11.5439	13.2055	12.2724	14.0023	15.0481	13.7811	14.1719	14.0707	13.8211	13.4218	15.3321	12.2848	13.3257	14.3516	13.4348	13.5855	13.2544	13.334	12.9528	18.2055	16.6147	15.8404	17.0632	16.6828	17.3485	17.4588	17.3497	15.2772	16.6464	17.2494	17.6392	16.7735	16.5439	17.185	16.9671	18.1772	17.1799	16.8298	17.1747	15.9706
Q9Y6C9	Mitochondrial carrier homolog 2	MTCH2	0.724491	-0.117466		6	6	27.7	13.6819	14.9662	13.1269	12.1976	13.987	14.5207	15.4294	15.754	13.5279	14.2712	14.4335	13.6878	13.7157	13.3232	13.1982	13.509	13.06	13.0655	12.6959	10.8446	18.4092	16.4436	15.6162	16.2364	16.4307	17.7559	17.1618	15.9196	16.0854	16.4716	16.3339	17.9045	17.0069	15.7058	17.2271	16.3076	17.2107	16.7743	16.092	15.8434	15.3676
P28482	Mitogen-activated protein kinase 1	MAPK1	0.696256	0.141577		4	4	20.3	17.7169	17.1527	17.5122	17.0135	17.809	17.55	17.9577	17.8679	17.1448	16.6447	17.3287	17.1279	17.219	17.3334	16.1974	16.5016	17.6108	18.4266	17.4022	17.8438	17.315	16.5096	16.5148	16.4771	16.3255	18.0427	12.6404	15.9869	16.7517	17.3087	16.6188	17.0881	16.7774	16.5129	16.8988	17.0774	17.4844	13.2643	16.9765	17.1287	16.6542
P27361	Mitogen-activated protein kinase 3	MAPK3	0.979556	0.00870316		7	7	23	17.1813	16.5407	15.9087	15.3363	16.4434	15.7467	16.9144	15.9015	16.2314	14.9742	16.5661	16.3714	16.4298	16.0674	13.6847	13.4921	16.0504	15.7929	16.1148	16.033	16.7257	15.1304	13.7342	14.902	15.2726	16.5975	16.0319	15.6536	13.017	15.0486	15.6619	16.3161	13.9172	14.5616	14.4687	15.9003	16.7593	15.7515	15.5353	16.1816	15.7628
O43684	Mitotic checkpoint protein BUB3	BUB3	0.432706	-0.323107		2	2	2.4	16.9052	15.1005	12.4842	12.8728	13.4564	12.7785	14.0566	13.1474	16.1115	14.0772	13.7746	16.5265	16.3571	15.7626	17.1296	16.9316	13.5944	12.7712	12.8247	13.6206	16.3859	12.8653	14.8119	11.7577	12.5934	12.6815	16.0634	12.8965	12.8635	12.4057	15.4642	16.119	13.714	14.9745	13.9463	15.6265	16.8284	13.0492	15.066	15.7665	14.07
P26038	Moesin	MSN	0.0518744	0.592069		16	10	27.4	17.7493	18.263	17.6455	18.666	18.8203	18.8749	17.8698	17.1837	18.5485	18.9596	18.5858	18.4282	18.1741	18.3826	17.9767	18.2017	14.4011	18.5123	19.1658	18.9245	16.832	16.0283	16.8659	15.0329	15.4024	18.5583	15.6398	15.9166	16.0866	17.2746	15.5897	16.4759	14.9143	15.5165	14.2669	16.6372	16.4005	16.2901	16.5513	17.7881	16.6926
P08571	Monocyte differentiation antigen CD14	CD14	0.0633383	0.925623		7	7	33.1	18.1137	18.7701	18.9732	19.6132	18.0965	18.6002	18.1268	18.0566	18.0817	18.7918	18.8074	17.2505	17.7382	19.1437	18.9308	18.5607	13.2235	18.8125	18.6342	18.4034	14.6593	17.6968	18.9321	19.0306	12.912	19.4048	19.2076	11.3366	19.0674	19.5946	18.4134	13.1383	12.8008	17.5518	16.4314	18.2084	12.8227	18.3934	13.8893	16.4135	17.836
Q02817	Mucin-2	MUC2	0.0197163	-0.93255	+	41	41	12.7	24.0472	20.2771	23.5914	23.2377	22.9429	21.6132	23.7603	23.0933	20.5848	19.7758	22.3028	22.0748	22.3847	20.422	21.5981	20.2809	22.9845	20.6769	19.4689	20.7719	20.9947	19.6991	12.8044	17.5283	20.6808	12.7274	20.316	20.0063	20.5701	18.1723	19.0375	19.0611	20.1026	20.4114	19.9663	18.4355	19.7026	20.4581	21.8123	20.9516	20.7992
Q99102	Mucin-4	MUC4	0.0022439	-1.13013	+	12	12	9.7	18.7071	13.8913	15.523	12.1169	16.0859	13.7805	15.3628	13.6453	12.2174	13.1018	15.2334	14.0799	12.9985	14.0066	12.3143	13.8494	14.1361	13.5277	14.2585	12.318	14.3048	12.2389	12.6518	12.5865	12.6965	13.014	14.218	14.3764	14.1532	14.5199	13.4927	12.5345	14.7369	15.4719	13.4542	12.7767	16.0542	12.797	12.8791	13.4603	16.8041
Q9HC84	Mucin-5B	MUC5B	0.000727273	-1.31685	+	19	19	8.1	18.2509	14.3246	16.187	13.2535	17.3772	13.7304	16.6347	12.9136	14.962	13.6213	17.08	15.4872	15.0329	12.5507	18.5783	13.6145	14.0476	12.731	13.8778	13.5339	13.1511	12.6209	12.7172	13.6714	12.3562	14.7225	13.0345	12.3036	12.7019	12.8988	13.6008	12.9738	14.5706	12.8176	13.2138	12.7494	13.1536	12.8267	14.2253	12.6781	13.3538
Q9UI30	Multifunctional methyltransferase subunit TRM112-like protein	TRMT112	0.159384	0.448683		3	3	32.8	14.9002	15.7921	13.868	16.4189	15.7445	16.3299	16.403	13.3952	15.5005	15.0026	14.3207	14.267	15.3375	14.8716	14.1903	15.3303	13.8207	16.8324	16.4544	15.2436	14.3916	14.0712	12.5652	14.5048	13.1224	12.7651	13.701	12.6589	12.9225	12.8474	12.7444	15.5973	12.9407	13.5786	13.488	14.3024	15.0135	15.1424	14.9373	13.3264	14.9043
Q9P2K5	Myelin expression factor 2	MYEF2	0.688189	-0.143011		4	1	11.8	16.3732	14.1124	13.3636	13.7108	12.5021	12.4796	14.8384	13.9241	14.6007	14.9447	15.2433	16.0616	15.1508	15.2233	14.829	14.3312	14.0165	14.0597	14.2093	15.3382	15.6012	14.7885	13.4937	15.6257	13.9341	14.0799	15.8891	15.5543	15.3924	13.7522	12.1647	13.5085	15.5685	12.0838	14.8046	12.7032	12.8891	16.0749	15.0814	12.551	11.637
P24158	Myeloblastin	PRTN3	0.0301647	1.14427	+	4	4	21.5	15.6082	18.2199	12.4901	15.9367	13.2449	13.4877	13.1843	13.898	18.6906	17.8601	16.4898	17.6854	17.1652	17.4834	18.2578	18.7049	14.3277	13.5721	15.1102	12.5656	13.2576	11.3816	18.9601	14.6365	13.087	19.6321	13.8936	16.2438	12.2463	18.9465	16.6075	17.7607	12.6845	17.2324	12.2766	16.3808	13.0224	14.3156	12.8215	12.6567	17.5507
Q96S97	Myeloid-associated differentiation marker	MYADM	0.922459	0.0371265		2	2	10.2	20.2493	20.2348	20.2455	19.6623	20.2082	20.1181	20.457	20.543	20.1402	19.8122	20.5366	20.1702	19.5565	19.9135	20.0494	20.0971	20.073	20.9208	20.4363	20.4771	19.5457	19.9577	19.2382	19.4016	19.2762	20.6105	19.2437	19.5801	18.9654	19.3237	19.0986	19.1056	19.5459	18.858	19.9436	19.8882	19.2291	19.5757	19.6191	19.1134	19.8601
P05164	Myeloperoxidase	MPO	0.00105882	1.3315	+	31	28	44.6	15.5693	19.4358	17.9003	17.8759	15.6702	18.55	12.3463	16.2336	19.2798	18.962	15.9942	19.1267	16.6193	17.2276	18.6289	21.1512	17.1212	17.929	18.467	16.8159	13.9194	15.433	21.6158	19.9399	14.0128	20.4942	17.518	18.2031	19.0644	21.8911	19.7219	19.8064	14.7831	19.8614	18.0132	19.0732	16.8589	18.4069	17.6145	20.1541	18.9875
Q9NZM1	Myoferlin	MYOF	0.0664203	0.496733		21	21	15.1	15.6157	17.8205	16.7467	17.0736	17.3376	17.8197	16.8472	15.9595	15.787	14.0088	16.145	17.4545	15.1537	15.4463	14.4974	15.5398	14.2899	17.4164	17.1299	17.3852	14.0629	13.6299	12.878	13.0724	14.4582	14.7274	13.0618	12.2931	12.7244	13.2039	13.4877	13.1005	12.8521	12.131	14.0111	14.505	13.3299	13.4936	13.0558	13.2442	14.2816
Q15746	Myosin light chain kinase, smooth muscle	MYLK	0.0082439	-0.812458	+	18	15	11.2	19.2544	18.9262	18.8938	18.2875	18.9222	17.6775	19.3023	19.6934	18.7815	17.7191	18.9278	17.4329	19.766	20.0682	18.9116	17.8751	18.6523	18.752	19.7194	19.1793	17.5331	18.6371	16.782	18.0095	19.0011	15.8426	17.9449	18.1305	17.6031	11.9675	18.4837	16.841	18.5412	17.9419	18.9618	18.7789	18.1402	18.8525	18.4142	17.8726	18.6212
Q15746-10	Myosin light chain kinase, smooth muscle	MYLK	0.610921	-0.178091		5	2	35.9	17.4973	18.1972	19.3495	18.4436	17.4943	15.7407	18.2243	20.421	17.8579	16.8943	12.7359	14.4133	16.7374	18.2261	15.9312	14.9224	18.7614	19.2498	17.4392	17.6994	15.5496	15.1509	14.1866	14.1507	15.2842	13.0539	12.7367	13.2784	12.8051	13.603	12.7329	12.9072	12.8333	13.5314	13.907	13.545	14.1736	13.7415	14.0765	13.8581	15.9365
P60660	Myosin light polypeptide 6	MYL6	0.553889	-0.203843		13	1	80.8	17.1772	17.5817	19.2186	18.4601	19.5326	18.3086	19.0812	18.8564	17.8634	17.298	16.5016	16.424	18.7797	18.0949	17.18	15.9632	13.2167	17.9661	20.1099	20.0207	14.1292	13.5556	12.7256	12.0144	12.4453	13.7987	14.2559	13.1206	12.8479	13.2045	13.6074	12.7002	12.7082	12.4902	13.5556	12.5755	13.0607	13.9165	13.6449	13.7752	13.3044
O14950	Myosin regulatory light chain 12B	MYL12B	0.195983	0.530484		8	5	45.9	19.4334	19.3611	16.0758	17.5066	18.7787	18.8638	18.5346	15.9965	18.8885	19.0231	18.3115	19.9739	19.142	19.138	19.3306	19.8573	15.8525	16.0233	17.7904	17.9955	17.5851	13.3312	15.0203	12.5335	13.3842	18.2151	16.4388	15.3403	14.0647	17.6608	15.9248	17.0078	13.4671	12.0512	15.1447	16.9824	17.7726	13.1797	15.0398	17.623	16.6727
P24844	Myosin regulatory light polypeptide 9	MYL9	0.970418	0.0267569		12	9	49.4	21.6761	20.9152	19.4236	19.5083	20.8287	19.7099	20.8991	19.5403	21.3994	20.2167	21.5519	20.8083	22.6408	22.1426	21.1893	19.9444	17.3013	18.3524	21.4373	21.0561	18.5171	18.8951	16.4632	16.7993	18.2029	20.7336	19.0864	18.8254	16.9525	16.8942	17.3962	17.5065	15.7346	17.1063	17.1871	19.9886	19.6183	17.5905	19.3067	19.8689	20.7612
P35580	Myosin-10	MYH10	0.000761905	1.21951	+	28	14	18.7	14.1569	17.1936	16.3067	17.5247	14.7507	16.3572	15.4873	16.9011	14.7708	16.3087	16.8944	16.1336	13.0001	15.3561	15.5156	18.371	13.465	16.3598	15.7921	15.9012	12.9708	15.1518	14.2758	12.603	12.309	18.0831	13.3851	12.4772	13.9853	15.6871	13.1137	13.8356	12.8459	13.8009	13.9046	14.4092	13.2553	13.7648	13.5051	14.0281	11.984
P35749	Myosin-11	MYH11	0.211339	-0.446737		116	100	51.1	21.8475	21.5437	21.8632	21.6643	22.2664	21.1304	22.2954	22.697	22.2542	21.0985	21.8092	20.8748	23.2919	22.5763	22.2772	20.9632	20.0132	21.0137	22.8237	22.6468	18.7748	20.8309	18.9731	18.5692	20.9852	20.6952	20.2143	20.2966	18.9956	17.4498	18.6716	19.0957	19.5047	19.8653	20.5678	21.7475	19.7781	19.5702	20.5148	19.5524	21.2498
Q7Z406-6	Myosin-14	MYH14	0.415301	-0.383181		48	45	31	18.278	15.4117	13.8577	13.6445	19.2111	17.1658	19.0913	17.2939	16.4991	16.7173	18.792	19.0311	18.0639	15.9012	18.2981	18.2468	15.4403	16.1119	17.0181	15.027	19.2782	17.1273	13.1235	17.4596	16.84	17.9819	18.3967	16.4076	15.8316	16.0789	15.6332	19.3513	18.4486	17.6221	18.1785	18.0451	19.0133	18.0322	16.3377	15.1488	17.116
P35579	Myosin-9	MYH9	0.00539394	0.691957	+	72	63	39.8	20.0331	20.3683	19.0585	20.5359	20.3162	20.7731	20.0011	19.5568	19.8624	20.5506	19.7555	21.0945	20.0173	20.1431	20.2339	21.0397	18.8088	19.3554	20.0223	19.998	19.6735	19.5488	19.609	17.8896	17.5978	20.684	19.1378	18.6607	19.0268	20.677	18.9245	20.3698	18.6054	18.9341	19.2504	20.2954	19.5307	19.9973	18.9691	19.3284	18.8123
P20933	N(4)-(beta-N-acetylglucosaminyl)-L-asparaginase	AGA	0.263979	0.405456		3	3	18.5	17.4083	16.1923	16.5524	15.1918	15.4244	15.5527	13.5099	16.1196	16.0374	15.9034	16.7746	17.2848	12.5865	13.4445	15.7633	15.5731	13.5714	15.8076	15.0305	14.9781	16.5501	16.165	17.0895	16.0897	17.0101	13.6867	16.1943	15.2012	17.163	16.321	13.0628	17.317	16.2743	16.3467	16.8321	14.9846	15.8054	16.8712	17.781	16.4581	16.7846
O95865	N(G),N(G)-dimethylarginine dimethylaminohydrolase 2	DDAH2	0.0742737	0.787373		9	9	53.7	18.5587	18.3106	14.7732	16.0259	17.8085	18.4067	18.0226	12.9754	18.1962	18.0893	18.8772	17.3933	18.5993	18.2808	18.1851	17.6472	13.0948	17.0435	18.2083	18.5812	16.5492	14.2894	13.4289	13.4144	13.0733	17.3756	13.5106	15.0538	13.0979	13.4437	12.7809	16.5221	14.096	12.6037	13.5129	14.5051	16.1748	14.7105	16.202	17.8709	16.9553
Q9UJ70	N-acetyl-D-glucosamine kinase	NAGK	0.0946203	0.599166		7	7	23.3	16.6144	17.4224	16.8137	16.408	15.5867	16.7811	16.8925	17.8993	17.9022	16.7244	17.7315	17.1812	17.6065	15.8064	17.6929	17.3551	16.4657	17.6222	17.1792	15.7061	16.5953	16.7297	16.552	13.0099	15.6707	15.4882	14.1545	16.0926	12.0787	15.1139	13.4428	15.967	15.6677	16.0553	14.6658	14.6245	13.6263	15.6637	16.5203	15.9312	15.6299
Q96PD5	N-acetylmuramoyl-L-alanine amidase	PGLYRP2	0.0288589	0.575371	+	10	10	30.6	16.9327	16.6942	17.9822	19.6736	16.3327	16.7888	16.4908	16.8158	17.2127	18.5065	17.7056	17.0613	17.4647	18.4339	16.7567	16.9848	15.782	16.9574	16.3579	17.5121	17.1298	16.9125	18.1039	18.7237	17.2043	18.4822	18.4373	17.4592	17.8138	18.1728	17.982	15.9035	15.8968	17.3332	15.9958	17.5935	17.0016	18.3686	16.5493	16.7517	16.4473
Q4G0N4	NAD kinase 2, mitochondrial	NADK2	0.715192	0.112696		4	4	9.3	12.5296	14.5228	14.0433	12.7913	15.5384	17.1717	15.6128	16.6108	13.0195	12.7953	12.8322	14.1097	13.8543	13.1657	13.8159	14.1261	16.6552	16.0907	14.9547	14.9558	15.4493	14.9743	14.4633	14.7707	14.6388	13.2352	15.2254	14.4982	14.8549	13.918	15.4066	15.4745	14.8472	14.4637	14.1003	14.7001	15.5322	15.5273	15.936	15.6579	15.1035
P23368	NAD-dependent malic enzyme, mitochondrial	ME2	0.936398	0.0472283		13	13	30.5	14.7713	14.5464	15.8495	12.699	17.247	19.1527	16.6419	17.4866	13.0741	15.7246	14.3212	14.325	15.3736	13.2516	14.2228	13.6251	17.6158	16.3162	17.2851	14.8991	17.1262	15.132	13.5406	12.7169	16.0397	16.9497	13.6355	15.6237	12.9586	16.5143	16.2802	15.974	13.563	15.0494	11.9548	15.6478	16.8782	15.4735	16.0892	16.207	14.8891
O95299	NADH dehydrogenase [ubiquinone] 1 alpha subcomplex subunit 10, mitochondrial	NDUFA10	0.968782	-0.0213591		3	3	14.1	13.9488	14.6954	12.0755	13.3226	16.1754	17.3387	16.8925	16.1714	14.2637	13.4449	13.3264	14.539	14.6217	13.4752	13.5706	13.9236	16.2986	16.5157	16.6447	15.1736	18.1859	15.9677	12.9769	15.0159	16.7546	16.7283	17.2915	16.6704	13.5755	15.8842	16.5103	16.9284	16.3547	16.3839	13.7732	17.0486	17.7824	13.4408	16.4635	16.346	16.4523
Q9P0J0	NADH dehydrogenase [ubiquinone] 1 alpha subcomplex subunit 13	NDUFA13	0.522204	-0.314776		4	4	36.1	16.832	16.5945	15.9288	13.6746	18.35	19.3689	18.6048	17.8911	12.6962	16.8173	17.2404	17.5676	13.805	14.9595	16.2878	16.3663	17.3805	18.4508	18.7171	16.9376	19.1799	16.9831	16.4224	17.4954	17.5308	18.5188	18.5864	17.7411	16.6409	16.2552	17.7317	17.9662	17.5214	17.0994	17.6724	17.6605	18.5007	17.6629	16.2273	17.352	17.3742
Q16795	NADH dehydrogenase [ubiquinone] 1 alpha subcomplex subunit 9, mitochondrial	NDUFA9	0.917809	-0.0545496		5	5	17	13.8428	14.5537	15.3682	12.4036	14.8941	15.8716	14.6383	13.6003	13.3843	13.4258	13.5772	14.7733	12.6337	13.1032	12.7945	12.4372	14.2575	12.1296	15.8787	12.2543	17.0039	16.603	15.5661	16.8529	17.0396	16.2343	16.8963	16.3555	16.492	15.3571	16.6602	17.0479	16.3079	16.3318	13.5487	16.4953	16.6479	16.0969	16.975	15.7889	16.3373
O95168	NADH dehydrogenase [ubiquinone] 1 beta subcomplex subunit 4	NDUFB4	0.138866	-0.730913		3	3	22.5	15.6182	12.7167	16.5887	13.2684	18.268	19.0771	13.4338	17.6049	14.9719	15.6695	15.4216	13.8483	12.143	12.1915	14.3977	13.6272	18.5795	18.3621	18.5331	16.735	18.7454	17.1541	16.9231	13.1236	13.3955	12.7089	12.9519	17.1314	13.3434	12.1179	16.9332	17.5092	18.318	13.7446	18.438	17.7863	13.5593	17.2219	17.2529	13.165	16.9898
O75306	NADH dehydrogenase [ubiquinone] iron-sulfur protein 2, mitochondrial	NDUFS2	0.635483	-0.194282		8	8	27.2	14.3722	13.0413	12.9109	13.0982	17.0272	18.5645	16.9644	15.4737	12.4974	14.3031	14.8459	15.3165	13.3828	13.2939	13.6308	13.5482	15.4863	16.1957	17.5884	15.5528	18.1296	13.0715	12.7502	13.2816	15.4536	17.0867	13.2825	15.9899	13.7238	16.0171	15.2692	16.1553	16.9999	15.0078	17.0073	15.6505	17.6333	16.7682	15.1904	16.5403	14.2281
O75489	NADH dehydrogenase [ubiquinone] iron-sulfur protein 3, mitochondrial	NDUFS3	0.963653	0.0259127		13	13	37.1	15.4995	16.386	13.588	13.186	18.4358	19.8442	18.6548	18.5385	14.8443	16.1142	15.0093	16.4415	13.7322	12.8542	14.9427	15.4075	18.6741	18.2826	18.5958	15.9877	18.6542	17.3942	16.7618	17.6916	17.938	16.856	18.3491	17.5339	17.2629	16.4463	17.6006	17.6739	18.3163	17.5356	18.227	17.5994	18.6403	18.1729	17.7003	17.4476	16.8459
O00217	NADH dehydrogenase [ubiquinone] iron-sulfur protein 8, mitochondrial	NDUFS8	0.0945615	-0.502665		3	3	18.1	14.4129	13.933	13.4152	11.568	15.0325	16.6741	15.8444	15.6857	13.4746	13.9537	14.4696	15.3618	13.8937	12.8052	14.3723	12.7685	16.143	15.373	15.2235	12.9895	17.668	16.5189	13.663	16.6284	12.4662	13.1829	17.0792	16.7356	16.4118	15.7556	12.6173	12.6537	13.2535	12.1842	16.6843	16.3882	17.4299	16.85	16.6224	16.2518	13.3576
P28331	NADH-ubiquinone oxidoreductase 75 kDa subunit, mitochondrial	NDUFS1	0.466587	-0.315046		13	13	28.1	15.8849	16.8727	16.5284	12.9337	18.7997	19.9108	18.6674	18.0236	12.5954	16.1596	16.0207	12.999	13.4217	13.815	12.8222	14.4057	18.35	18.3383	19.2981	17.1989	17.5331	16.4517	16.327	16.7419	16.9735	15.6203	17.6975	17.2894	16.623	16.4491	17.3781	16.8094	17.0073	16.6443	16.4254	17.1717	18.3933	17.5678	17.4828	17.3884	16.7341
P16435	NADPH--cytochrome P450 reductase	POR	0.0146774	0.868486	+	11	11	20.7	14.2783	15.228	14.3623	12.1826	15.3113	17.5644	16.0514	13.8566	12.5499	14.0014	12.8244	16.8759	13.0905	14.0665	13.0078	13.4528	13.0838	15.8238	16.896	15.205	15.7801	13.9931	15.6602	14.4686	13.275	16.1868	12.5929	14.4065	13.0777	14.9915	14.5045	16.2299	12.9842	13.7154	13.2919	14.5702	15.2746	15.1857	13.6672	16.0074	12.2214
Q9BXJ9	N-alpha-acetyltransferase 15, NatA auxiliary subunit	NAA15	0.906381	0.0466582		3	3	4.2	13.676	14.0765	13.7929	12.7679	11.6753	14.0518	13.4322	12.9598	13.4631	13.6879	13.2829	15.4276	13.7802	13.1323	14.3302	14.9252	13.4914	14.0557	13.6422	13.8782	14.5479	11.4867	13.0314	11.4499	13.0792	15.3883	13.1674	13.2287	13.8054	13.1582	13.6052	14.0144	13.0751	12.8345	13.002	12.6597	15.1483	13.9767	13.8699	14.1273	13.2879
Q8TBC4	NEDD8-activating enzyme E1 catalytic subunit	UBA3	0.171377	0.335029		2	2	6.5	15.6402	14.5583	13.4285	14.7309	14.6025	15.0596	14.9545	14.5031	15.6363	13.7796	14.3112	16.0875	15.1369	15.7791	16.7932	16.6622	14.4166	14.5496	14.0928	14.3718	14.6066	13.6221	13.1246	14.6074	13.1304	13.5776	15.0958	14.5118	12.034	13.1175	13.4085	14.7207	13.2536	14.1002	14.7886	14.4558	14.1526	14.8004	13.8639	14.5808	14.3429
Q13564	NEDD8-activating enzyme E1 regulatory subunit	NAE1	0.735572	-0.12764		2	2	4.7	16.0678	13.4846	14.6402	13.2657	13.4186	12.6395	15.0227	12.541	15.7935	15.7711	15.948	16.2851	16.1909	15.9049	16.4526	16.6327	15.2538	14.258	14.4503	13.9088	15.4017	12.805	13.0322	13.6697	13.5012	15.1597	13.1048	14.7025	12.0414	13.4355	13.1121	15.0703	13.6696	13.0919	12.7573	12.8002	15.2845	14.3647	14.0628	15.576	14.5127
P48681	Nestin	NES	0.839632	-0.0701169		10	10	9.1	15.7311	15.066	13.0624	14.1768	15.5412	15.2992	15.4499	13.5803	15.7719	15.023	15.5836	15.8058	16.3188	16.2561	15.6179	15.2179	13.3383	14.5436	15.3735	15.2954	15.2872	16.0002	12.8159	13.8975	12.9855	14.0309	15.4274	14.6323	12.8614	13.1165	15.3568	14.2321	13.2003	14.0085	14.1068	12.6593	15.7864	14.1036	15.8573	16.0829	14.8772
P32004	Neural cell adhesion molecule L1	L1CAM	0.00194595	-1.21146	+	9	9	10	16.9175	13.2938	16.6651	13.9477	16.891	14.9888	16.8818	17.1329	17.6521	13.7957	14.9859	12.9608	16.2146	14.9545	14.3294	12.1179	15.7463	16.7009	16.7381	16.6243	14.8944	13.8294	12.8803	16.6499	14.5437	12.7559	16.4852	14.6496	14.2709	12.3162	14.8463	13.3465	15.0813	13.6107	13.2984	14.3786	15.4443	14.6849	14.2102	14.0677	15.327
Q09666	Neuroblast differentiation-associated protein AHNAK	AHNAK	0.638649	0.14108		42	41	17.1	19.1472	19.4425	19.176	18.5061	19.167	18.7937	19.5189	19.1971	19.0422	18.5666	18.5498	18.6348	18.93	19.1441	19.294	19.1166	18.8414	19.4199	19.474	19.2204	17.5749	17.7629	15.4786	15.8407	16.3063	16.8529	17.7114	17.2015	16.1144	16.1589	16.8818	17.2235	16.9998	17.0523	17.854	17.9714	17.0847	17.5381	17.4221	17.1844	17.8753
P07196	Neurofilament light polypeptide	NEFL	0.100111	-0.542191		5	4	12	16.9295	16.0642	15.9645	15.387	13.9756	15.5534	16.4328	16.9288	16.6176	14.1578	16.4008	15.1608	16.5176	16.2976	16.1761	15.6624	13.9809	13.0156	15.8629	15.7056	13.169	15.2426	13.0569	14.7946	13.1724	12.847	14.1238	12.7703	12.9317	13.03	15.8646	13.0223	14.7707	15.0506	12.838	13.5289	13.5414	14.7877	14.6528	13.5375	14.4514
Q7Z3B1	Neuronal growth regulator 1	NEGR1	0.0845695	-0.640557		2	2	13.6	17.7601	16.3918	16.342	14.3178	17.0888	16.0916	17.2638	14.9471	17.8708	16.1112	17.4619	16.1045	16.7367	17.1849	17.2555	15.7249	13.9349	16.7062	17.2519	16.8701	13.8697	12.5989	13.0565	12.4932	13.6629	13.1904	13.1684	12.7248	12.522	13.6477	12.354	13.2312	13.6762	13.4765	13.554	12.9803	13.9258	13.9253	17.0057	16.232	17.4789
Q14697	Neutral alpha-glucosidase AB	GANAB	0.207094	0.330097		34	34	46	19.8076	20.1697	19.7965	19.2745	20.0773	20.5687	20.3027	20.1467	19.1923	19.7755	20.0832	20.0846	19.5096	19.2386	19.4048	19.5919	19.8263	20.1216	19.8307	19.4242	20.1673	19.5313	19.9413	19.1646	19.1765	20.1568	20.1272	19.4996	19.8329	19.7518	19.7173	19.6285	19.0129	19.3103	19.2567	19.6956	20.1296	20.1492	19.9606	20.1993	19.0882
Q15080	Neutrophil cytosol factor 4	NCF4	0.00638889	0.836876	+	7	7	18	14.1256	15.5119	13.1741	15.1094	14.5503	14.9503	13.9515	14.9381	13.7261	15.1296	14.2636	15.105	14.5891	14.5908	15.1278	16.5085	15.6254	15.3816	14.8266	14.1959	14.3754	12.8667	16.7018	13.9539	13.2909	15.8794	13.2916	13.883	14.4481	16.6022	11.941	15.4881	13.9217	13.4357	13.5327	13.5528	11.2397	15.3541	13.5739	15.1159	12.882
P59666	Neutrophil defensin 3	DEFA3	0.0167385	0.959495	+	6	6	26.6	14.4066	16.931	14.8747	14.6421	13.525	15.6544	13.9011	13.9442	17.5083	17.2597	16.8358	16.4605	14.8197	15.8673	17.6838	20.0194	13.6752	13.811	14.1754	14.9957	13.9815	12.2109	17.0842	13.4114	14.6359	19.7774	13.354	14.2195	13.3988	18.0732	14.9925	14.0119	12.9474	14.8643	13.834	13.4951	14.284	13.9017	13.15	16.1496	15.9061
P12838	Neutrophil defensin 4	DEFA4	0.000857143	1.79449	+	2	2	19.6	11.7409	18.2721	12.8846	16.3495	13.7893	14.3326	13.7055	14.2681	19.123	18.3248	16.7512	19.0629	13.0037	17.3784	17.9561	20.5679	13.8185	13.1015	13.4709	14.5962	13.6483	12.8401	19.2384	17.3383	14.063	19.961	14.4647	15.8611	17.1723	21.4589	18.7195	18.6609	13.8448	17.034	14.3122	12.5411	16.0413	16.4608	15.3075	18.6908	18.1895
P08246	Neutrophil elastase	ELANE	0.0008	1.6196	+	12	12	60.7	16.9546	19.3435	13.1207	13.0635	12.4374	15.9784	13.3258	14.66	19.0786	18.874	16.8621	19.6109	14.2409	17.2843	18.2917	20.0992	12.8869	13.7791	15.0231	12.3799	12.413	12.7738	12.4699	12.9146	13.7438	19.546	13.7598	12.6034	14.459	18.5634	13.7749	15.5241	13.865	13.5425	12.3966	12.965	13.5926	14.5676	12.8569	16.203	17.2519
Q96TA1	Niban-like protein 1	FAM129B	0.244318	0.295864		9	8	19.3	15.8748	15.1722	13.8999	14.537	15.8454	15.4565	14.8011	13.1264	14.7429	15.312	15.3257	16.3073	14.8407	14.5881	15.2341	16.1044	15.5102	15.2868	15.2404	15.1564	15.7407	15.0996	14.0643	14.4126	14.5922	16.2693	13.7201	14.8997	14.8769	13.1865	15.4409	16.5272	15.113	15.33	15.4884	15.3435	16.0869	15.8888	14.7924	15.2593	14.6082
Q969V3	Nicalin	NCLN	0.169061	0.429028		7	7	17.8	14.0841	15.7286	14.1513	13.0987	15.5641	17.3072	15.4614	14.9089	12.9025	14.6084	14.9597	15.7067	12.5254	12.8892	13.418	13.1635	13.0705	15.4102	15.1291	14.0308	16.7757	15.0922	16.5297	15.1236	15.2996	17.938	16.3752	15.2304	15.5247	16.0586	15.9606	16.323	14.9719	15.0658	13.6916	16.1132	16.4869	16.454	15.0054	16.0951	14.1744
Q6XQN6	Nicotinate phosphoribosyltransferase	NAPRT	0.254868	-0.433094		22	22	50.4	18.4165	15.0897	14.1459	13.0919	16.3683	13.2532	16.9125	10.7725	16.6661	17.0356	17.7412	17.5424	17.643	16.5128	17.7327	17.5124	14.2675	14.614	15.5713	14.9454	17.7937	16.1175	14.6468	15.5158	16.4338	17.3135	16.3898	16.2858	13.0818	15.8916	16.6904	17.3592	16.0527	15.9645	17.2136	16.6683	17.7688	16.6448	14.6932	16.4122	15.385
P14543	Nidogen-1	NID1	0.382948	-0.331		26	25	34.5	18.6649	18.4445	18.3899	16.6952	19.0678	17.7296	18.295	19.6628	18.8168	16.586	18.561	17.7249	16.9865	16.7686	17.3676	17.354	17.6414	18.3727	19.2293	19.215	17.366	17.502	15.6477	17.4294	17.4494	17.6436	17.0927	17.8577	16.4297	12.946	18.4845	14.6121	16.6966	16.8387	17.0226	17.9054	17.0543	17.207	18.3901	18.0218	18.0952
Q14112	Nidogen-2	NID2	0.845213	0.102005		17	16	17.2	16.5347	16.3544	14.8466	14.2972	18.2561	16.702	13.6419	18.0074	17.1889	16.3011	17.7453	16.7783	14.1602	13.0232	15.4944	16.6558	14.2568	15.8485	18.6868	18.3462	14.3683	16.3841	15.7155	13.0659	13.7517	16.5958	12.7572	14.6097	12.6887	13.7503	15.5083	13.6077	12.4556	12.6056	13.3509	14.3976	12.8573	13.397	14.2011	13.6493	15.6564
Q86X76	Nitrilase homolog 1	NIT1	0.329159	-0.222519		4	4	16.8	17.2084	16.0613	15.6799	14.3035	15.5137	15.5111	16.2062	15.8884	16.0078	15.4818	15.1599	16.0634	16.4248	16.0475	16.3183	15.3633	16.1024	15.6187	15.4122	14.629	16.2625	15.633	14.6171	15.4199	15.3857	14.4959	15.8983	15.4779	15.4584	15.1478	15.2214	15.1773	14.9491	14.8802	14.2019	13.4815	16.0991	16.0116	16.094	15.8411	15.6408
Q15233	Non-POU domain-containing octamer-binding protein	NONO	0.0608784	0.520059		8	8	23.6	20.1443	19.2185	14.6033	18.4207	17.9857	17.6708	18.7375	17.362	19.4403	19.6689	19.0024	19.9742	20.0389	19.7318	20.3533	20.4779	15.7958	17.1325	18.0991	18.6668	19.9214	19.3614	19.22	19.4995	18.9487	18.5239	20.3458	19.1732	19.5955	19.2258	19.5328	19.8467	19.0605	19.3312	17.7992	19.573	20.3799	20.3212	19.3827	19.443	17.8976
P10153	Non-secretory ribonuclease	RNASE2	0.40098	0.37863		8	8	23	19.7534	19.4182	19.0889	17.5273	19.8203	19.6937	16.2454	14.314	18.6409	19.0649	19.3954	20.568	18.95	20.7781	19.3577	19.1997	17.7173	19.2788	18.0616	16.397	17.9022	16.4556	19.6102	13.0489	16.4976	17.7778	16.8179	18.3962	17.8854	17.5273	15.7135	19.2754	14.1009	16.8212	17.3371	17.4805	15.6718	19.0872	21.115	21.1277	19.5696
Q9UNZ2	NSFL1 cofactor p47	NSFL1C	0.212932	0.339501		6	6	20.5	17.3401	17.2442	16.6547	16.967	17.0277	17.1521	18.0414	17.5904	17.2801	17.2011	13.4583	17.2073	17.1176	17.4377	17.5116	17.8551	16.3363	17.1754	17.0539	16.8189	16.8057	16.368	15.718	15.9731	15.7457	14.1811	16.6755	16.4594	15.9146	15.6566	16.1899	17.0047	15.4058	15.8378	15.3974	12.7785	13.8576	16.9221	17.2461	17.2273	16.7095
P19838	Nuclear factor NF-kappa-B p105 subunit	NFKB1	0.185762	0.479475		4	4	8	17.0131	17.2243	13.0982	16.4307	16.7043	17.0061	16.7865	16.9215	16.993	16.7678	16.7253	16.9264	16.7453	16.2377	16.2387	16.6716	16.9731	17.2293	17.1165	16.9489	16.2512	13.9328	14.6886	13.3357	13.2975	16.5617	12.8691	15.0698	13.8218	16.2354	13.3429	16.2658	12.7395	13.3739	14.0405	15.7181	15.9689	14.7864	13.9916	15.6025	15.3972
Q14980	Nuclear mitotic apparatus protein 1	NUMA1	0.10383	0.482311		16	16	10.4	18.3059	17.5504	13.7747	15.509	16.294	14.4772	17.3042	15.9993	17.2252	17.2088	17.8654	17.7822	18.0852	17.2466	18.6451	18.2059	13.852	14.8244	16.0162	16.6948	17.7801	17.6541	14.7689	16.5389	16.2642	16.1861	17.1339	17.2173	16.1903	17.0268	16.6952	17.3681	16.4715	17.205	16.8703	17.6786	17.6904	18.3911	16.8175	16.9883	14.9623
Q8N1F7	Nuclear pore complex protein Nup93	NUP93	0.947829	-0.0219127		4	4	10.6	14.3415	14.7229	12.1646	12.3285	15.1844	15.5185	15.1317	15.3994	13.6531	14.4147	14.3378	14.3799	12.9171	12.8036	14.2057	13.2461	15.4049	15.4573	15.2212	14.1241	15.6208	14.8486	13.457	13.2374	12.9017	15.322	14.4757	12.6023	13.9667	13.1089	15.3874	16.5907	13.1722	13.4106	14.8659	15.086	15.2186	15.6627	14.0719	13.4156	12.7798
Q02818	Nucleobindin-1	NUCB1	0.808608	0.107008		7	7	15	14.8179	16.485	14.3204	12.2512	16.478	17.2049	16.6331	14.3237	13.5935	14.7186	15.2421	16.583	14.731	13.5434	14.0277	14.8415	12.7909	14.895	16.1724	14.5855	16.7863	13.9299	14.0401	13.2873	12.5231	16.3744	15.4231	14.1723	14.3894	15.8509	15.0523	15.2177	13.7147	13.7425	13.6632	15.3119	16.9446	16.1864	15.3548	16.122	14.7004
P31483	Nucleolysin TIA-1 isoform p40	TIA1	0.756467	0.0844427		2	1	8	15.9796	15.2644	13.1115	13.1892	14.1459	14.7933	14.3253	13.9956	14.9595	15.5169	15.3502	14.1107	15.4522	14.8816	15.9297	16.164	14.2681	14.3646	14.1783	14.3711	15.9338	15.1638	15.0687	14.7366	14.8831	16.108	15.8114	15.1272	15.411	15.2503	15.3195	16.0836	15.1194	15.1541	14.7221	15.2634	16.2794	16.2933	14.7916	15.0132	13.5515
P06748	Nucleophosmin	NPM1	0.615308	0.164705		4	4	18.7	17.7669	17.5215	15.4385	16.9468	15.9905	15.9308	16.876	16.267	17.4291	17.2416	17.6473	18.0023	17.1435	16.9961	17.8384	18.0513	16.5751	16.6505	15.7592	16.2197	19.1716	18.4717	18.2953	18.3635	18.0186	18.4475	19.0026	18.0879	18.4918	18.9129	18.2755	15.9315	18.0133	18.1934	18.3821	19.0641	18.9269	19.1508	18.5718	15.4523	17.0802
O75607	Nucleoplasmin-3	NPM3	0.350922	0.306341		2	2	20.8	15.2531	15.5428	12.6641	15.276	13.8535	14.1079	14.928	15.5369	14.7397	15.371	13.739	15.6187	14.5708	14.5686	15.074	15.5396	16.5355	16.41	14.0252	14.6747	15.9396	16.2808	16.0498	16.663	16.1163	15.2309	16.6538	15.5158	16.4815	15.378	14.7197	16.6287	15.1027	15.1241	16.125	15.1044	16.2383	17.0905	17.0859	16.5224	16.1743
P12270	Nucleoprotein TPR	TPR	0.322547	0.304626		8	8	4.3	15.0213	15.377	12.7129	11.7172	13.9461	14.664	14.4315	13.874	14.9332	15.2462	15.3156	16.3495	15.1572	14.6444	16.1765	16.1146	14.2401	14.09	14.1366	13.7226	15.7819	12.6277	13.8211	12.0814	12.7693	17.24	12.3743	13.3312	13.9019	14.0992	12.4495	15.0078	14.0712	13.5923	14.1767	15.3986	13.3759	14.0091	13.6298	14.0173	11.7021
Q13232	Nucleoside diphosphate kinase 3	NME3	0.131925	0.502003		3	3	24.3	17.4652	16.9087	14.9321	14.1669	16.8518	17.1957	17.1618	16.2909	16.5493	17.0143	15.0102	16.8395	16.7491	16.8016	17.0477	17.2201	16.247	16.5608	16.8039	15.9912	17.4067	13.5708	13.4116	16.22	14.6174	16.1788	14.4488	16.6025	13.9889	15.7941	16.9976	16.6705	13.6752	12.582	13.5339	16.3193	17.9309	16.8324	17.0289	17.6149	16.6798
P55209	Nucleosome assembly protein 1-like 1	NAP1L1	0.1235	0.575036		2	2	9.2	17.8838	16.4615	16.5016	16.2918	17.3672	17.7108	17.4301	15.7335	18.2712	17.8778	17.9429	18.8312	17.6773	17.7	18.2156	18.2538	14.3828	17.0354	16.8899	17.2769	17.3207	15.3456	15.1828	13.4594	14.0946	18.6081	17.1884	15.1892	12.7397	15.6979	12.239	12.0849	12.7221	13.19	13.9098	16.9571	15.0027	13.3599	12.82	17.5349	13.6711
Q6UX06	Olfactomedin-4	OLFM4	0.0104706	0.939266	+	5	5	14.7	12.193	15.8257	12.4807	13.248	12.1655	15.8193	15.0994	12.5824	12.1518	14.0181	13.1173	12.702	13.7124	13.08	13.3783	17.4999	14.1687	13.9555	13.7288	11.4739	15.2231	14.6196	16.8007	15.3681	15.3732	17.1792	13.0534	13.6796	14.0829	17.4586	14.2371	17.2008	13.0993	14.3315	14.5738	15.0228	15.5371	14.7538	13.4271	16.5998	12.5346
Q9NRN5	Olfactomedin-like protein 3	OLFML3	0.362072	0.43151		4	4	11.8	13.2744	15.9892	17.046	12.1699	15.397	14.2747	15.7205	16.354	16.2481	14.9015	14.5337	14.812	15.6642	13.2729	15.2268	14.4812	13.965	16.5891	14.5493	16.865	16.766	17.8514	16.5426	16.5302	13.2021	15.2501	13.3468	17.5879	12.4995	17.4188	17.9904	13.4752	13.9231	17.0517	13.3853	16.1572	13.7112	15.5913	17.117	14.9035	14.9454
Q9NQR4	Omega-amidase NIT2	NIT2	0.490621	0.201684		5	5	28.3	15.4937	14.4659	13.5607	12.9141	14.3816	15.1678	14.0396	13.5539	14.4031	15.3169	15.4644	15.6462	14.9123	14.0542	15.2753	15.6138	14.6048	14.7134	15.3438	13.912	15.3535	15.2016	14.8959	14.532	12.9338	15.1734	13.7823	13.4823	12.9886	13.4873	14.5739	15.7149	12.7878	14.9283	12.7086	14.0708	15.2855	16.2881	15.431	15.2508	12.6496
Q8WX93	Palladin	PALLD	0.870734	-0.0953549		15	15	17.8	17.7892	17.942	18.996	18.3407	18.6806	18.2251	18.7041	20.0667	17.2799	16.7681	15.5122	17.3461	17.5067	18.2243	17.7521	17.6021	18.0292	18.9365	19.5881	19.0731	13.1908	17.1779	13.8546	16.7433	16.9451	14.0362	16.0556	16.2406	16.7358	13.2768	15.7681	13.0437	17.105	15.8492	13.5906	16.2036	11.2682	15.8681	16.7778	15.157	17.4612
O75781	Paralemmin-1	PALM	0.608568	-0.148567		3	3	11.1	16.5764	17.5523	17.898	17.0724	16.9797	16.7079	17.3722	17.2163	16.8074	16.2424	16.8815	15.52	16.5042	16.712	16.1388	15.3814	16.9858	17.3063	17.258	17.4582	15.61	16.5946	15.3427	16.2789	15.1902	14.7905	15.9948	15.7353	15.607	13.3407	16.029	14.3173	15.5558	16.0109	17.1905	16.3774	15.3815	16.8239	16.315	15.6124	16.2528
Q8WXF1	Paraspeckle component 1	PSPC1	0.144944	0.594332		3	3	8	17.24	17.1207	13.6433	16.7485	16.093	15.8715	17.0222	13.8043	17.1364	17.2071	16.8279	16.9567	17.329	16.9358	17.8802	17.9605	15.5817	16.016	15.8883	16.3442	17.8331	17.5334	17.1568	17.4826	17.2974	13.3256	18.1547	17.0201	17.5582	17.0102	17.3841	17.0622	17.7575	17.4336	17.5143	17.2798	18.0204	18.3802	12.517	17.1885	15.6373
O00151	PDZ and LIM domain protein 1	PDLIM1	0.893977	0.0771351		8	8	42.6	19.2979	18.8053	18.3641	17.8309	20.0692	18.5538	20.0568	19.2718	18.2721	17.562	17.5074	18.3855	16.6559	17.772	18.214	18.4588	19.8899	19.3588	18.8087	17.9072	13.1496	17.556	13.1133	14.8719	16.7136	12.7829	12.2683	13.7642	13.7012	17.058	17.1985	17.8055	14.0575	12.1294	16.6562	13.58	17.9126	17.1813	17.4571	13.2087	12.6162
Q96JY6	PDZ and LIM domain protein 2	PDLIM2	0.237494	0.554655		5	5	17.9	16.712	15.7395	14.2683	16.5355	16.8234	17.0972	16.9235	15.7602	15.636	12.3676	12.7566	17.1927	13.6818	16.3079	16.4456	17.7128	13.5373	16.135	13.1138	16.8163	17.3218	17.2044	15.9433	13.046	16.0644	13.5545	13.2708	16.257	13.8838	16.3508	11.9655	14.9668	17.0044	17.0746	15.796	15.4399	13.9918	16.9797	17.2789	13.4298	13.0453
Q53GG5-2	PDZ and LIM domain protein 3	PDLIM3	0.122865	-0.471549		9	9	52.5	19.4103	19.4228	18.0427	17.6955	18.978	18.2105	19.1295	19.6982	18.54	17.7717	19.0925	18.703	18.9481	18.9577	19.2346	18.8521	18.2725	18.2481	19.1399	18.2035	16.9633	18.1292	16.7825	17.2759	17.8007	18.4431	17.528	17.6049	17.2903	16.1027	18.0369	16.1836	17.1998	17.3667	17.7943	18.099	17.2877	17.6124	17.6263	17.0154	18.037
P50479	PDZ and LIM domain protein 4	PDLIM4	0.920464	0.060031		5	5	18.2	17.3852	17.6762	16.4109	16.2598	17.0549	16.8481	17.6155	18.1194	16.7223	15.8202	16.9236	17.1958	17.2781	17.3027	16.6744	17.5271	16.6959	16.8959	17.5035	17.2548	15.2856	16.2665	14.5733	13.8052	12.9796	17.1229	13.239	16.4581	15.5041	15.3921	15.8694	13.0832	15.7648	15.5275	15.2619	16.9454	14.7602	15.9204	15.993	13.9529	16.805
Q96HC4	PDZ and LIM domain protein 5	PDLIM5	0.687064	0.153368		6	6	18.1	15.6739	16.6095	14.2797	16.0827	16.2906	15.5433	16.8144	16.9143	15.3168	15.2989	14.8705	16.0977	15.3605	15.4506	14.9249	16.4375	15.0503	16.4503	16.1774	16.2969	13.9682	14.03	12.1638	12.5946	12.6173	16.7659	13.4561	13.4906	12.767	12.596	13.3697	13.4752	13.7306	12.0485	14.03	13.6893	14.321	13.1526	14.3815	14.3811	15.1606
Q9NR12	PDZ and LIM domain protein 7	PDLIM7	0.161681	-0.504068		16	16	46.8	16.8254	16.268	17.7452	16.9663	18.0087	17.2221	17.9103	18.6372	16.8173	15.8247	16.0723	16.1772	16.8192	17.0169	16.1563	15.4975	16.7021	17.7395	19.005	18.726	13.9841	14.0321	14.6705	13.2732	12.8698	13.377	13.6811	12.6923	13.2041	13.361	12.7668	13.3148	12.9826	11.2086	13.2782	13.679	13.1157	13.0386	13.2432	13.715	15.5767
Q9UBV8	Peflin	PEF1	0.554929	-0.185605		3	3	21.1	15.9559	15.1651	15.3421	13.8596	15.4913	15.3947	15.0455	15.064	15.5981	15.0862	15.5454	15.9654	15.678	15.5513	15.7741	15.1446	15.2369	15.1766	15.4784	15.0918	14.3849	13.0249	14.0841	12.9556	12.7283	15.4528	13.5893	13.8018	13.3944	13.2165	12.7472	14.1224	14.0687	11.3012	14.5512	13.734	14.2273	13.8363	12.7005	14.3494	13.8862
P26022	Pentraxin-related protein PTX3	PTX3	0.590978	0.188308		7	7	27.3	13.9333	14.4388	14.2285	15.2574	13.3149	14.2736	13.7785	14.9483	14.7568	14.5726	14.9459	14.5141	14.0841	15.0992	15.0702	17.3636	13.8726	14.9012	16.0449	14.6548	13.4072	13.4903	16.0181	15.5795	13.115	15.1427	13.2436	12.751	13.0608	15.971	15.9651	13.2059	13.7776	13.4969	13.9405	13.9019	13.8397	14.1301	14.4359	15.0681	12.787
O75594	Peptidoglycan recognition protein 1	PGLYRP1	0.0236556	0.859022	+	2	2	17.9	13.7815	15.3254	12.7559	14.4752	13.7941	14.5777	14.3878	14.1501	15.5114	14.7585	13.7334	15.3392	13.8659	14.4444	14.9782	16.9928	14.1647	13.9257	13.9356	12.9541	13.8878	12.5542	16.9528	13.546	13.6681	16.4153	12.9733	14.0771	15.047	17.334	15.1338	15.3142	13.2652	15.0895	14.381	14.0004	13.9075	13.8016	13.3805	16.3434	11.0732
P62937	Peptidyl-prolyl cis-trans isomerase A	PPIA	0.194483	0.242738		13	13	78.2	22.0663	22.0896	21.7367	21.8888	22.1116	22.1067	22.2056	22.0795	21.9628	22.1279	21.7472	22.3539	21.6818	21.8576	21.6009	21.8904	22.3485	22.2661	22.379	22.0056	20.6104	19.7134	18.8545	19.7331	19.5894	19.3608	19.8062	20.2979	19.4009	19.8821	18.5846	20.816	19.5494	19.1463	20.308	19.6756	20.4308	20.5458	20.1847	20.8324	20.7064
P62942	Peptidyl-prolyl cis-trans isomerase FKBP1A	FKBP1A	0.970573	-0.019238		3	3	29.6	17.8989	17.2434	16.5039	16.7052	17.4052	17.5369	17.0523	16.7738	17.64	17.0294	17.991	16.6492	18.0164	17.7233	17.183	17.008	16.6201	15.9673	17.0276	16.2239	17.0001	16.2483	16.4729	16.2098	15.8273	13.6923	14.6866	15.3763	13.1173	16.0084	16.3594	17.7735	15.7425	16.328	16.9715	16.7257	12.924	17.4272	14.8911	17.5842	16.3987
Q02790	Peptidyl-prolyl cis-trans isomerase FKBP4	FKBP4	0.36643	0.358368		4	4	7.6	18.3587	16.3791	14.379	15.0998	16.6644	17.181	17.1319	16.4487	16.4538	17.1078	17.0057	18.0484	16.2796	16.7267	16.7843	16.986	16.4895	16.4524	16.7482	15.3804	17.1693	12.972	11.9114	13.8659	12.0791	15.7718	16.8284	14.0936	12.9473	16.1967	13.2688	16.7716	13.1256	12.3172	13.0897	13.6784	17.7963	14.8087	15.0312	16.7267	15.8791
Q13526	Peptidyl-prolyl cis-trans isomerase NIMA-interacting 1	PIN1	0.844349	0.0944011		3	3	22.1	17.0818	16.4265	14.6053	14.0031	15.7038	15.743	16.1363	15.9681	16.9929	16.1136	17.3023	16.9054	17.318	17.196	15.9613	15.8765	14.1157	15.9772	17.5696	15.9446	16.9983	15.4521	14.8067	16.5604	15.6528	17.2853	16.8936	16.8163	16.3906	16.1018	16.7972	15.613	14.4337	15.8518	13.2353	16.7851	16.934	16.9308	17.6314	17.8039	16.6506
O60240	Perilipin-1	PLIN1	0.37434	0.381078		12	12	36.4	13.4395	13.3772	17.4852	16.8589	17.1542	19.0747	18.5965	16.9501	16.6419	16.58	15.5993	15.1448	14.0695	12.861	13.8334	15.8976	14.4069	18.8794	19.0532	17.6054	14.2359	17.102	18.6032	17.554	13.1241	17.5653	19.1833	16.053	13.7482	15.835	12.8299	15.2303	13.301	15.3444	16.9624	16.5872	14.0804	14.0831	13.8252	13.8733	14.4592
O60664	Perilipin-3	PLIN3	0.00734247	0.566126	+	11	11	36.4	17.2891	18.116	17.7356	18.6568	17.7832	17.6271	17.9417	17.8898	17.1217	17.2963	16.8606	17.6785	17.1868	17.213	16.7691	17.7912	16.8893	18.0274	17.1421	17.9284	17.9027	17.7575	17.6695	17.9587	17.4042	17.4343	17.422	17.4857	17.3648	17.7659	17.015	18.1351	16.566	17.0089	17.3311	18.0867	17.5646	17.9001	17.5378	17.6657	16.8512
Q96Q06-2	Perilipin-4	PLIN4	0.460872	-0.295752		9	9	11.9	16.4469	14.4654	17.2504	17.223	16.1431	17.3415	17.3024	17.617	16.9959	16.222	16.8898	15.7011	15.8833	16.1155	16.5347	16.4979	16.3075	18.1186	17.3622	16.8536	15.6141	17.1618	17.2789	17.0162	16.4417	16.5708	17.5534	15.9086	13.4716	12.5632	16.0611	15.2139	16.3215	15.9	17.856	17.3407	14.0387	15.0076	14.7367	15.601	15.8111
Q15063	Periostin	POSTN	0.00539683	1.30745	+	13	5	20.8	17.2624	17.5812	13.4395	17.6921	16.5365	19.3494	16.6053	14.6131	17.4543	16.7932	15.5066	18.6861	15.6772	16.0345	15.9687	18.9707	13.882	16.4876	16.7361	18.1666	16.6976	16.995	17.2309	12.4383	14.7678	20.0325	17.4326	17.2537	14.615	20.3845	16.5685	17.6158	16.3666	12.7384	13.5217	17.5701	16.7647	16.2767	16.3316	18.6384	17.7384
P41219	Peripherin	PRPH	0.0301775	-0.743773	+	34	29	56.6	21.658	18.751	20.4995	19.9505	20.3192	19.6706	20.9799	20.6882	21.78	19.6253	19.7691	18.2878	21.0427	20.476	19.9519	19.5528	18.1777	19.8653	20.1167	20.8097	19.6546	19.1859	18	20.7064	19.2207	17.9792	20.5426	19.9349	19.3593	17.8793	19.4694	17.5653	20.089	19.17	18.9161	19.2943	19.9987	20.0273	19.7876	19.3374	19.3914
O60437	Periplakin	PPL	0.0519823	-0.634137		15	15	10	13.3912	15.4265	15.9197	15.2984	16.3126	14.1189	15.1761	12.9349	15.318	15.3839	17.067	15.4183	17.2674	16.8291	15.7603	12.946	14.0179	14.5493	16.3093	15.0759	15.1353	14.38	13.8458	13.7441	13.4697	13.8102	15.6273	12.6421	12.8112	13.6471	14.6682	13.4962	12.8244	13.0345	13.7524	15.8735	13.6794	13.5743	14.2945	13.0838	12.5346
Q92626	Peroxidasin homolog	PXDN	0.55272	0.188819		11	11	12.8	15.7508	15.5662	12.7755	12.6104	15.4495	16.8277	13.7259	14.7465	13.6241	14.2386	13.5723	14.6266	14.1065	12.9642	12.9659	14.3329	12.7685	13.5435	12.6296	13.873	14.443	14.6138	14.6007	13.5236	12.8544	17.0357	14.1603	14.0276	16.6898	17.0278	15.0058	13.1995	12.8029	12.5403	14.05	13.3116	12.9622	13.8732	13.3442	14.6411	13.1187
Q06830	Peroxiredoxin-1	PRDX1	0.499822	0.230917		10	7	46.2	17.3086	17.41	18.6804	18.1732	18.652	18.8522	18.4917	18.6297	16.902	18.5561	17.0657	17.4815	17.0768	17.086	16.9244	17.4134	18.6805	19.21	18.224	18.5073	13.7717	12.403	12.2032	12.895	12.9758	13.1292	13.468	13.4515	11.9572	12.9895	12.7877	17.4886	13.6755	13.3506	13.8419	13.1434	11.898	12.867	14.3613	13.7897	14.6044
P32119	Peroxiredoxin-2	PRDX2	0.381232	0.259103		11	10	42.4	20.1438	20.6281	21.9878	20.5084	20.7268	21.5354	21.0738	21.4651	20.4994	21.3051	19.6595	19.954	19.8399	20.2993	19.9614	21.7913	21.4107	21.5503	20.2143	20.158	18.6288	19.053	18.3971	19.3802	18.2538	16.9057	14.2381	18.0082	17.3487	18.9099	19.6451	20.5006	18.7526	19.6867	18.6	18.2132	19.2114	18.6948	19.6232	19.8745	17.8562
Q13162	Peroxiredoxin-4	PRDX4	0.0819259	0.559005		7	5	31	16.6066	19.0173	17.1308	17.5015	18.0302	18.778	17.9912	17.6586	16.8839	17.0476	14.3578	18.2721	17.4519	17.2479	17.9694	17.7397	17.4937	17.968	17.3672	17.0076	15.5312	15.1005	17.4659	15.0652	11.8981	12.9314	16.6892	14.7564	17.074	14.7719	16.3173	16.4417	15.9566	15.9278	16.2776	16.4018	16.2908	17.7609	17.4671	16.5072	16.3898
P30044	Peroxiredoxin-5, mitochondrial	PRDX5	0.510719	-0.181799		9	9	37.9	16.4678	14.81	16.8385	15.2841	18.271	18.0919	17.4253	16.408	14.8327	16.8902	16.146	16.6756	15.1255	14.5153	15.6204	15.1442	17.4463	17.8326	18.263	17.0091	13.0262	13.0019	13.9115	14.0583	14.3282	11.801	12.9826	13.6803	12.1471	12.4659	14.1378	13.8471	13.4458	13.2042	13.8842	13.3132	12.9787	12.7749	13.362	12.219	12.6956
P30041	Peroxiredoxin-6	PRDX6	0.323328	0.417408		7	7	38.8	19.3998	18.1049	19.143	18.1778	19.0561	18.9692	19.6832	19.5297	18.3339	18.5294	19.0816	19.2219	18.6165	18.9331	18.2851	17.1759	19.3651	18.8921	18.9204	17.9848	18.1138	17.6423	17.2415	17.0562	12.8824	19.0104	12.4734	17.2825	12.8907	17.5161	17.571	17.7185	17.1457	17.5815	18.2561	17.4537	17.4134	13.4956	17.7858	17.8504	17.7749
P51659	Peroxisomal multifunctional enzyme type 2	HSD17B4	0.247376	0.454956		14	14	20.1	15.273	16.53	15.7384	13.3427	17.5842	18.9404	17.5798	16.5539	13.5605	15.4674	14.7897	16.6669	14.8243	13.405	13.3545	15.4235	15.6205	16.6335	16.9109	15.8118	17.8219	17.0452	16.7693	16.1086	17.2655	17.167	14.2029	16.6064	14.561	16.9696	16.4562	17.8255	17.2801	16.7267	16.7297	16.4872	17.6604	17.7605	17.2979	17.8676	16.4391
O95571	Persulfide dioxygenase ETHE1, mitochondrial	ETHE1	0.0630651	-0.615539		11	11	65	18.272	16.3015	15.5338	13.5826	19.3384	18.9307	19.3518	18.7079	15.6156	15.4836	16.6114	17.399	16.8687	15.1099	13.8175	15.8665	19.0736	17.5835	18.0694	15.2525	19.2866	17.9318	15.6134	16.7394	18.6329	17.2233	18.1844	17.7233	17.3111	16.8175	17.1256	18.2052	18.8691	17.8173	18.0898	17.2507	19.0174	18.0521	18.48	18.1865	16.9817
Q9Y285	Phenylalanine--tRNA ligase alpha subunit	FARSA	0.731308	-0.111423		4	4	9.6	15.6994	17.0635	17.7669	16.6934	17.6403	17.3463	18.1355	18.5157	15.7265	15.401	15.1785	15.7792	15.7625	15.3329	14.9525	15.4607	19.4676	18.9267	17.4347	16.7415	17.2059	17.0988	16.9511	17.0059	17.0404	15.0714	17.2776	16.0364	17.0235	15.6566	16.7991	17.0734	17.2664	16.6236	17.0147	16.6106	17.5243	17.9007	17.9035	17.2769	16.6277
Q9NSD9	Phenylalanine--tRNA ligase beta subunit	FARSB	0.971681	-0.0180204		4	4	6.1	16.4847	16.8551	16.3692	15.71	17.0768	17.0214	17.5684	17.2792	16.0356	16.4857	12.6966	17.1666	16.0378	15.7543	16.6375	13.5939	17.4688	17.7328	16.8187	16.1672	17.134	15.9485	16.0915	16.4356	15.9121	17.1664	16.9195	15.9201	16.0633	16.0664	16.284	17.0799	16.3264	15.8413	16.1931	16.3233	17.4161	12.3511	16.6975	17.0119	15.6874
Q9NTJ5	Phosphatidylinositide phosphatase SAC1	SACM1L	0.968805	-0.028256		6	6	16	15.2655	17.1954	16.8518	12.5111	17.1306	17.2928	17.037	14.6118	16.2808	15.6653	12.9207	15.6335	15.8277	12.4776	13.4496	13.073	13.8934	16.9478	17.2836	16.3673	16.901	15.4176	14.2852	14.1319	15.3349	17.6982	16.4646	13.005	15.4335	15.9831	16.4271	16.3201	13.4405	12.3054	15.7252	13.2126	16.6527	16.4763	12.9711	15.1076	15.3864
P48426	Phosphatidylinositol 5-phosphate 4-kinase type-2 alpha	PIP4K2A	0.00954545	0.627838	+	2	2	5.9	15.8744	16.8256	16.3745	16.1086	16.2937	16.6573	16.7177	17.2305	16.6448	16.2574	16.12	16.1187	16.1068	15.8357	15.0318	16.8988	16.4106	17.211	16.1652	16.0914	15.9757	15.3336	15.6866	14.7154	14.1216	16.2624	15.1912	15.4127	12.4446	15.9479	15.6972	15.3102	13.5481	15.739	13.1337	15.6061	15.5799	15.3137	16.0207	16.4076	15.355
Q8TBX8	Phosphatidylinositol 5-phosphate 4-kinase type-2 gamma	PIP4K2C	0.466472	0.179963		6	6	14.7	14.8081	13.7395	14.0095	13.5093	13.9306	14.9197	13.6562	14.7901	13.1342	14.2251	14.7182	15.5179	13.2599	12.6391	14.3463	15.5766	13.2938	13.7173	13.0659	12.7222	13.6261	13.2141	13.9378	13.4413	12.8322	13.4954	13.2288	13.7584	12.354	13.138	13.0086	12.9598	13.2404	12.6247	13.0844	12.0201	13.7007	14.2148	13.4945	14.3594	11.3854
P80108	Phosphatidylinositol-glycan-specific phospholipase D	GPLD1	0.494733	0.209916		3	3	4.4	13.5132	12.7622	13.305	16.4785	12.5807	13.1402	14.9525	15.8529	14.906	15.5946	13.5546	13.9759	14.8244	15.0102	13.061	14.3199	14.5353	13.4797	12.864	12.7977	13.3725	13.0946	12.9445	15.3515	12.3624	13.6648	13.8	13.8912	14.2325	13.9027	13.8416	12.8913	13.0663	14.6996	13.1248	13.3358	13.3094	13.9627	13.5257	13.4968	12.4478
Q16822	Phosphoenolpyruvate carboxykinase [GTP], mitochondrial	PCK2	0.245318	-0.484472		18	16	37.3	14.3935	13.9795	15.4094	13.1481	18.543	19.1125	18.1439	17.9839	13.7682	13.2194	12.1376	15.1084	14.4674	12.0447	13.8011	13.0651	18.8796	17.781	17.5394	15.4615	17.8709	14.6705	13.5021	14.7059	13.7381	17.4285	15.0807	14.8804	13.3756	12.957	14.0716	16.9373	15.4521	14.5495	14.8998	14.7087	18.107	14.8318	13.6704	13.5094	14.168
Q96G03	Phosphoglucomutase-2	PGM2	0.688947	-0.144097		6	6	11.6	17.2227	16.2755	13.7949	12.7722	13.9503	12.8089	15.7336	12.8518	16.4014	16.081	15.5211	16.5679	17.1875	15.8911	16.6241	16.6454	12.4299	12.5843	13.5767	12.6195	16.101	14.3645	13.6257	13.1052	13.7476	14.8567	13.7934	14.5258	12.5138	14.6599	13.572	15.0767	13.1261	12.8919	13.3097	13.0387	13.0382	14.692	14.8497	15.078	14.7057
Q15124	Phosphoglucomutase-like protein 5	PGM5	0.299161	-0.446046		18	18	39.7	19.2844	17.0834	16.4863	15.6104	17.3957	15.3719	17.1367	17.2215	18.3452	16.7478	19.3313	17.9218	18.4634	17.8869	18.896	16.4274	15.3794	15.8019	18.3982	17.4669	18.0027	17.4086	15.8414	17.987	18.0214	18.426	12.4937	18.2812	12.4283	15.283	18.6903	15.3766	17.3613	17.2123	16.9903	18.35	18.2448	18.0743	18.6331	18.7008	18.56
P00558	Phosphoglycerate kinase 1	PGK1	0.0452075	0.51556	+	14	14	44.4	17.7647	18.1319	18.7067	18.8327	18.9846	19.5499	18.5427	18.2284	17.4726	18.7739	17.8302	18.5817	17.8173	17.5886	17.4322	17.9475	19.0331	19.0565	19.061	18.9884	11.7709	12.0788	13.1867	14.0718	13.3098	15.2876	13.5672	13.0469	13.9588	13.2611	13.3807	16.5518	11.3213	12.8185	13.9713	12.6425	13.2556	12.2223	13.9981	13.3281	14.3503
P18669	Phosphoglycerate mutase 1	PGAM1	0.364128	0.384903		10	10	54.7	18.4588	17.2736	17.3567	17.5164	17.6697	16.941	17.8078	17.1639	17.2577	18.0991	18.357	17.4762	17.5797	18.0796	17.5189	17.0696	13.5733	17.254	18.0793	16.9021	15.5057	12.512	13.024	12.628	12.4014	19.7683	12.4101	15.1192	13.7059	14.8891	12.3048	14.065	13.4505	13.7673	13.0327	13.4277	15.2737	13.9415	14.5582	15.5527	15.5363
Q8IV08	Phospholipase D3	PLD3	0.460099	-0.223543		6	6	17.3	15.9823	13.8358	13.7486	11.7043	14.0048	13.011	12.8134	12.8189	14.8889	15.5542	14.3404	15.2881	15.1758	14.974	15.832	14.9732	13.4584	12.841	12.7841	12.9907	15.8257	13.6721	13.8784	13.0699	13.4144	14.9537	15.8265	14.5817	13.0801	15.0907	14.8472	14.1838	13.3536	13.4471	14.0317	14.5414	16.305	14.961	15.3083	16.045	15.4172
Q14558	Phosphoribosyl pyrophosphate synthase-associated protein 1	PRPSAP1	0.878737	0.0802044		4	4	19.7	16.925	16.3111	13.893	14.1776	15.7325	16.2289	15.5672	14.458	16.1683	16.7241	16.9259	16.0569	16.5584	16.6099	16.3656	17.4423	14.3094	16.5739	12.648	13.8689	16.3572	12.1457	12.8221	13.352	12.9453	13.2371	13.6924	12.0325	13.1531	14.6907	16.1847	16.2801	13.4728	13.4884	13.0756	15.0841	17.2032	13.421	16.2477	16.5172	14.7428
O15067	Phosphoribosylformylglycinamidine synthase	PFAS	0.878389	-0.0500956		10	10	13.7	14.593	12.432	14.6386	13.7001	14.1918	14.9965	14.4011	12.1308	16.2968	16.7893	15.8765	16.9115	15.1833	15.5796	15.8439	15.6662	13.9287	14.1248	14.9453	13.3287	14.0122	14.0749	13.7174	13.2194	13.5011	13.6506	13.7991	12.9987	13.4798	12.6705	13.9999	14.5374	12.7236	12.7161	13.9018	12.6218	13.5056	13.6861	14.4221	14.5367	13.7665
Q6NYC8	Phostensin	PPP1R18	0.0635472	0.486032		2	2	5.4	15.2247	16.0398	14.8656	16.1353	14.6468	15.5835	13.5909	15.3505	16.4512	16.2525	16.1478	15.9407	14.8461	15.6087	16.669	16.6241	13.6324	15.7117	15.2567	15.3488	16.0195	16.4572	16.8768	16.416	15.7174	17.3119	16.3194	15.8445	17.1076	16.7283	16.2355	14.4981	16.0401	16.2706	14.2567	16.5805	15.8606	13.5408	16.3689	16.4639	13.4261
P36955	Pigment epithelium-derived factor	SERPINF1	0.00227273	1.14863	+	9	9	28.7	14.4096	16.4881	17.3579	19.7755	15.5609	17.4124	16.1924	13.4632	16.5765	18.1755	13.6865	14.2174	13.6124	17.9136	14.9322	16.5664	14.7774	16.0098	16.8183	18.7785	13.1157	13.5026	12.9459	13.6272	13.5872	18.7378	12.392	13.058	13.0185	13.6179	12.5528	13.1688	13.4933	12.1768	13.6004	11.3822	14.0586	13.7386	13.5698	16.3196	13.5085
Q9GZP4	PITH domain-containing protein 1	PITHD1	0.845015	0.0605173		2	2	10.4	15.3417	14.7905	14.9446	14.5946	14.6507	14.6538	15.0978	14.9857	15.2078	14.1622	12.7204	14.9096	13.9947	15.1524	15.2458	15.4101	13.9928	14.9973	13.8292	12.9351	15.0518	14.4948	13.8613	14.7096	14.5643	14.4199	14.9641	14.9048	14.9797	14.4284	14.9567	14.6848	14.5387	14.8543	14.8525	14.6823	15.1891	13.7279	15.1029	15.1398	14.6247
Q99959	Plakophilin-2	PKP2	0.262304	-0.482827		7	7	14.2	16.7223	13.5451	13.8493	13.5077	15.9802	15.4395	16.7663	15.4929	13.0953	13.7156	13.4413	15.195	12.9932	12.63	14.9422	13.7816	17.4723	15.9329	15.3989	13.4931	16.4669	15.8575	13.4151	15.1919	16.7164	16.2519	16.0734	13.5722	12.6487	14.5358	12.8541	16.2035	16.3972	15.1309	15.669	15.7777	15.6041	15.9185	15.8869	14.5213	15.7852
P03952	Plasma kallikrein	KLKB1	0.0412386	0.660257	+	5	4	9.2	14.9249	16.048	16.6259	17.9706	15.5515	15.7706	14.7901	15.2902	16.9885	17.2347	16.0132	15.5186	16.1913	16.3946	16.7444	16.7225	14.7892	13.2724	15.2929	16.5803	14.9637	14.8197	15.7851	17.0979	13.6676	13.4863	13.1945	15.2421	12.153	15.7873	13.8482	13.6313	12.6224	13.7496	15.0796	15.2736	14.2973	16.3095	13.6408	15.4521	13.4136
P23634	Plasma membrane calcium-transporting ATPase 4	ATP2B4	0.460824	-0.303664		10	8	9.3	17.4492	17.0617	17.7739	13.733	16.5522	16.223	17.5157	17.3235	17.9121	15.8815	16.8946	16.2925	16.3895	15.7671	16.2949	15.3174	15.5746	17.9413	17.4545	16.7814	16.8472	16.6978	12.1273	16.5039	16.8522	16.4176	16.2242	15.5731	12.4947	13.7986	16.2361	15.7438	16.7695	15.7309	16.0945	17.3286	17.1409	16.5414	16.2258	16.4986	17.2833
P05154	Plasma serine protease inhibitor	SERPINA5	0.247044	0.387816		3	3	8.1	12.289	13.6549	12.7511	15.2117	13.1439	14.0282	14.6174	14.346	14.6437	15.3956	14.7142	13.9952	12.8302	14.8393	14.4251	15.1236	14.8617	14.1908	12.8395	13.4647	12.2812	12.8166	15.4737	14.257	12.8955	15.4261	14.2628	13.6239	14.0862	13.7358	12.626	13.1782	12.2693	12.2637	14.8469	12.7359	13.7902	15.8403	13.5787	13.8551	12.8495
P00747	Plasminogen	PLG	0.104689	0.598817		12	11	23	18.3042	18.8272	18.8645	20.0938	17.9862	18.7238	17.9669	17.1076	20.1386	19.6528	19.623	18.4833	19.4145	19.771	19.3557	19.3677	17.2466	17.6275	17.9196	18.9655	17.5348	16.6587	18.6179	18.7174	16.4874	19.8332	17.7719	18.374	18.6569	20.7738	18.7032	14.3527	15.8217	18.1767	16.4981	18.1254	16.9703	17.9962	17.6772	18.1621	18.1577
P13796	Plastin-2	LCP1	0.00290196	1.04876	+	23	21	42.1	16.9487	18.1625	16.2204	18.2735	17.5628	18.2338	17.1949	16.1615	18.9646	18.4599	16.6507	17.5084	17.8548	17.4263	18.5112	17.5443	13.9802	17.8776	17.6934	17.447	16.4384	15.9166	15.8125	12.941	11.9341	16.423	12.4694	14.1391	13.1426	17.0759	13.215	14.3185	13.7253	14.0723	13.6387	12.4106	13.8538	13.3049	13.7077	16.7012	13.4149
P68402	Platelet-activating factor acetylhydrolase IB subunit beta	PAFAH1B2	0.74164	0.127706		3	3	24.9	17.5561	16.715	16.7855	14.3204	16.1215	16.3315	15.9823	14.4751	16.5771	16.5512	16.8937	17.5966	16.5549	16.7955	16.601	17.0121	13.5083	14.3611	15.6357	15.1541	14.7286	12.7378	13.7845	13.4905	13.5835	17.8259	14.3731	13.497	13.0254	15.0125	12.4669	13.963	12.7298	13.6682	13.7485	14.3159	15.4298	13.5865	13.6961	15.4877	13.4729
P09619	Platelet-derived growth factor receptor beta	PDGFRB	0.290557	0.322966		3	3	3.7	14.8931	16.4953	15.5436	12.1212	15.0272	15.5975	15.1456	13.5723	15.4104	15.4436	15.7229	15.3761	14.1331	14.8192	14.3579	15.1288	13.5052	15.829	15.366	15.9821	14.0345	13.823	13.496	13.6099	13.8238	16.6708	13.5906	13.6609	13.1721	12.4494	15.076	12.7225	13.692	13.2299	14.3139	14.824	12.9079	14.1457	13.7287	14.2633	12.1803
Q15149	Plectin	PLEC	0.245148	0.293559		128	2	31.6	18.8017	19.3137	18.1874	18.9065	18.9492	19.2846	18.9618	19.0159	18.6577	18.5498	18.8061	19.5855	18.9685	18.8874	18.8791	19.6698	18.0055	18.7678	18.9777	19.0627	18.0746	18.7056	17.4138	16.4942	17.3831	19.6332	18.0413	17.6078	17.7835	18.5554	18.3694	18.3712	17.774	17.9218	18.6396	19.186	18.4449	18.731	17.465	17.449	17.9267
O15031	Plexin-B2	PLXNB2	0.87729	-0.0568287		12	12	9	14.838	14.1771	14.6487	12.0582	14.9376	15.2604	14.8215	14.3156	14.334	12.4575	14.0852	14.3496	12.2348	13.084	13.3896	14.569	13.9256	15.964	15.3896	14.6439	15.124	13.8997	14.1037	13.859	13.5751	13.7085	12.5562	12.8941	12.5912	13.6788	14.9284	13.2647	14.6944	12.9961	13.1165	12.7386	14.5014	14.616	15.077	12.495	12.8658
P09874	Poly [ADP-ribose] polymerase 1	PARP1	0.828231	0.0623742		3	3	4.6	15.9471	15.6506	14.3931	15.5405	14.2958	14.1428	15.0555	14.9751	16.153	15.5821	15.2972	15.7417	16.5236	15.3378	17.1678	16.6858	15.5514	15.4402	14.4009	15.2827	16.5931	16.811	15.7608	16.0876	15.8943	16.2313	16.9024	15.9839	16.5484	15.4982	15.6271	16.6412	16.2701	16.3585	16.9348	16.8615	16.6274	17.544	16.046	15.2466	15.1792
Q9NX46	Poly(ADP-ribose) glycohydrolase ARH3	ADPRHL2	0.74225	-0.105225		6	6	30	13.6891	13.8152	12.5674	12.8954	15.3164	15.2127	15.563	16.7875	15.0628	13.8765	15.0317	12.6091	15.0785	14.512	14.5951	13.9921	16.1804	14.9632	14.9421	14.8626	12.3777	13.6691	13.8747	13.9793	13.0819	13.9538	13.6113	12.4971	12.2176	13.0762	13.4686	12.9788	13.4948	13.4767	13.794	14.3788	13.9726	13.4741	13.5773	15.5762	13.9973
Q15365	Poly(rC)-binding protein 1	PCBP1	0.0523684	0.493569		10	8	50.6	19.22	19.2116	18.0517	18.4778	19.0791	18.9961	18.9923	18.8104	18.9489	19.5385	19.2428	19.6753	19.1656	18.9153	19.7387	19.7383	18.6727	18.9324	19.1216	18.6022	18.8165	17.8647	17.6744	17.4539	17.0365	18.5706	17.8353	17.842	17.4414	18.368	17.5681	18.4182	15.8135	16.7014	15.5962	17.841	18.9545	18.3557	17.8442	18.6289	17.7977
Q15366	Poly(rC)-binding protein 2	PCBP2	0.239718	0.411479		7	5	30.1	14.9125	15.4771	13.193	14.7183	14.1246	15.0029	12.3311	13.0186	15.0363	16.342	16.5723	16.2154	15.206	14.7719	15.831	16.4086	15.1896	15.5963	14.9612	12.7435	15.6915	12.0102	12.2875	14.4039	14.1953	17.2515	13.2786	14.1153	13.0925	15.0505	14.2249	13.9275	12.287	12.6237	13.0118	13.3793	16.4518	13.1891	13.2261	15.2453	12.6407
Q9UHX1	Poly(U)-binding-splicing factor PUF60	PUF60	0.503916	0.338465		3	3	10	18.3557	13.617	12.0298	13.4091	12.8339	14.4179	12.7607	13.7376	12.3186	17.8582	17.7771	14.3358	13.3685	18.5402	18.2442	18.4643	13.6286	16.1157	13.6463	13.4289	16.9942	15.2298	13.324	15.3814	15.1017	17.0763	16.574	15.915	15.3916	16.0339	15.5776	16.733	14.9516	14.7974	15.4173	16.0017	17.3416	16.4066	14.2597	17.5435	13.9966
P11940	Polyadenylate-binding protein 1	PABPC1	0.162217	0.330774		11	6	21.9	17.9074	18.7626	17.8567	17.7636	18.704	19.2933	18.5033	18.3417	17.9972	18.952	17.5244	18.8477	17.6985	17.7879	18.6394	19.2123	19.0625	19.0794	18.8384	17.8852	18.8084	18.3023	18.844	18.8097	18.0147	17.0078	18.948	17.9424	18.5639	18.4115	18.328	18.6715	18.1955	17.9583	18.3104	18.4533	19.5361	19.3915	18.3593	18.6481	17.7449
Q86U42	Polyadenylate-binding protein 2	PABPN1	0.993975	-0.00408999		3	1	18	17.985	17.4282	16.4479	17.9419	16.3995	15.9	17.7043	17.7297	17.223	17.4221	17.0036	17.9732	17.4797	17.3889	18.1031	18.2915	17.5372	17.1232	16.8479	17.0771	18.1445	19.0425	18.492	18.7503	18.6871	16.9424	18.0973	17.6619	18.6623	17.6252	17.6802	18.2801	18.8825	18.5506	19.4472	17.9446	18.388	19.4084	18.8404	17.7085	17.6675
Q9BY77	Polymerase delta-interacting protein 3	POLDIP3	0.687658	-0.142053		2	2	5.5	15.4798	15.3076	13.9931	13.7477	13.9269	13.7449	15.7663	13.2851	15.2701	14.8583	14.8775	15.4861	16.0168	15.2304	16.4517	15.2059	13.8027	15.0762	13.1735	15.0866	16.267	16.0844	12.7614	16.2666	15.706	15.0405	16.804	15.5773	16.1699	14.8344	15.3398	14.1764	16.5598	15.9174	14.6168	15.9015	16.2166	13.7539	15.3204	15.3524	12.3309
Q6NZI2	Polymerase I and transcript release factor	PTRF	0.347685	-0.259707		8	8	22.1	15.6325	15.8893	17.8949	15.8201	17.4115	17.2011	16.9225	17.0439	17.0595	15.1912	16.0845	15.1818	14.3032	15.1861	12.09	13.6521	17.2212	18.726	17.6927	18.1292	14.4261	13.5916	13.4239	12.5254	14.3907	14.0457	13.0881	13.112	12.6773	12.2635	12.7566	12.7532	14.4081	13.3217	13.5673	13.3377	12.9707	14.1909	13.7626	12.7868	14.046
P01833	Polymeric immunoglobulin receptor	PIGR	0.0418507	-0.975781	+	19	19	35.6	18.6711	11.4193	15.8585	14.8237	17.2933	14.286	16.8376	16.6359	14.7764	14.8234	17.2002	15.7584	17.3293	15.5386	17.831	13.1332	16.921	15.7093	16.2521	14.1555	16.9393	12.9671	13.0033	13.7399	15.3206	12.5895	13.8532	14.4278	14.4219	14.1228	13.1334	13.7944	14.2488	12.6118	13.5896	11.5275	15.3618	14.4023	13.5828	16.4126	16.2724
P26599	Polypyrimidine tract-binding protein 1	PTBP1	0.106234	0.722741		8	8	32	19.3563	17.3744	13.3368	15.8027	16.4012	16.8495	17.0803	12.8693	18.162	19.2838	19.0963	19.804	18.5549	18.1556	19.6052	20.0776	12.7742	15.7275	16.6789	16.0856	17.9181	15.5719	11.0809	13.7305	15.2317	18.9179	14.5385	17.2914	16.5239	17.3765	16.0164	16.8204	13.201	13.7922	13.3475	16.4138	18.7039	14.1139	13.2677	17.1618	14.0845
O60831	PRA1 family protein 2	PRAF2	0.0872727	0.44072		3	3	16.9	14.8682	17.5869	17.1848	16.6441	16.6542	17.6026	16.9182	17.8467	15.5151	14.5701	14.7759	15.5651	14.8803	15.1988	14.2023	15.1868	16.7782	17.721	17.1045	16.9516	17.0815	17.0619	17.7907	16.5815	16.526	15.6729	16.8757	16.7667	16.8396	17.6962	16.6825	16.7619	16.6448	16.7538	17.2831	17.6213	16.2583	17.3681	16.2519	16.4291	17.0515
O75915	PRA1 family protein 3	ARL6IP5	0.064	0.578804		5	5	21.3	17.4305	19.0177	17.2836	16.4299	17.7545	18.5846	18.0421	17.3685	17.78	16.9766	17.9336	17.7273	17.4624	17.1186	16.4554	17.0557	16.4515	17.9651	17.8454	17.315	18.6737	18.0085	17.9521	17.8285	17.1121	18.687	18.2735	17.8379	17.24	18.4462	18.1565	18.3413	17.0357	17.6557	18.4993	18.8137	18.5591	18.7816	17.5422	18.0747	18.1986
P02545	Prelamin-A/C	LMNA	0.866866	0.116501		21	3	34.8	17.9669	20.7786	18.1349	17.0156	19.3366	17.6509	18.3625	19.5303	19.0591	13.0479	18.7856	19.3434	18.8923	16.5397	19.136	17.4903	17.0129	17.7178	18.1226	18.7025	19.7242	20.8755	18.4974	16.9889	19.0232	17.6099	12.3939	18.9724	12.7794	16.2743	17.0919	18.4369	19.7188	19.8885	19.8133	18.6413	15.6018	19.2492	19.8793	16.4047	17.2582
O75400	Pre-mRNA-processing factor 40 homolog A	PRPF40A	0.828351	0.084331		2	2	2.7	15.0969	14.0048	13.5658	14.5951	13.79	13.3721	14.2056	12.4254	14.0496	13.6458	12.4983	14.8159	14.3376	13.4617	15.3279	15.4636	12.2111	14.1035	13.6933	13.8993	13.5096	15.8848	15.232	15.5923	15.0128	12.8531	15.4802	14.2916	15.1497	12.1904	14.527	16.021	15.7537	15.1317	16.4073	15.1741	15.6174	16.3133	14.2454	15.2917	13.2873
Q6P2Q9	Pre-mRNA-processing-splicing factor 8	PRPF8	0.18016	0.449489		12	12	7.3	17.7299	15.8864	13.3228	15.0459	14.7319	14.6259	15.443	13.9975	16.2674	16.3908	15.6046	17.7467	16.9097	16.5477	17.7439	17.7855	13.7721	13.9632	14.7265	15.3786	16.2687	13.1306	14.4641	13.0356	12.9191	16.8583	15.0286	14.2662	13.5999	15.1005	13.1011	16.4311	13.6378	13.0122	13.2762	15.8616	16.616	16.1605	12.9279	13.6046	13.2356
O43143	Pre-mRNA-splicing factor ATP-dependent RNA helicase DHX15	DHX15	0.298541	0.341533		9	9	14.5	16.6526	14.8035	13.9609	12.5986	14.4263	13.8011	14.6975	13.9449	14.9575	17.0573	16.5131	17.8823	17.0689	16.2348	17.3356	17.3277	13.9753	12.6143	14.0103	13.8736	16.145	14.3842	14.6237	15.3547	15.5599	16.4687	14.8617	15.1745	12.9984	16.2174	15.3361	16.5633	15.1891	15.2268	15.31	15.3352	16.2986	16.8448	15.7661	17.0006	14.0748
Q92620	Pre-mRNA-splicing factor ATP-dependent RNA helicase PRP16	DHX38	0.995884	-0.0028138		2	1	3.2	16.1084	15.2663	13.2194	13.8942	13.7596	13.0809	13.3085	12.5352	14.2191	14.5944	15.2468	15.7808	15.23	15.3675	14.261	15.5828	14.1937	13.4193	13.4	12.1943	15.8092	13.3542	13.7933	14.1869	14.5536	15.3839	14.1699	13.0341	13.8567	15.6916	13.7149	15.5034	15.3186	12.5462	13.6303	13.3686	16.3498	16.5628	12.6554	13.3305	13.0031
Q9UHG3	Prenylcysteine oxidase 1	PCYOX1	0.166419	0.526386		5	5	12.1	13.5653	16.8885	12.8433	13.8244	15.5265	16.7684	15.7081	13.7665	15.8164	12.3559	14.1681	15.0281	12.8358	14.7489	12.9562	14.6299	14.9891	14.7341	16.3556	15.7718	17.0512	15.4242	13.3497	15.802	14.7294	16.1537	17.0649	16.7728	15.5109	15.9358	17.1665	16.8396	13.6827	15.8628	14.7999	16.9037	17.1596	16.5891	16.6032	16.7712	16.2717
Q92841	Probable ATP-dependent RNA helicase DDX17	DDX17	0.070363	0.461095		17	11	19.5	18.1786	17.9962	14.5213	15.5844	16.9584	16.4319	17.4798	15.8184	17.7269	17.5088	17.2995	18.6644	18.2838	17.547	18.5653	18.3822	17.3857	17.5875	17.1048	17.5328	18.2602	17.7159	17.1655	17.7233	16.9859	17.2892	18.2862	17.107	16.7156	17.6765	17.2549	18.0841	17.5792	17.4298	17.7469	17.492	18.421	18.857	16.9692	17.4845	16.1544
P17844	Probable ATP-dependent RNA helicase DDX5	DDX5	0.592307	0.204597		12	6	18.2	14.8707	16.0503	13.7941	14.757	15.1435	15.2457	14.3047	15.0074	14.3975	16.1351	14.9539	16.6004	14.5438	15.0718	17.7401	18.1913	16.6361	16.2098	15.8259	16.2769	12.4396	13.3051	15.0244	15.9954	14.5242	12.9949	14.5908	14.0675	15.6723	15.9794	13.251	15.0311	14.9223	15.3058	15.6279	15.7335	16.7161	17.2522	12.6956	15.5937	12.9372
P26196	Probable ATP-dependent RNA helicase DDX6	DDX6	0.184947	0.309508		3	3	8.3	15.1327	15.594	13.5271	13.6545	15.2421	15.5175	15.1986	14.5957	15.2944	15.5341	15.522	16.0901	12.8569	15.1743	15.6634	16.0805	15.4309	15.2958	15.0615	14.4434	15.9588	15.0195	12.8409	12.8011	13.0935	14.1662	15.5869	15.2732	15.0114	14.8882	15.3448	15.9592	14.904	14.5854	15.888	15.2255	16.2178	16.1039	15.9157	15.9157	14.7516
Q9NPF4	Probable tRNA N6-adenosine threonylcarbamoyltransferase	OSGEP	0.995271	-0.00539418		6	6	30.7	16.8968	15.7892	14.6634	12.4053	13.4148	13.267	13.8207	12.9596	15.7852	13.2971	16.1	16.181	15.9924	15.9547	15.7089	16.8813	12.9753	15.0632	14.881	15.1536	16.1973	12.8372	15.5227	14.6491	13.6279	12.6748	13.9369	15.7514	15.6925	15.2588	12.3348	15.8982	13.4924	13.9714	12.613	12.0309	16.1037	15.8294	16.3249	16.5216	11.8787
Q15113	Procollagen C-endopeptidase enhancer 1	PCOLCE	0	1.68589	+	9	9	22.9	16.1129	17.9165	16.7245	18.3774	15.0897	16.7391	15.0373	15.0963	16.3413	17.6173	17.0538	17.126	15.8035	17.8762	16.7129	18.2031	12.7283	15.801	15.4377	17.5983	16.4275	17.268	17.1677	15.3538	14.9724	17.8198	16.4058	16.2472	15.9287	17.8084	17.4327	14.1235	14.0799	15.9988	13.8723	17.3392	14.2169	18.0459	15.9575	17.3532	13.4894
Q8NBJ5	Procollagen galactosyltransferase 1	COLGALT1	0.0255128	0.571389	+	8	8	18.3	15.2749	15.8484	13.0589	14.4674	16.0851	17.1988	15.9229	15.0428	14.1588	15.7797	15.5617	16.1812	14.7005	14.9528	13.2142	16.2384	15.3597	16.1388	15.9102	15.353	15.779	14.5836	16.5474	14.8942	15.2126	16.9593	14.5283	15.0087	14.9282	17.5462	16.6993	15.2681	13.3383	13.5557	14.2647	15.8978	16.0816	15.8545	14.8172	16.6047	12.8695
O60568	Procollagen-lysine,2-oxoglutarate 5-dioxygenase 3	PLOD3	0.487146	0.228008		10	10	18	14.3086	15.6753	11.9361	12.939	15.0421	16.8385	14.9012	14.5859	14.1258	15.0636	14.8422	16.8454	14.8103	13.3644	13.385	15.1681	14.3112	14.842	15.1425	14.6548	14.0907	12.3857	14.8619	12.5475	12.723	16.1412	14.6671	14.0277	13.7387	14.6766	14.807	15.2821	12.7665	12.4037	14.1322	14.3776	14.6505	12.5018	13.3927	15.051	12.5106
P07737	Profilin-1	PFN1	0.471188	0.209002		11	7	78.6	19.5834	18.908	18.7766	18.8578	19.211	18.9113	18.7892	18.5756	19.7849	19.7851	18.8553	19.4751	19.7992	19.5129	19.9505	19.7323	18.8186	19.453	19.4745	19.1457	19.0219	18.262	18.2428	18.3411	17.8765	18.3436	18.8148	18.0489	17.8748	19.2817	18.464	18.7844	16.838	17.2038	18.3305	18.8898	19.1946	18.8037	18.7554	19.3926	18.9357
Q8WUM4	Programmed cell death 6-interacting protein	PDCD6IP	0.946177	0.0272719		13	13	16.2	13.225	13.6939	14.2943	13.765	16.2988	15.0533	15.1941	13.2485	14.384	13.595	13.4999	13.8825	13.3578	13.4112	12.3058	13.2969	13.9211	15.973	16.4121	15.1176	13.1114	13.6905	11.7542	12.6629	13.4626	13.7739	14.2008	13.3345	12.6613	13.7183	13.8121	14.2345	13.9199	14.6025	12.3268	13.0517	13.0567	13.6081	13.0152	13.3569	13.1413
Q53EL6	Programmed cell death protein 4	PDCD4	0.371034	-0.337126		3	3	10.2	17.8155	15.0864	15.283	12.8235	17.1881	15.8402	17.9189	16.2002	16.3148	16.3202	17.6139	16.7415	16.7295	15.2835	17.0722	15.3619	16.3385	16.2161	12.2617	12.4114	17.5872	16.554	13.3572	13.5584	16.9346	15.7976	16.5475	15.9996	15.1611	15.2718	13.9578	16.4027	12.811	16.4695	13.6493	15.9526	17.0537	12.9555	16.3342	16.3215	15.4644
O14737	Programmed cell death protein 5	PDCD5	0.385145	0.26666		3	3	27.2	15.5233	14.5288	14.3415	14.8434	13.9246	15.7391	16.0134	15.4494	13.1199	15.8505	13.3238	16.018	16.2093	15.6447	16.4295	16.8417	15.3296	15.5087	15.2421	13.5575	13.9394	12.5496	12.0106	12.9198	12.8425	13.8844	13.9005	13.052	12.8465	13.4865	12.7073	13.3117	12.9497	13.2644	13.4543	12.7858	12.3447	13.1185	14.0788	13.2079	12.328
O75340	Programmed cell death protein 6	PDCD6	0.259509	0.353032		6	6	40.3	16.8489	16.063	13.8151	14.571	15.9242	15.7722	15.7074	13.8016	16.5451	15.1919	16.016	16.3677	16.4397	15.8066	16.0246	16.0319	13.1278	16.009	15.5857	15.6967	15.8923	12.7646	13.5766	13.9588	14.3867	15.9708	15.7205	15.3451	14.702	14.6982	15.3599	16.6101	12.3825	14.8918	15.1785	15.4623	16.0781	15.6246	14.9925	15.8308	15.3244
P35232	Prohibitin	PHB	0.980103	0.0122151		15	15	55.5	16.6942	17.9122	18.1163	14.2739	19.3673	20.5604	19.3272	19.6027	16.7958	16.8265	16.5815	17.7556	16.6956	15.2606	16.5345	17.0803	19.9008	19.3958	19.5975	18.2866	19.9115	18.454	17.0346	18.627	18.5967	17.4962	19.2038	18.4735	17.9391	18.2153	18.8177	19.3375	18.8667	18.3855	18.7784	18.7447	18.9927	18.8978	19.0835	18.5312	18.228
Q99623	Prohibitin-2	PHB2	0.802778	0.111781		12	12	49.5	16.5798	17.6037	17.1024	13.3886	18.519	19.7222	18.4249	18.1814	16.519	17.2492	17.1461	18.1682	16.7348	13.2924	16.0828	16.6338	18.5009	17.9752	19.1405	17.1989	20.1044	19.3318	18.4214	19.2051	19.1875	20.1525	19.4517	19.0565	18.7368	18.5617	18.6027	19.4556	19.3498	19.163	19.3566	19.1596	19.788	19.0817	19.1428	18.6285	18.1928
P12273	Prolactin-inducible protein	PIP	0.171758	0.488825		7	7	52.1	14.3933	14.9229	13.2412	14.868	14.7815	13.3916	15.6339	15.5177	15.574	16.3216	14.604	13.419	15.3025	16.0362	14.4888	14.0858	11.6511	12.6227	13.7088	15.1879	15.742	15.4489	18.0955	19.3648	17.5776	15.2373	17.3884	16.6933	17.2606	17.9308	16.4794	16.495	16.5304	16.9697	15.2764	17.3946	15.7822	15.0104	16.0369	17.1773	16.4328
P51888	Prolargin	PRELP	0.108927	0.753943		10	10	34.3	18.5631	18.7868	14.0087	13.0792	17.5666	17.3535	16.1927	12.6302	19.1428	18.3328	18.6994	17.9485	18.4329	18.9718	17.434	17.8437	14.0046	17.4003	18.402	18.5844	17.7742	13.4325	12.6901	18.3399	13.627	17.621	17.9929	17.7274	13.2329	16.5333	14.1024	12.8243	13.5083	13.7819	13.3337	18.2948	12.7919	16.1696	18.6586	18.5167	18.5534
Q9UQ80	Proliferation-associated protein 2G4	PA2G4	0.173899	0.463814		5	5	14	15.9728	15.5644	15.0493	14.5412	16.2499	16.5558	16.3864	16.1541	15.2945	16.0517	14.6817	16.2389	14.9191	14.5385	15.1259	15.4405	13.3062	16.883	16.1872	15.4643	16.759	13.0138	15.7667	16.2005	12.4538	16.6344	16.7037	15.2463	13.5355	15.6335	15.9793	16.9498	15.5169	13.5549	16.1387	15.9752	17.2923	16.9106	16.7112	17.1466	15.978
Q07954	Prolow-density lipoprotein receptor-related protein 1	LRP1	0.00730667	0.930376	+	50	50	16.1	16.2069	18.1164	17.9737	16.9483	17.4071	17.9161	17.4584	17.4313	16.6244	16.8515	17.6818	17.849	16.289	16.8253	16.5771	17.0547	17.1385	17.8424	17.5525	17.4675	16.9144	16.0718	16.3285	15.5291	14.8695	16.7908	16.5203	16.7719	14.8896	17.3975	17.8678	15.1998	12.6476	14.9241	11.4414	16.6708	16.8487	16.0245	17.0917	17.8422	14.4865
Q32P28	Prolyl 3-hydroxylase 1	LEPRE1	0.00923077	0.75042	+	9	9	20.2	13.408	16.2155	13.0786	14.4952	13.6055	16.8369	13.2196	13.1891	12.9575	14.1467	14.1205	16.1266	12.5051	13.4912	13.9324	15.5856	12.852	14.2308	13.6929	15.2862	12.5357	12.4705	14.5941	13.2807	14.1657	16.183	14.4979	13.1359	13.2582	15.4881	13.0303	13.0286	12.9834	12.7396	14.0198	13.783	13.7339	14.1547	12.9659	14.6109	13.1115
Q8IVL6	Prolyl 3-hydroxylase 3	LEPREL2	0.736117	0.116069		7	7	16	13.6508	15.7175	14.0192	14.2642	14.2234	16.498	13.6775	13.223	13.7185	13.2286	13.979	14.6744	13.6131	12.9045	14.0079	12.9157	13.5652	14.4743	12.3867	14.3331	13.3211	15.6032	16.2394	13.5305	12.4876	13.7979	14.5633	13.132	14.0634	15.5868	13.9624	12.8693	12.6068	12.5797	14.8506	14.3967	13.3805	15.5732	13.9242	13.9018	12.8018
P48147	Prolyl endopeptidase	PREP	0.658571	0.162836		8	8	16.1	18.2836	17.3726	16.8553	16.4756	17.6022	17.2486	18.2578	16.983	17.7675	17.6808	18.5349	18.1729	17.618	17.252	18.5141	18.7875	17.3596	17.6699	17.4568	16.7469	18.1887	16.4452	15.5158	15.5406	15.8792	18.2435	17.551	16.4215	14.9186	15.7913	16.2426	17.8963	16.9179	15.8499	16.6191	16.3855	17.859	17.1694	16.9246	17.2675	16.7826
P05166	Propionyl-CoA carboxylase beta chain, mitochondrial	PCCB	0.680401	-0.192407		5	5	12.8	15.8016	15.3444	15.3075	14.4903	17.4556	18.5567	17.6559	17.5312	13.5059	13.7395	13.3997	15.9369	12.0496	13.7018	12.8807	13.0018	17.8158	17.7169	17.5772	15.8805	17.5583	14.6542	12.8927	16.0221	16.5689	14.9051	16.6341	16.6802	14.7233	13.9719	16.6979	16.7433	14.6532	14.7608	13.6855	16.1884	17.8648	15.3994	16.6328	17.3702	15.7478
Q16647	Prostacyclin synthase	PTGIS	0.0189197	1.06435	+	15	15	33.6	13.6351	17.8722	16.4715	12.9427	15.5749	18.7892	17.0422	17.506	14.0543	14.2287	16.0103	12.4879	14.2769	14.8366	14.5198	13.331	16.1325	17.812	18.551	17.0268	16.2556	16.5655	16.7656	13.806	14.5597	19.1905	14.0874	16.8144	12.4293	15.7882	17.3099	14.8561	15.9788	16.4958	16.4179	17.8821	15.7859	17.7678	13.2888	16.9146	15.9021
Q9P2B2	Prostaglandin F2 receptor negative regulator	PTGFRN	0.294754	-0.40559		9	9	16.4	15.3922	16.4586	15.2163	13.0514	16.9684	15.7621	12.9905	12.7093	15.7501	12.0101	16.7834	13.7778	14.9029	14.9125	13.9128	14.3886	13.3324	16.0004	16.2444	17.2757	15.7143	15.7792	12.637	13.8315	13.1363	16.236	12.8314	15.027	13.0168	13.5207	15.4925	13.5554	15.9553	12.6855	14.5011	15.0294	13.6655	13.9951	14.1323	12.9226	12.122
Q06323	Proteasome activator complex subunit 1	PSME1	0.277787	0.372301		3	3	13.7	17.3962	16.5136	14.433	16.0196	15.1341	15.3161	15.9305	13.0466	15.9855	16.6286	17.4322	16.7293	16.8236	16.9432	16.2779	16.5046	14.283	15.4482	15.0633	14.6486	16.9304	16.0846	16.084	13.968	15.9207	14.3533	14.1588	16.0234	13.2471	16.7109	16.7584	17.1025	15.0467	16.1744	16.2756	16.339	16.1567	16.6873	16.5407	15.5342	11.3934
Q9UL46	Proteasome activator complex subunit 2	PSME2	0.349949	0.27972		6	6	33.5	17.929	16.7573	13.7791	15.5448	15.5889	16.2698	16.0457	14.7928	16.9627	17.6051	18	17.5235	17.6916	16.5652	17.8128	17.1503	13.6057	15.6837	16.06	14.8725	17.7846	16.072	16.139	15.3767	15.8018	17.0809	16.0328	16.0878	15.8223	15.7824	16.6453	16.7134	15.2158	15.5029	14.0875	16.8205	17.2479	16.7326	16.3496	16.7993	15.5417
Q92530	Proteasome inhibitor PI31 subunit	PSMF1	0.945444	-0.0329818		2	2	11.8	16.8123	16.3815	12.7002	13.8706	15.7046	15.6512	15.7374	13.5089	16.8688	16.6206	16.5576	16.8093	16.7261	16.1518	16.7946	17.1284	13.3835	14.7419	15.922	15.1966	15.2161	11.8896	14.5905	12.4846	13.5464	16.5054	13.53	13.1502	13.2981	14.3874	12.7098	15.2186	13.5656	13.7665	13.6576	13.0822	14.76	14.003	14.2309	15.0411	12.596
P25786	Proteasome subunit alpha type-1	PSMA1	0.12411	0.395723		8	8	46.4	19.3999	18.5781	17.4536	18.671	18.3097	18.5104	19.0144	18.6646	18.6473	18.7475	17.2306	19.1449	18.6865	18.2983	19.4472	19.7974	18.7824	18.59	17.9497	18.1078	18.6078	17.4875	17.6417	17.5357	17.7223	16.7235	15.862	17.9654	17.8584	17.9309	17.9761	18.6963	17.6864	17.5521	17.1977	17.6383	18.706	18.1047	19.031	19.3146	18.4403
P25787	Proteasome subunit alpha type-2	PSMA2	0.0241316	0.578593	+	5	5	30.3	14.6544	13.4036	14.2472	15.4529	14.4979	15.01	13.0671	12.9202	14.4511	15.9441	13.3115	14.9891	15.3431	15.0105	14.3857	14.8592	13.4012	15.1507	14.8013	15.229	13.8211	12.5142	13.0591	12.8685	12.3362	14.187	12.0657	12.1533	13.8207	13.7121	13.2352	15.6709	13.4672	14.2308	13.4644	12.8061	12.7187	14.6339	14.0717	13.8934	12.1774
P25788	Proteasome subunit alpha type-3	PSMA3	0.120126	0.375916		6	6	28.2	19.4385	18.5585	18.0902	18.7781	18.4305	18.6125	18.7895	18.3457	18.7886	19.5918	19.0464	19.2868	18.8216	18.8806	19.418	19.671	18.0531	18.5426	18.3589	18.346	18.021	16.7797	17.187	15.3525	16.9264	17.7701	17.5409	17.0474	16.9903	17.1968	17.0576	17.9243	14.5342	16.4682	15.5877	16.7281	17.8738	17.3191	18.0135	18.5804	17.9922
P28066	Proteasome subunit alpha type-5	PSMA5	0.486869	-0.378398		4	4	26.6	18.5294	17.2906	13.593	17.7717	18.7551	18.206	18.1222	13.5142	18.3222	18.368	15.4289	17.3529	18.8892	18.7916	19.2084	17.7705	17.0255	17.7697	18.4068	17.9963	17.2609	13.0279	13.7237	12.4651	12.7216	17.7798	15.811	13.2992	12.9917	11.6895	18.1862	17.6012	14.0712	13.0374	13.8824	12.6293	18.6236	12.9053	12.785	17.4875	12.6451
P60900	Proteasome subunit alpha type-6	PSMA6	0.0412165	0.599865	+	9	9	41.9	18.7078	18.25	18.2166	18.3209	17.3524	17.6432	18.3735	18.8032	17.9179	17.5718	17.534	18.5681	17.7281	18.2133	16.9381	17.6115	18.2995	18.0672	17.5824	17.4004	18.6172	18.1558	18.4017	18.0329	18.3073	15.9793	18.4719	18.3112	18.5181	18.2617	18.2798	18.6651	17.0069	17.6941	14.7172	18.3127	18.604	18.5299	19.2433	18.8152	18.6115
O14818	Proteasome subunit alpha type-7	PSMA7	0.928806	0.0638068		7	7	37.1	18.2903	17.7746	16.0846	17.2209	16.9495	17.2991	17.2453	16.7519	17.8534	18.3166	17.2423	18.6254	18.1654	18.1307	18.3108	18.5821	16.4967	17.0032	16.9572	16.8681	19.0736	18.3946	12.1309	13.3246	13.6909	17.1092	19.0096	13.1836	18.6952	12.8772	14.4551	18.8711	17.9816	12.9929	18.7811	18.6427	18.6208	19.2164	13.5702	18.7133	18.4915
P20618	Proteasome subunit beta type-1	PSMB1	0.335936	0.280708		9	9	51.5	15.5969	14.6176	14.8407	15.3336	16.0682	15.855	14.6037	14.749	13.2412	16.425	15.1378	15.3582	14.0262	15.1735	11.6332	13.1089	14.7139	15.4853	16.373	16.0684	13.0447	13.433	12.7002	12.4944	12.51	13.618	13.5597	13.9393	12.8187	12.8157	13.1574	15.9789	13.1	12.0976	12.914	12.7941	14.3252	14.1788	14.0834	12.5621	13.3568
P49721	Proteasome subunit beta type-2	PSMB2	0.0864	0.496858		3	3	22.4	19.0068	17.3295	15.2057	15.8097	17.0082	16.6122	17.2662	16.9744	17.9349	18.3581	18.2116	18.6374	17.7737	18.748	18.8573	18.9295	14.8687	16.3536	16.4905	15.5346	17.0949	16.0638	16.3999	15.8109	15.9501	18.0924	16.5095	16.5104	16.1674	16.0256	16.7085	17.0267	15.196	16.0689	13.9587	16.4261	17.2741	16.633	17.4499	17.9777	16.4725
P49720	Proteasome subunit beta type-3	PSMB3	0.0443791	0.705957	+	3	3	23.4	17.6031	15.8538	13.2083	15.705	13.8896	14.2747	12.0802	13.7495	17.002	17.6217	17.8258	17.6479	17.005	16.969	17.955	18.0601	13.2901	14.5971	14.7415	13.2584	16.973	14.9694	15.2942	15.5414	15.5345	17.8052	15.3103	16.4019	15.0579	16.3995	16.6388	16.5021	13.147	14.5046	12.8195	16.1222	17.3946	16.0774	16.5145	17.5053	16.5623
P28070	Proteasome subunit beta type-4	PSMB4	0.800036	0.10019		4	4	32.6	16.7624	13.7989	14.8432	13.2998	15.6237	14.9614	14.2662	13.4898	15.8453	16.6194	16.1268	15.622	16.0921	16.5062	14.3164	13.7853	13.3642	12.6613	13.0743	15.679	14.2982	13.2216	12.6225	12.7626	13.3992	13.4714	13.3446	12.9784	12.7329	14.8602	13.5283	16.0574	13.3466	12.5419	13.8382	12.4784	14.2018	14.3925	13.4452	15.2676	13.2664
P28074	Proteasome subunit beta type-5	PSMB5	0.529903	0.197736		4	4	21.7	17.7215	16.0979	13.562	15.9698	16.0049	15.9607	15.9794	13.3833	17.78	17.1536	18.1253	17.8218	17.2847	17.6968	17.4114	17.5553	13.6883	15.334	15.7826	15.4974	17.3394	17.0984	16.7719	17.4941	17.1127	15.8851	15.7872	17.1162	17.1952	17.4056	17.5986	17.2753	16.7645	16.8912	13.1471	17.0133	17.9689	17.7013	18.0353	18.4163	17.9192
P28062	Proteasome subunit beta type-8	PSMB8	0.669811	0.224352		7	7	33.3	18.4336	15.7389	13.909	11.9713	16.8148	16.7771	13.0115	13.3142	17.5381	17.2394	17.5148	16.4318	17.6608	16.5204	17.3318	15.8139	16.976	16.4917	15.8986	16.218	17.8353	17.4311	12.4755	12.1906	12.9424	13.6167	13.3335	15.8493	13.8178	13.0711	12.3128	13.2953	16.9522	12.9291	13.4434	13.2817	13.8282	13.2646	14.6628	14.0971	12.5702
P28065	Proteasome subunit beta type-9	PSMB9	0.126591	0.536979		7	7	41.6	18.0574	17.0126	15.3719	15.5493	15.5933	16.104	15.657	15.4947	15.9241	17.2952	17.8648	17.3243	18.0717	17.5855	16.9125	16.9641	14.6182	15.9121	15.616	15.2782	17.1718	14.669	15.9016	12.6886	12.9486	16.4859	14.8083	15.7456	15.2554	15.9109	15.8526	16.6906	13.719	12.261	16.5262	15.163	16.5784	14.9948	16.9617	18.0483	16.5528
Q5VYK3	Proteasome-associated protein ECM29 homolog	ECM29	0.661897	0.129764		5	5	3.4	15.959	15.8575	14.4955	14.8896	15.4007	15.6855	15.9362	16.4472	15.3725	15.3959	15.6875	15.7442	15.2801	15.2357	15.9561	16.4725	15.7085	15.9845	15.0736	14.403	14.2418	13.7559	12.4032	14.1616	13.5756	16.0805	12.9747	13.3914	13.7647	13.894	13.485	13.9415	13.3568	13.1556	13.0581	13.6389	14.5464	13.2921	12.6539	13.412	13.5189
Q8IVF2	Protein AHNAK2	AHNAK2	0.402936	0.329305		6	6	2.6	16.0561	13.553	16.6598	16.2613	16.2164	16.4463	16.3882	17.7978	15.619	15.4018	13.8051	14.0722	13.2436	16.4838	16.6046	16.7039	17.1577	18.8309	17.4067	17.059	15.8003	16.7698	12.6192	14.3768	15.4023	15.0763	15.7552	11.7741	13.5413	13.1998	16.0002	14.7348	15.8832	15.9156	13.8828	17.0535	13.6011	16.3165	15.7274	15.2194	12.981
P02760	Protein AMBP	AMBP	0.0147869	0.740048	+	10	10	31.8	19.0789	19.4763	20.1244	20.916	17.8086	17.6841	19.673	19.7832	19.4723	20.3461	18.3058	19.1198	20.2044	20.564	18.9471	20.5208	18.5697	19.271	19.2567	19.9759	18.1845	17.5127	18.7024	19.3596	18.5417	19.1183	16.1425	19.2037	16.5953	19.8033	19.3045	16.3356	16.2176	14.06	18.6924	18.7272	17.714	19.4892	18.5121	19.3891	18.5084
Q99873	Protein arginine N-methyltransferase 1	PRMT1	0.8548	-0.0696021		2	2	7.5	15.6436	15.1914	13.3654	13.3467	13.7345	13.096	12.3371	13.4544	15.3013	15.3496	15.2781	16.5074	15.9185	15.5281	16.3124	16.276	14.437	12.868	13.9931	12.9847	14.3748	13.5356	13.584	13.1446	12.561	16.3092	13.9679	12.359	13.5041	13.8178	14.15	14.8957	13.0938	13.1465	13.9197	13.6527	16.0142	15.4298	13.9406	14.7582	13.5234
Q9Y2B0	Protein canopy homolog 2	CNPY2	0.0561176	0.620836		7	7	42.3	17.6852	18.4103	17.9203	17.3529	18.2881	18.8618	18.3065	17.8955	14.1833	17.3808	16.8864	17.9676	16.9027	16.7783	17.494	16.5845	18.9033	18.4812	18.1235	17.4449	16.5297	13.6352	17.056	14.3812	15.3899	16.1839	12.4412	15.3633	12.3699	16.3899	15.3423	17.1632	13.9762	13.7202	16.0391	15.7114	16.7825	16.9825	17.1474	16.1883	16.8776
O60888	Protein CutA	CUTA	0.948914	0.0319646		3	3	30.7	16.4291	16.4067	16.7923	16.9776	16.4862	16.5749	17.2026	16.874	15.7511	15.2267	13.2532	14.2798	16.0892	15.8498	15.5455	15.7827	18.2423	17.4052	16.3844	16.3726	14.7832	13.4999	11.6718	12.7857	13.5843	12.7368	14.6907	13.6829	12.6806	12.2425	12.2621	14.7677	13.1848	13.4761	13.3685	12.967	15.1299	13.4187	13.1611	14.6488	13.5271
Q99497	Protein deglycase DJ-1	PARK7	0.04206	0.550093	+	6	6	33.3	16.7224	17.3375	18.8493	18.1867	17.7837	17.9665	17.9101	18.4511	16.8604	17.0101	12.8804	15.2802	17.0242	17.3658	15.7581	15.9357	18.8356	18.6674	18.7088	18.2624	14.0023	13.2715	12.2818	13.4035	12.8148	13.2551	13.6979	13.5921	14.2897	12.725	13.6364	15.6065	13.7403	14.1122	12.9555	13.8958	14.3261	13.8251	12.3798	15.5237	15.8864
P07237	Protein disulfide-isomerase	P4HB	0.371299	0.273593		11	11	22.2	16.1882	17.6053	16.3544	17.8118	18.0468	18.7365	17.7087	18.0875	14.6703	17.2363	16.2088	16.7812	16.3574	16.2018	16.6439	16.2234	17.8012	17.5214	17.9443	17.4129	13.7734	12.6749	13.5838	13.3756	12.5216	16.1311	13.7976	14.514	13.0743	14.5051	12.7362	14.6886	13.1857	13.0331	14.2907	12.7811	15.4017	13.7471	12.9711	15.5202	14.4112
P30101	Protein disulfide-isomerase A3	PDIA3	0.320336	0.238901		16	16	35.6	17.3565	18.8318	19.3897	18.3683	19.7419	19.8996	19.637	19.2954	17.0067	18.4241	18.4114	18.1175	17.6006	17.1381	18.3885	17.913	19.7146	19.817	19.5286	19.1353	17.8218	17.0278	17.1877	16.635	16.4497	18.2504	17.7381	16.2134	16.7893	17.3197	17.6171	17.421	16.8543	16.6691	17.6251	17.9513	17.8358	18.4187	17.525	16.9221	17.3657
Q15084	Protein disulfide-isomerase A6	PDIA6	0.389392	0.21071		11	11	29.8	17.0619	18.4009	18.3411	17.6885	18.594	19.1169	18.6164	18.5426	16.8958	18.376	18.348	18.1793	17.5983	16.8162	18.0363	17.6629	18.6377	18.9426	18.2926	17.7287	16.6084	17.2	18.0279	16.466	16.5564	18.3907	17.6776	16.2558	17.3268	16.6774	17.446	17.8456	17.1284	17.1695	17.615	17.6524	17.7909	18.1743	17.5476	16.9574	16.4803
Q9NUQ9	Protein FAM49B	FAM49B	0.942798	-0.0406197		6	4	26.2	17.5727	17.2567	16.5027	16.5788	17.1499	17.4473	12.7646	13.621	17.4494	13.0264	17.8324	17.8143	17.2823	13.6139	18.6241	12.547	18.2182	17.9723	16.7911	17.0483	13.1423	12.9675	13.1186	13.7998	12.9058	13.6767	13.7356	13.6976	12.9566	13.6988	12.3566	13.0181	12.7418	13.2929	14.2729	12.5255	14.3208	14.5212	13.8247	13.1395	13.4702
Q8NCA5	Protein FAM98A	FAM98A	0.238088	0.276245		3	3	5	16.1215	16.0828	13.5085	14.501	13.9893	13.9078	15.0544	14.9448	15.9712	15.6251	14.9156	16.4612	16.2507	15.9203	16.7283	16.7465	13.3215	14.7924	14.4796	14.5233	17.027	17.0816	16.7353	17.0609	16.8704	14.9046	17.3195	16.5378	17.1541	16.5387	16.9403	16.8343	17.2784	16.7445	16.8103	17.0588	17.382	17.7816	16.7077	16.3791	15.309
Q13045	Protein flightless-1 homolog	FLII	0.54225	0.204223		7	7	6.7	15.9627	16.0723	16.1023	15.5983	15.786	15.6858	16.3287	17.1213	15.4345	15.665	15.1307	16.4573	16.1518	15.3605	16.4936	16.7185	16.8576	15.5562	15.9916	15.3383	14.5758	12.8832	13.6439	13.6035	12.7398	16.6913	13.3211	12.657	12.6011	15.6099	12.324	14.9929	13.449	13.1776	13.2703	13.5798	15.5062	14.8149	13.0488	14.3898	13.371
P17252	Protein kinase C alpha type	PRKCA	0.244351	-0.432911		5	5	8	16.601	16.4782	15.9415	13.4567	16.0196	15.4231	16.4958	15.3396	16.9876	15.6579	16.5107	13.2136	16.9288	16.8641	16.0838	15.6758	13.6731	15.9915	15.2642	15.9198	13.7145	13.7661	14.019	12.4563	14.1583	16.3484	15.5417	15.5607	12.7284	13.67	15.3309	13.9401	12.745	13.5827	13.477	13.7724	13.332	12.4115	12.9475	14.623	16.0756
Q9UKS6	Protein kinase C and casein kinase substrate in neurons protein 3	PACSIN3	0.298903	-0.366349		6	6	20.5	15.4613	16.5957	17.508	14.4939	16.5973	16.0544	17.2702	16.8657	15.7949	14.6884	14.0081	14.6407	13.4471	13.4864	14.6883	14.1618	14.0155	17.3055	17.0712	16.7235	15.4317	15.6306	13.2036	13.0368	16.0773	14.757	16.4169	15.3831	13.514	12.9039	16.3601	14.9485	15.4755	14.4544	15.6912	16.5009	16.1344	15.8995	16.0227	13.6731	16.3859
Q86UE4	Protein LYRIC	MTDH	0.0147563	0.672513	+	3	3	9.3	13.4198	16.0552	13.2826	13.5486	15.3133	17.3492	15.6538	15.589	14.1587	14.5665	13.7234	14.9923	13.2392	13.41	15.0181	15.0723	15.9975	15.7435	14.8668	12.7597	15.994	15.9663	16.6657	15.8708	15.1797	15.8136	13.7846	16.0948	15.644	16.6609	16.549	16.8089	14.9211	15.6698	16.0518	16.8943	16.8003	17.0135	16.043	16.5514	14.7929
Q96A72	Protein mago nashi homolog 2	MAGOHB	0.0208611	0.56825	+	2	1	19.6	15.2929	15.3125	13.1199	15.0362	13.6892	14.0473	14.1852	14.1246	14.2519	15.5155	14.2973	15.6235	14.6435	14.5115	15.9743	16.4325	13.9039	14.8403	13.7296	14.6602	14.5234	12.8733	12.9679	13.7869	13.0809	13.6358	13.2728	13.0772	13.0569	12.5152	13.7487	14.6343	13.6846	13.392	13.8829	13.4894	13.8348	14.1462	13.0698	13.9124	11.9301
Q9BPW8	Protein NipSnap homolog 1	NIPSNAP1	0.635389	-0.202067		6	6	19.7	14.3467	14.2911	14.858	11.7389	16.4504	17.9279	16.2515	16.2867	13.9775	14.3074	14.8499	15.0717	14.3078	12.8726	14.4148	13.5964	16.8556	16.171	16.2925	15.122	17.8327	16.5179	15.3865	13.3707	13.3407	13.4586	13.0164	16.6953	16.3642	15.9688	16.1847	13.5992	16.5556	16.3436	14.2068	16.0835	18.0659	17.2728	13.4657	16.7783	15.638
O75323	Protein NipSnap homolog 2	GBAS	0.848676	-0.101609		3	3	15.4	15.3731	12.5787	14.3669	13.1666	15.7631	17.026	15.8961	14.1313	14.0351	14.9589	15.5516	15.3167	13.5236	12.02	14.2455	12.5883	13.1636	14.8782	16.2417	13.603	17.5626	15.3771	14.0483	16.3647	14.8094	17.5352	17.1203	16.7526	12.2427	15.9276	16.9991	17.1003	15.2134	15.559	14.3533	15.9355	17.7619	15.3107	16.6582	17.3062	15.6784
Q9UFN0	Protein NipSnap homolog 3A	NIPSNAP3A	0.800199	-0.106943		5	5	31.2	15.7979	13.606	12.2818	13.0659	15.0863	16.2441	15.0324	13.1172	14.5047	14.6177	14.5341	14.9137	13.6606	11.9393	13.5486	13.3906	13.7497	13.8376	16.0658	14.5884	15.9124	13.9104	14.2446	14.0918	12.3794	14.2663	14.9803	13.4997	13.0439	14.7843	15.5604	15.1413	13.9178	13.6523	12.8773	12.6947	15.8935	13.9325	15.3926	16.8471	15.2008
Q9BUH6	Protein PAXX	C9orf142	0.593896	0.19312		2	2	13.7	15.6621	15.0224	12.8796	15.2223	14.9995	14.8221	15.436	15.8211	13.8675	15.1798	15.4043	16.8819	13.4475	14.761	16.3102	16.048	16.9227	15.973	13.3308	14.7883	15.7642	15.3609	14.9313	13.4275	15.1848	12.5516	15.7927	14.4614	15.5271	12.1307	14.4684	15.532	15.0675	14.9583	15.3739	13.2353	15.6383	16.1431	15.7155	15.4524	12.4916
Q9BVG4	Protein PBDC1	PBDC1	0.901113	0.0622855		3	3	16.3	16.4657	15.3707	15.0951	15.3397	15.7517	13.4926	16.1836	13.4115	15.8732	16.5159	16.5842	17.0212	16.3796	16.3738	16.4948	16.8177	16.4876	16.5228	16.1053	15.7525	15.9743	15.5843	12.58	13.6836	15.2766	16.6403	15.716	15.3972	15.3063	14.423	12.5911	16.4981	14.8663	12.9132	14.61	13.3414	16.3235	15.6731	13.2356	16.0562	12.6128
O14974	Protein phosphatase 1 regulatory subunit 12A	PPP1R12A	0.0474286	-0.902793	+	5	5	5.9	16.8066	16.4804	15.7731	13.2566	16.7562	16.4852	17.2697	13.1226	17.5304	12.9226	17.744	16.2975	17.8223	17.4792	17.7664	17.3156	14.101	16.8783	16.7071	16.826	16.1268	16.6807	12.9199	17.3871	13.3185	12.818	12.948	16.24	17.929	13.5228	17.2916	13.0737	16.3055	15.8292	17.6702	17.1527	17.5785	17.1752	14.3728	16.5543	12.7642
Q9BZL4	Protein phosphatase 1 regulatory subunit 12C	PPP1R12C	0.151264	-0.530724		7	7	16	16.2249	16.4451	15.7156	13.9191	15.9084	15.1044	16.1526	17.0622	16.3087	15.1551	16.3932	15.6459	16.8919	16.3815	17.1141	16.1469	13.6854	15.5754	16.1665	15.6634	16.0155	13.7239	12.7766	16.646	15.9568	13.6213	17.1437	16.0098	15.8861	15.5587	16.1144	13.1333	15.3984	14.5596	13.0758	16.3625	17.1499	16.1336	15.891	16.1822	15.5228
Q15435	Protein phosphatase 1 regulatory subunit 7	PPP1R7	0.770194	0.09019		7	7	26.4	15.8012	15.5104	15.975	16.0102	16.4048	17.0176	16.3781	16.2556	15.7637	14.6495	13.2669	15.4954	15.9389	14.9232	15.8758	15.0447	14.4827	16.6934	16.8812	16.6032	15.7486	15.4516	13.192	14.2216	13.6128	15.1884	14.7921	14.7704	12.6913	12.777	12.8964	12.8387	13.1643	13.2783	13.6351	14.1783	13.3028	13.5027	15.1197	12.7293	14.3746
P35813	Protein phosphatase 1A	PPM1A	0.618861	-0.136719		3	2	11.8	15.5022	14.3773	13.5545	14.3335	15.2405	14.7672	15.3647	14.1052	14.3349	14.2861	15.053	14.9816	14.8902	14.5778	12.4736	13.6728	13.4645	13.4513	14.599	14.7023	14.5773	12.8401	13.5231	14.1216	14.0065	14.5387	13.7701	13.1364	13.1983	13.1671	12.3068	12.192	13.2791	12.4704	12.8827	12.7473	14.4223	12.5517	13.9738	13.6198	13.7997
P49593	Protein phosphatase 1F	PPM1F	0.954448	-0.0251427		10	10	46	15.5564	15.6595	15.1104	13.4764	14.409	14.5937	14.7876	13.9852	15.2572	14.7816	15.3234	14.6882	15.3085	15.8109	12.1751	13.3525	14.6435	15.4372	14.5834	14.0742	14.8222	13.5179	13.3438	13.8822	12.6927	15.9732	14.0128	13.1621	12.8847	13.9494	15.547	13.2769	12.6989	12.7815	12.7802	12.9638	12.828	14.7752	14.2912	16.1519	12.8426
P29590	Protein PML	PML	0.0105421	0.668294	+	8	8	11.2	15.1055	16.0155	13.3198	15.1958	13.4743	14.0782	14.218	13.5907	15.153	15.1819	16.7879	17.3579	15.9383	15.5021	17.1515	16.4056	12.8295	13.404	14.683	15.0746	13.1538	15.1652	13.1583	13.7798	12.4829	15.5158	13.3241	12.9567	13.4481	16.4819	13.6372	14.6174	14.419	13.5958	13.6557	12.8608	13.5589	13.9204	13.8535	13.9205	13.3123
Q96M27	Protein PRRC1	PRRC1	0.759005	0.100729		2	2	6.1	15.4058	13.9584	13.4428	12.9036	12.904	12.7329	12.9064	13.8343	12.904	12.6408	13.2141	14.2023	14.0551	13.1529	13.3911	13.716	12.817	13.9188	12.8675	13.0585	16.1504	14.6787	15.2451	13.4009	14.1039	12.9362	13.1946	14.1028	14.3785	15.4393	14.3304	15.4267	13.3116	12.8348	13.5369	14.1029	15.6032	15.4003	15.1138	16.3053	15.0748
Q9P258	Protein RCC2	RCC2	0.054355	0.566199		3	3	7.9	15.3998	14.8062	12.5191	13.8171	13.168	12.0077	13.5878	13.7102	13.8961	15.6132	14.7141	16.1191	15.1919	14.1691	15.897	16.2695	12.8861	14.0289	12.5605	13.4769	16.8275	16.5158	15.7965	16.3637	14.1378	17.3738	17.177	16.3388	16.5658	16.0647	15.7323	17.5567	16.2721	16.0186	16.5905	16.0668	17.0253	17.118	17.0985	17.2143	15.0375
P31949	Protein S100-A11	S100A11	0.0148099	0.685104	+	3	3	55.2	12.308	13.5504	13.687	15.6833	15.0075	15.9236	12.9397	13.0075	12.3715	14.0185	13.7224	14.0625	13.6369	13.2932	13.0606	14.3005	13.4101	15.3146	15.458	16.0186	13.7176	14.34	12.56	13.6056	12.8405	12.0355	13.274	11.9983	13.6555	14.6433	12.7817	17.6373	12.5809	13.5863	13.9653	12.998	13.9755	13.7684	14.053	15.0507	13.7064
P06703	Protein S100-A6	S100A6	0.253478	-0.35782		3	3	54.4	16.9476	13.702	13.7529	12.5485	16.3395	15.6451	14.6466	14.4139	16.0685	17.1006	17.7245	17.8092	17.0682	17.3311	15.6791	15.1921	13.9109	14.0795	16.2025	14.5871	13.5621	12.9323	12.9135	13.6325	12.4803	15.1342	13.6366	12.5978	12.7831	12.5572	14.2394	12.6181	13.7704	13.2975	12.6231	14.3161	13.4264	13.0505	13.1757	13.6286	13.2499
P31151	Protein S100-A7	S100A7	0.813909	0.1322		10	7	58.4	15.6748	13.3837	13.5469	13.2952	17.989	15.2122	14.6357	13.1884	16.1869	15.8315	15.7794	20.6264	15.7115	16.6734	15.7945	13.3437	16.1754	15.3125	14.1193	15.5991	17.6557	14.0589	18.7951	18.7036	18.504	17.8784	17.3084	17.8646	18.1959	21.0372	16.7825	19.9051	17.1989	18.0434	15.3625	16.8466	16.8317	15.7112	16.1437	17.4536	15.1991
P05109	Protein S100-A8	S100A8	0.807677	-0.133007		5	5	37.6	15.4615	15.9553	16.8771	16.2013	17.3194	16.5816	14.669	13.7011	16.9194	15.9708	15.1847	18.4032	17.25	16.1869	16.9773	16.197	15.3719	15.3047	15.7562	15.9944	17.377	16.6224	17.8805	18.2604	18.0808	15.46	12.7914	15.8379	16.7895	18.9934	17.4752	21.2029	17.4101	17.9725	16.7412	16.2673	17.3322	16.9221	16.5387	18.3094	16.5524
[truncated: 358 more rows]
[truncated: 37 more columns]
