# Supplementary material for: Proteomic Analysis of FFPE Tissue Samples Identifies Potential Molecular Mechanisms Mediating Resistance to Radiotherapy in Rectal Cancer
Source: J Proteome Res. 2025 Jun 27;24(8):3990–4001. doi: 10.1021/acs.jproteome.5c00114 (PMC12322959; doi:10.1021/acs.jproteome.5c00114)
Supplement: Supplementary file 2 [file pr5c00114_si_002.xlsx]

## Sheet: Tabelle1
Uniprot Accession	Protein names	Gene names	adj. p-value NR vs R	log2 fold-change NR vs R	Significant NR vs R	adj. p-value NR vs nearly complete	log2 fold-change NR vs nearly complete	Significant NR vs nearly complete	adj. p-value NR vs complete	log2 fold-change NR vs complete	Significant NR vs complete	adj. p-value NR vs partial	log2 fold-change NR vs partial	Significant NR vs partial	adj. p-value NR vs nearly complete & complete	log2 fold-change NR vs nearly complete & complete	Significant NR vs nearly complete & complete	Peptides	Unique peptides	Sequence coverage [%]	log2 LFQ intensity 10199_10_Tu	log2 LFQ intensity 10290_14_Tu	log2 LFQ intensity 10474_14_Tu	log2 LFQ intensity 10910_14_Tu	log2 LFQ intensity 11175_11_Tu	log2 LFQ intensity 11598_14_Tu	log2 LFQ intensity 11871_11_Tu	log2 LFQ intensity 12452_13_Tu	log2 LFQ intensity 13426_11_Tu	log2 LFQ intensity 147_11_Tu	log2 LFQ intensity 1602_13_Tu	log2 LFQ intensity 17079_10_Tu	log2 LFQ intensity 19256_13_Tu	log2 LFQ intensity 19862_13_Tu	log2 LFQ intensity 201415861_Tu	log2 LFQ intensity 201416821_Tu	log2 LFQ intensity 201417387_Tu	log2 LFQ intensity 201418285_Tu	log2 LFQ intensity 201421054_Tu	log2 LFQ intensity 201426379_Tu	log2 LFQ intensity 201510615_Tu	log2 LFQ intensity 201516246_Tu	log2 LFQ intensity 201521274_Tu	log2 LFQ intensity 201524947_Tu	log2 LFQ intensity 201525408_Tu	log2 LFQ intensity 201526492_Tu	log2 LFQ intensity 201610390_Tu	log2 LFQ intensity 201610889_Tu	log2 LFQ intensity 201611449_Tu
																					NR	R	NR	NR	NR	R	NR	NR	NR	R	R	NR	NR	R	R	R	R	R	R	R	R	NR	R	R	R	NR	R	R	NR
																					NR	R nearly complete	NR	NR	NR	R complete	NR	NR	NR	R nearly complete	R nearly complete	NR	NR	R partial	R partial	R complete	R partial	R partial	R partial	R partial	R complete	NR	R nearly complete	R complete	R nearly complete	NR	R nearly complete	R partial	NR
Q04446	1,4-alpha-glucan-branching enzyme	GBE1	0.678406	0.252291		0.943342	-0.12433		0.707776	0.422431		0.714369	0.436699		0.874506	0.132969		7	7	16.2	16.5138	15.0284	17.1706	14.9071	15.9171	15.1979	16.7911	12.6119	15.9332	15.8746	16.9857	17.1364	15.4491	15.3027	13.1108	13.4796	14.8203	14.2608	17.4204	13.2732	15.5829	12.8083	13.4178	15.0495	12.7945	13.8471	15.5464	14.504	12.13
P61604	10 kDa heat shock protein, mitochondrial	HSPE1	0.0299279	1.43165	+	0.622434	0.905237		0.163813	1.71206		0.200582	1.65843		0.104096	1.28492		4	4	39.2	15.6886	14.2268	19.5754	18.2297	15.9657	17.7307	15.5471	18.0754	14.7426	14.9113	17.1266	13.4928	18.6624	17.5254	12.9453	13.0665	11.9258	13.7454	13.0141	12.1465	11.974	16.6365	13.0791	12.1183	13.8616	14.4372	13.1971	12.6574	13.1695
Q15029	116 kDa U5 small nuclear ribonucleoprotein component	EFTUD2	0.001375	1.65404	+	0.16487	1.59234		0.0109091	2.46262	+	0.243571	1.11645		0.0012	2.00188	+	10	10	13.7	15.3379	12.8519	12.6773	13.2102	16.724	12.8146	17.154	14.5324	16.0498	14.9985	15.8193	17.2959	13.8113	12.6202	14.0007	14.4057	14.0629	13.0092	16.188	12.8525	12.8572	14.8063	13.0993	12.4633	14.0593	15.7485	13.3798	14.0895	12.9203
Q9NRX4-2	14 kDa phosphohistidine phosphatase	PHPT1	0.472345	0.623011		0.95516	-0.15766		0.315714	1.44733		0.701796	0.662238		0.583469	0.597629		3	3	39.5	12.4688	12.94	18.1747	16.6261	12.6382	17.9842	17.5508	17.7098	17.4959	17.6334	19.2313	17.1173	18.2682	18.4814	12.702	13.4779	12.9685	12.6482	13.486	13.6303	12.9273	13.4374	12.618	14.9479	13.0825	13.2121	12.9827	13.0652	13.9402
P31946	14-3-3 protein beta/alpha	YWHAB	0.0578321	1.34825		0.865567	0.325032		0.0540674	2.26069		0.25956	1.52183		0.129286	1.23593		8	4	45.1	17.8451	16.1356	16.7443	13.0354	17.3437	17.6404	17.1268	15.627	16.6389	17.1553	17.6193	18.476	17.1977	17.3785	12.942	12.5801	12.7065	13.1346	12.7373	12.8845	13.1458	12.5631	12.8333	13.0481	12.9028	16.6639	16.7276	16.9404	13.0795
P62258	14-3-3 protein epsilon	YWHAE	0.972699	-0.0232756		0.947426	-0.104169		0.868178	-0.187547		0.895665	0.162379		0.851491	-0.143405		8	6	39.6	12.4724	13.5214	15.2809	12.3191	15.7149	16.153	13.4318	15.0197	13.5918	12.8452	16.9259	14.3188	15.6453	16.0333	13.8752	13.4782	12.8484	12.1654	14.3173	13.156	13.3128	13.8205	13.1217	13.1663	14.1422	12.5574	12.4765	12.9091	12.1007
Q04917	14-3-3 protein eta	YWHAH	0.292771	0.571213		0.744942	0.490515		0.504206	0.655258		0.600305	0.576116		0.383666	0.568041		6	3	29.7	16.1168	13.1422	16.4937	13.0602	13.8663	16.4886	13.7488	13.6983	12.9216	12.5523	16.2468	16.1543	15.343	15.7563	13.44	12.7999	12.3604	13.7475	13.014	13.013	15.1684	12.393	12.1293	13.0811	13.4423	14.072	15.2625	13.1913	12.3724
P61981	14-3-3 protein gamma	YWHAG	0.102607	0.926352		0.980613	0.0401427		0.0635122	1.82536		0.355976	0.997608		0.203508	0.880245		7	3	37.7	16.6374	15.3363	16.4153	13.5748	14.9275	16.4724	15.8106	13.0503	16.2765	16.3897	16.1601	17.1552	15.3439	16.0011	13.1123	12.7428	12.9692	14.0414	13.662	13.2806	13.7822	13.1613	12.7119	12.9059	13.3634	15.1318	14.3505	14.504	12.9879
P27348	14-3-3 protein theta	YWHAQ	0.0905339	0.971944		0.717567	0.569913		0.21363	1.27721		0.345543	1.07887		0.174352	0.902757		7	5	44.1	15.9434	13.4868	15.6213	14.71	16.1114	15.4554	17.066	12.6505	17.0439	15.9464	16.891	17.0997	14.4951	15.5535	12.5156	13.2005	11.68	12.266	13.7956	12.6499	13.119	13.4228	13.313	12.5621	14.0872	14.2785	12.5479	14.112	13.5863
P63104	14-3-3 protein zeta/delta	YWHAZ	0.0139574	1.02389	+	0.455042	0.612734		0.0257576	1.392	+	0.143542	1.09257		0.028	0.979447	+	11	8	54.3	18.9518	18.1813	19.023	18.9186	18.9817	19.3594	19.2104	18.5142	18.6511	18.9431	19.0513	19.0561	19.3743	19.4945	16.6227	15.7429	16.3999	15.5228	16.3296	17.0548	17.2414	17.6375	15.6951	17.0681	17.055	18.7702	18.1755	18.3601	17.1575
Q9C0C2	182 kDa tankyrase-1-binding protein	TNKS1BP1	0.678771	0.251537		0.734703	-0.495136		0.602093	0.562037		0.541386	0.636633		0.997074	0.00235714		16	16	14.8	15.947	15.7898	17.3278	16.2747	13.2545	17.0363	16.1495	16.7889	15.0427	16.0311	16.3226	14.9188	17.3809	16.3184	14.3987	12.7772	12.8202	14.5915	14.4923	13.921	13.3186	14.3456	12.2916	15.0004	16.4534	13.0007	15.1074	13.7698	14.2095
P51178	1-phosphatidylinositol 4,5-bisphosphate phosphodiesterase delta-1	PLCD1	0.94844	0.0479993		0.712186	-0.598222		0.750937	0.379422		0.780553	0.335691		0.875282	-0.138154		2	2	3.4	16.2899	14.8187	16.2921	16.2504	15.4097	16.4092	13.816	16.0969	15.8515	15.7662	16.3743	16.2261	16.3505	14.3939	13.5723	12.1364	13.9117	12.9924	17.0948	12.5781	13.4413	12.0868	13.3537	13.5665	16.5385	13.4172	16.5908	15.1112	12.9015
Q6L8Q7	2,5-phosphodiesterase 12	PDE12	0.0670631	0.837312		0.565355	0.688744		0.127841	1.19263		0.416368	0.700452		0.0856373	0.925868		5	5	13.5	15.2398	12.3179	16.0871	13.5158	15.9152	14.9395	16.592	14.5332	14.628	15.0231	15.5307	16.4512	16.5724	14.8186	14.617	13.3825	14.1651	12.196	16.5798	14.3969	12.9792	15.3095	12.8908	14.8437	12.8298	15.5088	15.1971	15.2734	12.6942
Q9Y6K5	2-5-oligoadenylate synthase 3	OAS3	0.0506324	0.735654		0.426386	0.786255		0.242847	0.828775		0.415609	0.626529		0.0692857	0.806264		3	3	3.7	13.0687	14.2809	15.9175	14.2739	15.5099	12.6472	15.6516	14.4887	12.7214	13.1239	14.4139	13.1147	13.4179	13.4752	12.3176	13.2143	12.6505	13.6737	12.789	12.6228	12.32	14.3505	12.8115	14.5994	12.8882	14.8266	14.1944	14.0149	12.5752
P62333	26S protease regulatory subunit 10B	PSMC6	0.0303713	0.856287	+	0.627072	0.394419		0.0478639	1.04234	+	0.183435	1.09887		0.0563497	0.699321		12	12	40.9	17.2431	16.6241	16.9927	15.8058	17.7478	16.839	18.298	16.8999	17.0545	17.2011	17.542	16.8659	16.8708	16.7353	15.313	14.9449	15.5484	12.1933	17.8245	15.1072	15.9482	16.6633	15.4236	15.9054	15.8806	16.6957	16.4164	16.6914	15.8703
P62191	26S protease regulatory subunit 4	PSMC1	0.0613303	0.863472		0.740382	0.420476		0.0832401	1.36113		0.346192	0.863987		0.106048	0.863139		6	6	13	15.8183	14.998	16.1885	12.9391	15.9724	15.4684	16.7016	14.3345	15.2101	13.5589	15.7887	16.7144	15.1394	15.7871	12.7532	13.3438	14.0217	12.5906	14.9885	12.9974	14.561	13.8197	13.0231	13.7015	13.5869	14.7073	15.0573	15.2665	12.9916
P17980	26S protease regulatory subunit 6A	PSMC3	0.322963	0.480231		0.665959	0.587325		0.360585	0.844216		0.905869	0.127892		0.220086	0.708215		7	7	18	12.5001	12.7647	14.7679	13.0533	16.3724	14.4428	16.0811	13.3139	14.8849	13.8718	15.1862	15.8825	15.053	14.9543	13.4953	13.9967	14.9863	14.4386	15.0768	13.4083	13.5448	13.128	13.0127	16.1325	16.0107	12.9224	12.7508	15.1969	12.6189
P43686	26S protease regulatory subunit 6B	PSMC4	0.223383	0.716978		0.663481	0.778935		0.272789	1.1833		0.812839	0.327143		0.168109	0.969225		8	8	25.8	12.7968	13.1178	15.136	12.945	16.7778	14.2263	17.574	12.9846	16.1745	15.7484	16.817	18.7503	14.9043	15.4004	13.357	12.9895	12.7986	14.0349	15.5997	12.7816	13.0486	13.3759	12.6035	13.0644	12.1897	14.6026	11.917	13.2531	13.5235
P35998	26S protease regulatory subunit 7	PSMC2	0.0161333	0.946596	+	0.550136	0.607643		0.0204615	1.44641	+	0.16719	0.860418		0.03718	1.00236	+	7	7	19.6	16.4813	16.9216	16.7326	15.5401	15.8836	16.3738	17.3444	16.5131	15.9206	15.7936	17.942	16.8302	16.8174	16.6359	14.499	14.1451	15.0039	14.9527	15.312	14.3995	15.3245	15.6822	13.277	15.295	14.9801	15.1539	15.2734	15.5243	15.3672
P62195	26S protease regulatory subunit 8	PSMC5	0.121345	0.718983		0.69351	0.527863		0.185459	1.06091		0.516427	0.626682		0.153629	0.778707		8	8	23.2	16.817	16.204	16.8467	14.9117	17.6081	16.1718	18.5617	15.2284	17.0054	17.2944	17.0954	18.418	16.0737	16.4913	13.7448	14.3821	15.2074	14.6737	17.2229	15.3852	16.0623	16.3299	12.8278	15.6389	15.8831	16.6505	16.6409	17.1386	13.0752
Q99460	26S proteasome non-ATPase regulatory subunit 1	PSMD1	0.0227969	0.890506	+	0.477428	0.60216		0.0148	1.80015	+	0.495213	0.464864		0.0146275	1.16592	+	10	9	11.3	16.5103	15.6703	16.0971	15.187	16.8862	15.7898	17.8026	14.9071	16.7895	16.3449	15.7877	17.0356	15.3235	15.144	15.4947	13.0939	15.613	15.5928	17.2095	14.927	15.3615	16.102	14.9392	15.7427	15.9416	15.9793	15.832	15.7426	15.336
O00231	26S proteasome non-ATPase regulatory subunit 11	PSMD11	0.120936	0.555271		0.92501	0.0821898		0.0580952	1.21099		0.431498	0.465453		0.163643	0.613388		6	6	16.1	17.2689	17.4494	17.4228	18.7989	16.8573	17.1348	15.9441	17.9559	16.9022	16.6462	17.4794	17.3477	17.8992	17.087	16.7826	15.6338	16.1038	16.8096	16.9334	15.9106	16.4586	16.8015	16.0726	16.4335	17.133	16.2893	16.4781	16.7163	16.8418
O00487	26S proteasome non-ATPase regulatory subunit 14	PSMD14	0.0300654	0.978841	+	0.566787	0.654423		0.0690323	1.40257		0.304415	0.936103		0.0511227	1.00649		4	4	24.2	15.2638	12.7803	14.9785	14.1785	15.9496	14.4474	17.2082	14.236	16.1687	15.6191	15.6583	14.7339	13.8122	14.1185	12.4233	13.2501	13.0765	12.4701	15.041	13.0487	13.1659	12.7837	13.2834	12.8881	14.0937	14.1467	13.6178	14.9009	13.3054
Q13200	26S proteasome non-ATPase regulatory subunit 2	PSMD2	0.175299	0.671467		0.791572	0.378354		0.187508	1.21615		0.654835	0.515151		0.175714	0.772613		9	9	16.5	12.6699	16.0587	16.6595	16.133	18.283	15.8601	19.2201	15.8758	17.2768	16.8167	16.9893	17.9347	13.1919	15.8593	15.6659	15.0299	13.2183	16.0965	18.9559	15.3456	16.2203	16.0482	15.0873	16.2475	16.4731	16.7637	17.0387	16.8231	15.7893
O43242	26S proteasome non-ATPase regulatory subunit 3	PSMD3	0.109723	0.657198		0.601326	0.572201		0.132	1.15755		0.681892	0.362845		0.0786523	0.847662		6	6	15.2	14.977	14.3926	14.8392	13.757	15.9443	12.9392	17.0053	12.1921	15.7068	15.1528	14.7901	16.0439	13.8678	13.7429	14.0293	13.7849	15.1018	13.8947	16.3572	14.4221	15.083	15.069	14.3583	15.1991	15.6775	15.8897	14.9301	15.8636	13.521
Q16401	26S proteasome non-ATPase regulatory subunit 5	PSMD5	0.0502857	0.87653		0.686428	0.444419		0.0815909	1.35801		0.311687	0.879909		0.0855627	0.874344		14	14	40.3	15.4039	14.2712	15.8035	14.1368	16.385	14.8066	16.9833	13.3386	15.8028	15.4676	15.8494	16.5839	14.7769	15.0938	13.3523	13.8186	12.7598	13.0247	16.629	13.9011	13.196	14.6376	13.2832	12.0342	14.3314	15.3386	14.3712	13.8739	13.4007
Q15008	26S proteasome non-ATPase regulatory subunit 6	PSMD6	0.0271972	1.07907	+	0.714706	0.488383		0.0384138	1.85617	+	0.319748	0.997191		0.0504688	1.13205	+	7	7	23.9	15.6518	14.0305	14.8913	13.0579	16.3982	12.9418	16.9758	12.8818	16.2488	15.3604	14.6376	16.5234	13.6075	13.2105	12.9109	12.731	12.368	12.9844	16.0493	12.5635	13.0732	15.1404	13.0871	12.1729	13.8879	15.1417	15.4194	15.5945	12.4875
Q9Y3D9	28S ribosomal protein S23, mitochondrial	MRPS23	0.0567573	0.80716		0.493039	0.84835		0.180758	1.05094		0.499564	0.596167		0.0718488	0.943685		4	4	16.3	13.1634	13.4265	16.9464	15.2994	14.7365	14.8402	14.736	15.2959	13.6554	12.207	13.6595	14.0647	15.8611	14.0361	15.3518	13.1452	14.4903	13.1591	13.738	15.0986	13.8015	15.4195	14.0948	13.7475	15.928	17.4115	15.6076	15.6233	14.9392
O43598	2-deoxynucleoside 5-phosphate N-hydrolase 1	DNPH1	0.335991	0.45607		0.609986	0.708823		0.497345	0.625976		0.914313	0.125705		0.233261	0.669836		9	9	69.5	16.8721	16.1472	15.6422	14.8205	16.7033	16.4289	17.678	14.4948	17.7787	16.2793	16.3741	17.1497	15.1571	15.596	16.9968	16.3762	16.5009	16.5424	17.2205	17.4232	16.8004	17.1847	15.4255	16.3931	17.2691	20.0222	18.2501	18.8567	18.4529
Q02218	2-oxoglutarate dehydrogenase, mitochondrial	OGDH	0.527165	0.487757		0.81848	0.502936		0.897579	0.243666		0.659848	0.652858		0.719921	0.380926		17	17	23.4	13.4988	13.0855	20.3285	18.5832	12.4248	17.9425	15.3082	15.6325	13.4344	12.5332	15.1402	14.1709	19.1644	16.9597	13.1599	12.9548	15.0806	12.8681	14.7335	15.3379	13.4231	14.9959	13.9354	14.8898	14.0883	14.2292	14.0164	14.2798	12.7113
P12694	2-oxoisovalerate dehydrogenase subunit alpha, mitochondrial	BCKDHA	0.324761	0.638117		0.980723	0.0488604		0.283924	1.30518		0.636694	0.635098		0.445854	0.640071		3	3	9	13.0854	12.9837	17.7253	16.8886	12.9372	12.2015	16.035	16.7903	12.7477	13.6556	15.4142	12.5787	16.7926	15.8753	13.5524	13.1598	12.5211	13.847	16.4289	13.4638	15.7341	16.7229	12.7486	16.7605	16.5565	17.0342	16.5114	16.1602	12.1394
Q9P015	39S ribosomal protein L15, mitochondrial	MRPL15	0.815953	-0.165882		0.970353	0.0761422		0.903793	-0.163048		0.769007	-0.365964		0.974207	-0.0364177		4	4	17.9	12.8875	13.0451	16.732	14.8196	14.2234	13.9331	13.7589	14.0476	12.9497	12.5095	12.5456	13.1414	14.5421	14.0477	16.9279	16.6594	15.6882	15.6274	15.4111	16.3926	15.1431	17.1771	16.5523	15.9645	17.2027	17.8598	16.2871	15.8881	12.8731
P49406	39S ribosomal protein L19, mitochondrial	MRPL19	0.600517	0.330382		0.689964	0.713637		0.977084	-0.0601128		0.832656	0.300805		0.667512	0.34952		3	3	9.2	13.6417	13.8603	17.2219	12.8628	15.4156	15.933	15.6304	15.4345	12.3365	13.4447	13.1056	14.8999	16.1974	14.2691	16.2395	16.3961	15.5807	12.7126	15.8809	16.3268	15.2416	16.8516	15.6224	16.0764	16.7545	18.4439	16.6517	17.1652	17.0001
Q16540	39S ribosomal protein L23, mitochondrial	MRPL23	0.353805	0.567341		0.739276	0.582635		0.719321	0.438424		0.620945	0.648585		0.492901	0.514771		3	3	26.8	12.7867	13.7662	16.7987	13.7394	14.1766	14.2056	16.138	13.1581	12.8626	12.3258	13.4134	15.0622	13.3748	12.7384	16.1494	16.0933	15.6785	13.6297	12.9936	16.6533	13.9605	16.7058	15.6248	15.0751	15.5739	18.889	17.0796	17.019	16.2286
Q9BYD3	39S ribosomal protein L4, mitochondrial	MRPL4	0.639604	0.381042		0.742805	0.713598		0.862486	0.310978		0.932013	0.159906		0.589101	0.524129		5	5	26.7	12.3357	13.4014	17.2896	16.8015	15.3501	15.1346	15.8734	13.7105	11.5899	13.3478	12.8807	12.4708	16.42	12.8091	17.0172	16.8281	16.025	16.2916	17.0906	17.1655	15.6069	17.902	15.4604	16.5557	17.1981	20.1388	17.6345	18.432	15.9444
Q15125	3-beta-hydroxysteroid-Delta(8),Delta(7)-isomerase	EBP	0.00383562	1.50104	+	0.444939	1.18549		0.112953	1.54302		0.0854595	1.7287		0.0370348	1.35374	+	2	2	11.3	15.8658	12.7982	16.1222	13.248	14.1648	12.3548	15.9809	12.5398	12.6742	12.2074	13.1452	12.7535	15.0597	13.0398	12.7612	13.6451	12.1918	13.4607	13.1317	11.589	12.7212	17.4808	12.9198	12.5052	13.0931	16.9045	12.8681	12.4934	12.9751
Q99714	3-hydroxyacyl-CoA dehydrogenase type-2	HSD17B10	0.0258925	1.14171	+	0.349632	1.34896		0.152406	1.25643		0.369509	0.88872		0.0405877	1.30541	+	9	9	57.1	15.0839	12.301	19.1173	16.2124	15.749	14.6826	17.1152	15.4481	14.0236	14.6951	15.2783	15.5252	17.2947	16.4773	14.3086	14.1723	15.6072	13.6462	16.0826	15.4507	15.019	16.4735	13.5104	14.7096	12.7054	17.0726	15.7347	15.8211	14.8966
P46952	3-hydroxyanthranilate 3,4-dioxygenase	HAAO	0.836903	0.120422		0.863517	-0.209583		0.385648	0.717813		0.971513	-0.0440413		0.711348	0.226839		7	7	28.7	15.7014	14.2069	14.6978	14.7132	16.1016	15.4556	15.3167	13.2946	16.6598	15.7632	15.9592	15.7064	13.3168	15.3567	13.0182	15.249	13.2517	13.2344	14.7288	16.3729	13.2284	13.1055	13.3739	13.3795	16.1297	15.6851	16.2541	16.8581	13.8225
P25325-2	3-mercaptopyruvate sulfurtransferase	MPST	0.022256	0.884214	+	0.455045	0.790285		0.197008	0.90996		0.200453	0.942341		0.0720821	0.846603		8	8	38.2	15.7916	15.3105	16.6347	16.693	15.7232	16.6253	17.4113	16.9122	14.8935	14.801	14.7241	16.333	17.1435	14.7866	16.823	16.5884	15.7451	16.4437	16.2328	15.1823	15.134	17.2331	16.8564	16.2795	17.5266	18.5712	16.7773	17.0867	16.1832
P46783	40S ribosomal protein S10	RPS10	0.00997059	1.29036	+	0.427036	1.02677		0.0227097	1.98556	+	0.273859	1.00044		0.0136087	1.47796	+	7	7	37.6	15.8985	13.6241	16.3309	13.7753	16.2852	15.9056	17.8202	14.2413	15.4753	14.7083	15.7802	16.0001	15.8019	15.7646	15.1636	15.2721	13.9882	12.7786	16.1789	14.6245	13.1397	16.5774	13.0571	13.8681	16.5052	18.5793	16.852	16.4823	14.1509
P62280	40S ribosomal protein S11	RPS11	0.00869291	1.18249	+	0.204984	1.28413		0.0447704	1.50293	+	0.353074	0.866284		0.00613953	1.38709	+	5	5	26.6	15.6359	13.5515	15.2804	13.05	15.3146	14.4242	15.379	13.0212	14.9574	13.6287	12.3753	15.5477	14.3113	14.0976	17.4797	12.7841	13.0343	13.5101	13.1627	11.8903	12.8925	13.5264	13.1365	13.2527	14.4743	12.9617	14.6761	13.0036	13.7079
P25398	40S ribosomal protein S12	RPS12	0.00833613	1.96915	+	0.572967	1.08997		0.0337722	2.6449	+	0.0965714	2.19704		0.0374141	1.8217	+	5	5	56.1	16.9578	17.0059	18.9127	17.1769	18.02	17.7361	17.7953	18.3315	15.4093	16.5326	18.1334	16.6758	18.8784	17.5989	13.2999	14.0797	11.9299	13.1934	12.9908	13.8437	13.5351	13.7944	12.347	13.0729	13.1413	13.4726	11.9364	13.5198	12.7768
P62263	40S ribosomal protein S14	RPS14	0.0138162	1.76846	+	0.50826	1.20968		0.0466483	2.64692	+	0.230797	1.58677		0.0327191	1.88603	+	8	8	35.8	17.285	17.0298	18.4037	18.3316	16.4821	18.0636	15.9033	18.8982	12.2146	16.6327	15.8938	15.8005	19.1061	17.654	12.9355	12.6109	12.984	13.6089	15.905	13.0166	13.8769	13.1784	13.9583	12.9352	13.0343	16.5833	13.3756	15.1375	17.7816
P62841	40S ribosomal protein S15	RPS15	0.0881538	1.1635		0.582571	0.983646		0.145508	1.87578		0.573582	0.79263		0.0845422	1.40347		2	2	28.3	15.2135	13.143	15.9603	13.6984	17.1747	14.541	18.1484	12.9549	16.8348	16.3613	15.0205	16.7243	13.4486	14.1477	12.4716	12.9892	13.3139	13.2889	17.392	15.4739	16.9228	12.7533	12.4378	12.8169	13.6053	18.2137	17.2879	17.5747	13.1456
P62244	40S ribosomal protein S15a	RPS15A	0.00262069	1.69046	+	0.152593	1.8648		0.019451	2.03078	+	0.186973	1.30032		0.00382609	1.9429	+	9	9	56.2	16.6639	12.1189	16.9123	15.6859	17.7412	16.5452	18.8782	16.9211	17.577	16.8656	16.0316	15.9043	16.411	15.8325	13.1015	14.4581	15.317	13.9753	17.3363	16.5183	16.8229	17.207	13.0055	13.4478	15.0129	19.4825	17.9935	18.4988	17.599
P62249	40S ribosomal protein S16	RPS16	0.119993	1.02233		0.811581	0.455903		0.219665	1.46785		0.376671	1.16176		0.238189	0.932114		4	4	24	16.3533	13.8981	17.4568	14.7212	15.8014	16.4242	12.6976	16.8369	12.1357	16.5453	16.2206	12.7959	17.2483	16.8253	11.9172	13.5535	13.2388	13.5181	13.176	12.6235	12.4646	13.602	12.8516	12.5627	13.2033	13.2025	12.9887	12.454	12.5851
P62269	40S ribosomal protein S18	RPS18	0.0351529	1.08963	+	0.572816	0.623398		0.0772385	1.61376		0.202379	1.08992		0.0751468	1.08945		9	9	48	17.8475	16.3042	18.4987	17.1329	16.8601	17.7475	17.2792	17.8759	16.006	17.0714	17.735	17.2201	18.4166	16.7779	17.0306	16.5393	13.3498	18.4172	14.4907	15.4759	12.9499	15.5509	17.8842	12.2714	16.8795	16.9529	16.2475	17.0575	18.5719
P39019	40S ribosomal protein S19	RPS19	0.00971429	1.35808	+	0.507929	0.795626		0.0312973	2.00174	+	0.173942	1.35017		0.0255	1.36321	+	8	8	52.4	15.8101	15.8999	16.5327	15.1027	16.3127	15.9803	16.1972	16.201	15.4898	14.8635	15.8923	13.4549	16.3463	15.5845	12.3568	13.3101	12.4853	13.1714	13.9907	13.235	12.4508	13.323	13.0534	12.4273	13.4304	12.6775	12.863	13.2244	15.2912
P15880	40S ribosomal protein S2	RPS2	0.00266667	1.86446	+	0.320746	1.42176		0.0185	2.46067	+	0.0862466	1.79305		0.00983051	1.91066	+	4	4	13.3	16.9687	15.0745	16.958	16.1852	16.2485	16.3864	16.2178	16.9058	15.1992	15.764	15.8325	15.8629	17.2447	16.303	12.7971	12.6186	12.0286	14.2362	13.2789	13.119	11.9785	12.2894	12.3571	12.517	14.5548	12.4039	12.8655	12.6619	16.4977
P60866	40S ribosomal protein S20	RPS20	0.00681905	1.77824	+	0.663147	0.714513		0.0387143	2.15845	+	0.048	2.37204	+	0.0535328	1.39401		3	3	25.2	16.0172	16.4135	18.0229	16.5614	17.1177	17.0949	17.0478	17.1899	15.7328	15.0788	17.1887	15.2609	17.6704	17.0581	13.0293	13.2372	12.2848	12.6262	13.1647	11.8895	13.2916	13.8507	13.2593	12.7417	14.8099	13.6616	13.7184	12.8382	12.7777
P63220	40S ribosomal protein S21	RPS21	0	2.73889	+	0.102	2.19757		0.00988235	3.06147	+	0.04	2.94718	+	0.002	2.60411	+	3	3	41	18.0917	18.0777	19.7618	19.4473	17.8202	19.1583	18.8843	19.5346	17.5507	16.5384	18.2916	18.39	20.128	17.8369	16.5313	12.7435	12.809	13.1442	12.512	16.304	16.085	17.1469	12.278	13.4229	12.9671	19.5389	18.4166	18.2489	19.4378
P62266	40S ribosomal protein S23	RPS23	0.013413	1.02119	+	0.43622	0.864355		0.055352	1.38591		0.250682	0.88427		0.0288774	1.10979	+	2	2	26.6	15.4	14.986	14.8204	13.7076	13.4862	15.1148	15.8486	15.1668	14.352	13.5662	12.7174	13.3544	15.548	14.6392	14.0695	14.5228	13.6195	13.0074	13.1061	12.7346	12.7672	14.1185	12.2873	12.482	13.5342	13.7266	13.5467	13.3047	12.9249
P62847	40S ribosomal protein S24	RPS24	0.00123077	1.46795	+	0.44498	0.785534		0.0075	2.10076	+	0.0433333	1.56608	+	0.00776	1.40446	+	4	4	27.1	15.6703	14.3904	15.819	13.7251	15.2805	15.1213	15.4306	15.643	14.1198	12.9469	14.2981	14.6819	15.6407	15.2867	13.3963	11.8906	12.624	13.5096	13.5859	11.9121	13.243	13.3202	13.8791	13.0389	13.5074	13.7661	13.8079	12.5117	15.7009
P62851	40S ribosomal protein S25	RPS25	0.0152857	1.37875	+	0.651026	0.70818		0.0874983	1.62898		0.101958	1.74542		0.0794907	1.1415		2	2	15.2	16.6832	15.9417	16.8342	13.7317	17.0508	16.3527	16.7585	16.1924	15.6658	16.1462	16.0036	13.3547	16.6898	16.0392	13.6722	12.879	13.2288	12.7627	12.6452	13.1276	13.2992	13.5422	12.7293	13.1377	13.1158	12.222	12.9238	14.8195	15.9581
P62854	40S ribosomal protein S26	RPS26	0.652751	-0.595655		0.910104	-0.419702		0.965769	-0.15847		0.655107	-1.05757		0.872825	-0.296769		2	2	20.9	16.1609	20.1348	21.3718	12.7639	15.9362	14.5936	16.3459	12.4857	15.5219	14.7449	15.0147	16.0985	14.774	14.713	21.3553	22.853	22.6137	20.9442	15.5069	12.8365	12.0298	12.0949	13.3443	24.0091	22.2112	13.3077	13.374	24.1482	20.5345
P62857	40S ribosomal protein S28	RPS28	0.00114286	1.0271	+	0.166133	1.00548		0.0211852	1.30305	+	0.133613	0.84411		0.00266667	1.14551	+	9	9	68.1	18.0425	17.5453	18.2625	16.9919	18.2746	17.8754	18.8904	17.5938	18.0834	17.4671	16.6932	18.6402	18.465	17.2405	17.7061	17.8571	17.0887	17.1799	16.9365	17.4734	17.0629	17.9419	16.4866	17.1554	18.2264	18.9617	18.0566	17.6854	19.301
P23396	40S ribosomal protein S3	RPS3	0.704563	0.222944		0.835462	0.287981		0.981706	0.0380609		0.796401	0.304192		0.806681	0.170371		12	12	50.2	18.2069	16.6273	18.8642	17.4488	17.8874	16.9884	18.4396	16.8312	17.1706	16.8123	16.8457	18.2488	17.8679	17.2954	19.7498	20.0559	19.3473	19.1819	13.8873	19.4628	19.4783	20.2318	19.4654	19.2627	20.3686	21.2371	20.3033	19.8835	20.2645
P62861	40S ribosomal protein S30	FAU	0.00233962	2.21937	+	0.493793	1.19931		0.0179574	2.85683	+	0.0444706	2.59034	+	0.0199661	1.97932	+	3	3	20.3	17.3613	17.6891	18.1663	17.8474	17.2744	17.7261	17.6037	18.2823	16.8111	16.7268	17.2892	17.4969	18.5433	17.4978	12.9597	13.3222	12.9889	12.9552	12.4894	13.0238	13.7792	13.2091	11.6614	12.2062	13.8982	12.9666	13.0755	13.4759	14.8383
P61247	40S ribosomal protein S3a	RPS3A	0.0755536	0.76285		0.506845	0.63136		0.10222	1.28387		0.486191	0.491507		0.0720351	0.938426		13	13	32.6	17.8546	16.7308	20.0642	17.0867	19.5138	18.9205	19.6105	19.2612	18.0649	17.3696	18.4727	19.3172	19.7039	18.9391	18.9116	13.7354	18.2023	16.6188	18.4589	18.9273	18.8188	19.4865	18.4995	18.5867	18.8934	20.8253	19.864	20.2651	19.2738
P62701	40S ribosomal protein S4, X isoform	RPS4X	0.744144	0.169313		0.921656	-0.12953		0.682273	0.386614		0.815954	0.255783		0.872486	0.113361		10	8	38.8	13.6201	17.2611	17.4401	17.2386	17.6718	18.005	17.9283	18.2412	15.7203	16.6405	17.8489	16.4644	18.7674	18.1262	17.9111	18.2466	17.1211	17.923	17.1195	17.4242	17.1811	19.1418	17.3137	17.5916	18.6829	18.9482	19.0562	19.7173	18.7896
P46782	40S ribosomal protein S5	RPS5	0.969622	0.0252617		0.912839	0.169647		0.982242	0.0381129		0.931657	-0.102218		0.893336	0.107749		6	5	29.4	17.3774	15.549	17.1725	16.8317	17.4034	16.4543	18.1828	17.0419	17.5158	16.7874	15.9871	17.6829	17.4186	15.4777	19.2721	19.3501	18.5033	19.2353	16.9394	18.6937	18.6008	19.6916	18.6933	18.5673	19.7836	20.6528	19.4546	19.4955	20.2474
P62753	40S ribosomal protein S6	RPS6	0.016078	1.44113	+	0.598525	0.820692		0.0412033	1.98088	+	0.153493	1.55621		0.0499538	1.36666	+	8	8	32.5	15.1399	14.4275	17.4431	15.9567	15.9847	16.3621	15.2198	17.0955	11.8045	12.885	16.0846	14.6455	17.3662	16.1921	12.9	12.709	12.0818	13.2351	12.6618	12.0041	12.5682	14.339	12.5331	12.4226	16.1345	15.1225	12.5604	16.091	15.852
P62081	40S ribosomal protein S7	RPS7	0.00269767	2.06336	+	0.468053	1.11779		0.00666667	3.33237	+	0.0837143	1.91408		0.0064	2.15995	+	6	6	34	17.3386	16.6347	18.7625	17.186	16.8007	17.4985	17.0997	18.0114	16.0507	16.1773	17.7467	15.6138	18.0411	17.5181	13.2796	13.4064	13.9396	13.4418	13.1728	13.3197	12.7857	12.3032	13.2912	13.8011	14.1165	15.5019	12.6467	16.1348	15.4372
P62241	40S ribosomal protein S8	RPS8	0.102213	0.647295		0.359288	0.959246		0.419514	0.580459		0.590609	0.44067		0.0913645	0.780993		10	10	42.3	19.6654	17.9224	18.9968	18.9145	20.1371	18.3772	20.5378	18.9599	19.4093	18.8503	18.109	20.7365	19.1443	17.8677	20.2992	20.3482	19.0477	20.1842	19.1955	19.2654	19.3924	20.4546	19.3794	19.0604	20.59	21.5702	20.7326	20.6139	21.9661
P46781	40S ribosomal protein S9	RPS9	0.516849	0.302425		0.77719	0.345927		0.74013	0.296791		0.783911	0.27093		0.567913	0.322804		9	9	33	18.1417	17.1302	18.7158	17.3096	18.2905	17.5032	18.84	17.2272	17.4237	17.5075	17.4068	18.7436	18.6011	17.6478	19.3432	19.4645	19.1334	18.8623	15.6693	18.7568	19.3658	20.173	18.5155	18.8211	20.1061	21.5881	20.0733	20.2249	20.3035
P08865	40S ribosomal protein SA	RPSA	0.00338462	0.779306	+	0.32517	0.646021		0.03184	0.985408	+	0.124793	0.738465		0.0114545	0.805733	+	12	12	49.2	20.1756	19.0972	20.673	20.1934	20.0103	19.4931	20.7252	19.6062	19.0519	18.9058	19.3022	20.5368	20.3508	19.6108	19.3051	19.5558	18.8783	19.4312	18.6816	19.1118	18.6604	19.9876	18.9804	19.071	20.1026	20.952	19.9857	20.2661	20.3135
P49189	4-trimethylaminobutyraldehyde dehydrogenase	ALDH9A1	0.114286	0.516892		0.791864	0.221258		0.291746	0.617147		0.224147	0.68586		0.305807	0.407559		8	8	21.5	18.443	18.8098	18.9736	19.2327	18.5165	19.0531	18.5993	18.6389	18.4548	18.0599	18.9271	18.8329	19.3252	18.6906	17.5601	16.8654	17.0814	17.2076	16.6358	16.973	15.8691	17.1471	16.7025	17.2798	17.5679	18.131	17.9286	17.976	18.6406
Q8TCD5	5(3)-deoxyribonucleotidase, cytosolic type	NT5C	0.0165283	1.01277	+	0.355119	0.85984		0.0662095	1.24935		0.205791	0.965838		0.0326102	1.04314	+	5	5	29.4	15.9731	15.4746	16.773	16.4699	16.9105	17.2155	17.0728	16.4232	16.439	16.0451	16.9041	16.247	16.7815	16.1625	13.2434	13.3052	13.835	14.1648	15.7272	16.4735	15.2507	15.4658	14.3226	14.8744	13.3898	17.6137	15.6589	15.9107	14.2454
Q9H0D6	5-3 exoribonuclease 2	XRN2	0.0100699	1.49311	+	0.362812	1.51743		0.116299	1.64026		0.223872	1.3662		0.0291824	1.57523	+	7	7	9.6	14.7105	11.9193	11.7205	13.6493	15.1539	11.9574	17.7479	15.5288	15.5324	12.2885	15.4888	17.5935	14.5114	14.7318	13.3526	13.2309	12.6618	15.745	15.828	12.3321	15.8416	16.4416	15.1543	15.1607	16.7903	17.6439	14.8516	14.7327	15.1764
Q13131	5-AMP-activated protein kinase catalytic subunit alpha-1	PRKAA1	0.254106	0.51609		0.740917	0.390329		0.338839	0.797078		0.665731	0.41463		0.259888	0.58174		8	8	17	15.0006	12.7683	15.6538	12.5208	12.8335	14.3863	15.1464	13.5348	12.9027	14.0801	14.627	15.65	15.0758	14.8374	13.2621	12.7962	12.5968	13.3352	15.4128	12.7064	11.3256	14.089	13.255	13.6448	13.3204	13.1653	14.3971	12.1015	12.774
P21589	5-nucleotidase	NT5E	0.874119	0.100794		0.820317	-0.267222		0.427773	0.68673		0.978232	-0.0242379		0.790959	0.181697		3	3	9.4	16.4475	13.3548	13.8969	14.5051	15.0521	12.267	15.466	13.1322	13.3466	15.6857	15.3861	13.6382	14.5385	13.7579	12.9771	12.0574	13.1299	12.4915	15.4604	13.4518	13.9486	13.128	13.0139	12.4659	13.5372	13.5068	15.4199	15.6435	12.9601
O14841	5-oxoprolinase	OPLAH	0.153773	0.711191		0.463827	1.06224		0.273631	1.07916		0.895353	0.15635		0.0842571	1.07021		13	13	16.6	12.5102	12.5876	16.1906	13.1424	15.7222	16.0892	16.6791	13.8418	13.4204	12.0305	14.6919	15.8412	16.5558	14.7269	13.9255	12.8694	14.6872	13.6282	15.2494	15.1866	13.5237	16.821	13.0568	15.0609	14.2545	14.9234	15.6712	15.8178	12.6854
P10809	60 kDa heat shock protein, mitochondrial	HSPD1	0.008	1.38693	+	0.368875	1.17327		0.180683	1.22673		0.100383	1.67825		0.0460169	1.19842	+	18	18	35.1	18.1139	16.5385	21.2093	20.69	19.6766	19.8172	17.8397	20.3376	15.9341	16.8432	18.1918	17.3337	20.7439	19.1964	17.5591	18.0865	17.3607	17.43	14.4493	16.9021	16.7762	19.4607	17.0051	17.7048	18.2372	18.6133	16.7146	17.3286	18.1945
P10155	60 kDa SS-A/Ro ribonucleoprotein	TROVE2	0.961046	0.0379745		0.837094	0.311456		0.720634	0.406644		0.697423	-0.453906		0.622113	0.35625		3	3	8	14.8776	12.8383	16.8636	13.3176	15.453	16.8366	16.6745	13.7233	15.9843	15.3926	15.7432	15.3355	12.8663	16.9413	13.2344	13.534	14.7055	13.6405	18.1239	15.4657	13.7534	15.7135	13.18	13.7061	13.2435	16.5174	16.1563	16.6164	12.5091
P05388	60S acidic ribosomal protein P0	RPLP0	0.0173036	1.2764	+	0.493782	1.01582		0.0629293	1.79775		0.286762	1.11045		0.0372864	1.38379	+	6	6	28.4	15.3439	13.4113	17.2463	13.2363	16.5784	15.2691	16.4452	14.1007	14.8388	12.9668	16.0104	14.3884	16.4929	15.2276	13.6041	12.6482	12.7299	13.6565	13.1446	12.4321	13.4371	12.5088	12.9649	12.954	13.1933	12.9029	13.6477	14.893	13.0781
P27635	60S ribosomal protein L10	RPL10	0.709143	0.203431		0.8058	0.351285		0.85674	0.211203		0.944887	0.0768062		0.66774	0.285364		6	6	27.6	17.5782	16.722	17.6245	15.4998	17.1149	16.8119	18.1051	18.2342	17.8173	16.9175	15.9136	16.8187	16.7835	16.2965	18.6694	19.0161	17.8945	18.5149	18.1966	18.4746	18.5879	19.3941	18.0641	18.002	19.4625	20.6934	19.7569	19.8374	20.0926
P62906	60S ribosomal protein L10a	RPL10A	0.905929	0.104789		0.934846	0.162012		0.807558	0.360716		0.933771	-0.12816		0.786702	0.25552		3	3	14.3	13.5513	13.5051	14.6536	17.4321	16.4422	15.1473	12.2162	17.3873	12.6737	15.9403	16.3771	15.5877	17.3326	14.8998	17.3937	12.349	13.1794	17.9683	16.2652	16.4515	13.7408	16.4114	16.9719	13.278	16.5865	13.2619	13.382	14.9607	18.3918
P62913	60S ribosomal protein L11	RPL11	0.162755	0.753666		0.733447	0.556198		0.387465	0.846851		0.415967	0.84746		0.302582	0.692976		4	4	24.7	13.1961	15.023	16.8101	14.4465	15.3975	15.9568	13.9383	17.0132	13.0382	12.3886	15.53	12.8015	17.1033	16.0896	13.947	13.7039	13.4007	12.9543	13.0665	13.2641	13.4954	13.5102	11.9639	12.3992	13.1698	14.3223	12.7279	13.8967	13.8838
P30050	60S ribosomal protein L12	RPL12	0.00276923	1.63891	+	0.363316	0.982528		0.021	1.89896	+	0.0404444	1.98682	+	0.0146931	1.41379	+	5	5	44.2	16.0105	15.997	16.8302	15.6086	15.5283	16.1927	16.4814	16.5391	15.3755	15.2826	16.1375	15.0054	16.9396	16.0393	13.5472	12.9725	12.5218	12.7259	12.4583	11.8795	12.4627	13.5153	12.7135	13.4123	13.3266	16.2937	14.6354	15.1053	15.4169
P26373	60S ribosomal protein L13	RPL13	0.657684	0.292691		0.796431	0.337103		0.881615	-0.155309		0.655101	0.582171		0.883345	0.10538		8	8	30.8	18.8746	17.2974	18.8826	18.3037	17.1317	18.1134	18.3199	18.0611	18.0123	17.348	18.144	18.9846	19.2561	18.2906	20.7135	20.7187	19.926	20.4683	13.811	20.0973	20.343	21.2629	19.7038	20.0692	21.1257	21.2993	20.0993	20.1947	20.6327
P40429	60S ribosomal protein L13a	RPL13A	0.72177	0.23554		0.731071	0.57005		0.899463	0.174878		0.995678	0.00596779		0.623864	0.384087		4	4	19.7	17.7836	14.8774	16.3067	15.6919	16.9509	15.8175	18.4494	16.2049	17.1029	16.0209	15.2136	17.4799	16.0045	15.3569	19.1279	19.0517	17.9433	18.8652	16.9877	18.2723	18.2539	19.4813	18.2143	18.1595	19.7446	20.6621	19.3637	19.401	20.2989
P50914	60S ribosomal protein L14	RPL14	0.0133039	1.42642	+	0.676654	0.65132		0.0327312	2.1938	+	0.169721	1.50251		0.0462435	1.37719	+	3	3	15.8	16.7356	15.8428	16.7122	16.3966	16.6482	16.5168	15.9779	17.2714	15.803	15.9606	15.565	16.0745	16.5555	16.1092	13.2015	12.7805	12.6675	12.9544	13.1653	13.2246	12.972	12.7304	12.4686	13.3	14.1196	12.1187	13.6797	14.6251	13.1355
P61313	60S ribosomal protein L15	RPL15	0	2.34136	+	0.169517	1.63195		0.008	2.95271	+	0.03	2.47716	+	0.00171429	2.25348	+	5	5	20.6	17.0981	14.9618	17.5755	15.8117	17.2736	16.4435	17.2679	15.8337	16.7654	16.1816	16.0928	16.9813	16.2715	15.83	13.655	12.8325	13.5491	12.0414	12.3491	12.5656	12.4103	14.2226	13.6294	12.9586	12.259	15.3566	12.5913	12.4415	16.1229
Q07020	60S ribosomal protein L18	RPL18	0.0097554	1.43905	+	0.635442	0.637833		0.011	2.42157	+	0.172955	1.38003		0.0214488	1.47724	+	7	7	36.7	16.7985	13.957	17.8231	15.6995	16.7853	15.5751	15.4782	16.9803	16.4633	15.1561	16.506	16.4252	17.4065	16.8673	13.2365	12.8367	13.1222	13.6329	16.0923	12.2035	12.2491	13.1572	13.0062	14.1689	14.3969	14.7264	14.9365	13.3422	14.8472
Q02543	60S ribosomal protein L18a	RPL18A	0.0870876	0.976007		0.603538	0.75421		0.0944537	1.50217		0.518845	0.774817		0.0723268	1.10619		7	7	31.2	16.1155	12.8962	17.0181	13.506	15.7198	13.1761	16.3903	15.0029	16.2876	15.5185	16.1428	16.4586	14.2027	12.2917	18.768	12.5529	12.6654	13.9978	13.5656	12.3939	13.5308	13.0773	13.1285	13.8313	13.3179	15.3598	13.7557	14.715	16.9133
P84098	60S ribosomal protein L19	RPL19	0.0227907	1.77616	+	0.66175	0.941082		0.0929901	2.28928		0.169193	2.08622		0.0849388	1.57553		3	3	13.8	18.1252	18.0543	18.6578	18.2305	18.0002	18.2945	17.7885	18.7657	17.1163	17.4965	17.8028	17.7001	18.9203	17.7233	13.2022	13.0195	12.4524	14.0311	13.3721	12.2069	13.0274	12.5635	13.2034	13.1885	14.0346	13.5876	13.371	12.924	17.4756
P46778	60S ribosomal protein L21	RPL21	0.00230769	1.8151	+	0.246914	1.61325		0.021434	2.41492	+	0.138688	1.54403		0.00574359	1.9905	+	5	5	34.4	17.1099	15.5026	17.1297	14.9044	16.8652	16.2116	17.0858	16.1289	16.3282	15.7605	15.7614	16.2037	16.071	16.0625	16.1076	13.8533	13.4149	12.8311	13.4816	13.1747	11.7903	12.7583	12.7065	12.5441	13.6203	12.4733	12.9074	13.6574	16.5135
P35268	60S ribosomal protein L22	RPL22	0.0917949	1.46056		0.509861	1.59272		0.368253	1.61485		0.524509	1.2402		0.122842	1.60314		3	3	42.2	18.0375	15.6221	12.2555	19.0853	13.4155	18.4863	12.389	18.6551	12.4215	14.4032	12.879	12.6449	19.3157	13.48	18.4326	12.4451	17.3742	13.4038	14.3646	18.3112	12.8244	17.1237	12.5581	15.0071	15.9248	16.1596	14.368	12.3411	19.7219
P62829	60S ribosomal protein L23	RPL23	0.00322581	2.14109	+	0.40082	1.39649		0.0223607	2.85482	+	0.0680784	2.23121		0.0142737	2.08277	+	5	5	33.6	18.094	17.4126	17.4908	16.0618	18.0585	17.6901	17.946	18.0512	17.8087	17.3973	17.0109	18.1636	17.8825	16.9807	13.881	13.2861	12.8258	13.8039	13.3809	13.6898	13.0867	12.7555	12.8348	12.6548	13.6155	12.8277	13.2735	13.7155	18.0676
P62750	60S ribosomal protein L23a	RPL23A	0.0798655	1.24523		0.620436	1.08373		0.263011	1.47829		0.380308	1.20787		0.152664	1.2694		3	3	22.4	17.1877	17.1086	18.1358	18.257	16.2228	17.8489	16.0783	18.8109	15.2855	10.8216	17.0399	12.6632	18.7957	17.0734	12.8942	13.0159	11.8069	14.4571	13.3411	12.9233	13.426	12.6362	13.1377	13.7398	13.4212	13.0821	12.7501	16.1079	17.1344
P83731	60S ribosomal protein L24	RPL24	0.704298	-0.148726		0.978549	0.0289711		0.840379	-0.138898		0.643337	-0.301262		0.924066	-0.050026		7	7	29.3	18.3684	17.1842	18.4148	18.7483	18.2135	18.1682	18.597	19.0085	16.8664	17.5131	18.0157	18.2818	19.1988	18.1509	19.938	20.3577	17.9459	20.4165	19.4807	19.3915	19.0854	19.6804	19.8474	19.2166	20.0463	18.7122	19.3319	19.3343	19.6466
P46776	60S ribosomal protein L27a	RPL27A	0.000857143	2.0629	+	0.182566	1.58913		0.0111111	2.38814	+	0.039	2.21399	+	0.004	1.96514	+	5	5	31.1	16.8212	16.3007	17.5124	16.4106	16.9408	16.3202	16.6822	17.2834	16.2796	14.9298	16.9397	16.5562	17.1331	16.424	12.5538	13.0056	12.1686	13.1794	12.3064	12.5856	13.4721	12.6296	12.5335	13.5994	13.3254	15.6947	13.119	15.8795	16.4342
P39023	60S ribosomal protein L3	RPL3	0.147474	0.751176		0.778401	0.380964		0.128	1.27583		0.549514	0.672511		0.154502	0.802076		3	3	8.7	12.6678	12.9724	17.1574	14.5787	15.0747	15.609	12.5215	14.738	12.5897	14.3864	14.9952	12.9072	16.4806	15.2996	17.2415	13.0675	13.5038	12.6719	12.6066	11.4965	12.8452	15.3865	13.1081	12.5309	13.582	16.0191	15.2339	15.7163	15.866
P62888	60S ribosomal protein L30	RPL30	0.0602145	0.861474		0.35208	0.971279		0.212821	0.944962		0.421676	0.710914		0.0587383	0.958895		3	3	25.2	18.6452	17.6415	18.2887	17.8037	18.3656	17.6398	19.2133	18.2783	17.9088	17.3669	16.5446	19.006	18.5223	17.344	19.2052	19.3771	18.4143	19.2572	14.1841	18.7385	18.6357	19.6201	18.2417	18.5491	19.7603	20.7784	19.5383	19.6306	20.4779
P62899	60S ribosomal protein L31	RPL31	0.0700533	0.812931		0.848709	0.241133		0.198994	1.03896		0.19391	1.11638		0.261592	0.616581		4	4	25.6	14.8001	15.0953	16.0135	14.3881	14.6924	15.532	13.7599	15.8847	12.9739	14.511	15.2385	13.3327	16.1812	15.9772	12.3038	12.5414	12.8511	13.7887	13.5426	13.1561	13.2713	13.5019	13.4705	14.2065	13.6696	14.5101	13.3829	13.2535	14.8006
P18077	60S ribosomal protein L35a	RPL35A	0.12566	-1.70668		0.733864	-1.03579		0.0621744	-3.49542		0.654568	-0.954695		0.0913302	-2.19327		3	3	33.6	12.6473	12.7826	13.4012	13.931	13.7216	12.2521	13.8998	19.338	12.3335	12.5637	12.5495	12.627	14.8961	18.2818	20.7822	20.9343	12.8617	20.7554	13.4435	20.208	14.0328	21.2356	20.1167	19.8998	21.3278	13.0123	21.3485	11.8222	22.7271
Q9Y3U8	60S ribosomal protein L36	RPL36	0.977651	-0.0178484		0.99732	-0.00832977		0.947109	-0.0815362		0.983432	0.020682		0.957251	-0.0427799		5	5	36.2	16.0789	15.8618	16.1404	15.9692	15.0991	15.17	16.1622	14.3822	14.6827	12.4222	17.5433	14.9566	16.1713	16.807	17.1016	17.2498	16.2498	16.7354	16.0384	16.0675	16.5591	17.7228	16.5646	16.4957	17.9859	18.5487	17.4056	17.1202	18.0725
P36578	60S ribosomal protein L4	RPL4	0.0138947	0.91492	+	0.369108	0.895367		0.0634757	1.20474		0.232905	0.720138		0.0269404	1.04096	+	17	17	35.1	18.0893	16.4309	18.8526	16.9123	17.4147	17.9537	18.3225	18.1394	16.1465	15.3056	17.2392	17.1296	18.5502	16.8076	17.8491	17.8735	17.2991	16.8408	17.1761	17.2491	16.1537	18.7851	16.9786	17.2492	18.3693	19.2092	16.4683	17.9704	17.5776
P46777	60S ribosomal protein L5	RPL5	0.430598	0.475001		0.603727	0.786209		0.496987	0.725164		0.972742	0.0384394		0.294247	0.757482		7	7	30.6	17.962	16.6352	17.6869	16.9719	18.5216	16.9209	18.8872	17.1474	17.9773	17.8249	13.411	19.2627	17.283	16.3504	19.4488	19.6362	18.9029	19.2769	17.5229	19.0313	19.1854	19.8913	18.8686	19.112	20.2636	21.0054	19.9317	20.2866	20.3261
Q02878	60S ribosomal protein L6	RPL6	0.722537	-0.232433		0.834167	0.371616		0.66059	-0.453264		0.600117	-0.56605		0.988231	-0.0165625		6	6	24.3	15.8023	13.5291	17.4064	14.0094	17.2513	16.8845	16.6361	14.522	15.7294	11.9642	16.216	15.7138	16.9208	15.5179	18.233	18.2343	17.5587	18.0752	16.6165	16.7086	16.5659	17.7846	17.7821	17.6923	18.9848	18.7334	18.0534	18.6036	18.5789
P18124	60S ribosomal protein L7	RPL7	0.773045	0.139884		0.918718	0.128369		0.936607	-0.0792251		0.718861	0.308659		0.964644	0.0306777		7	7	26.6	19.4362	18.7036	19.6783	19.1866	19.7714	19.255	20.2503	20.3195	18.8921	18.2034	18.7734	20.2673	19.8741	18.7268	20.8636	21.0607	19.9421	20.6122	18.4873	20.2175	20.1957	21.1522	20.3539	20.1499	21.4736	21.8343	20.9853	21.0021	21.4456
P62424	60S ribosomal protein L7a	RPL7A	0.00118519	1.90545	+	0.168588	1.73413		0.00763636	2.64067	+	0.143287	1.51093		0.00145455	2.16074	+	6	6	32	16.4423	13.889	17.2771	15.6954	16.0494	11.8956	16.127	16.8703	14.7118	14.9983	15.4258	16.0166	16.8942	16.0012	12.9663	14.1178	12.1818	12.8636	13.3987	12.3222	12.4268	14.7965	12.0028	12.8592	13.222	13.2919	12.6016	15.2223	13.2458
P62917	60S ribosomal protein L8	RPL8	0.0918182	0.961548		0.847788	0.340845		0.185768	1.4231		0.338021	1.13372		0.228158	0.850143		6	6	24.9	13.7412	13.1989	15.5321	12.5772	13.0859	13.7286	15.323	16.4739	12.7582	12.3384	12.8715	15.3589	13.077	12.4427	12.8628	12.8249	12.6954	13.1711	15.0975	11.7202	12.7126	12.9613	14.6676	12.9981	14.5087	15.9902	14.6347	15.7237	16.1002
P32969	60S ribosomal protein L9	RPL9	0.020437	1.23807	+	0.562437	0.856342		0.143481	1.41459		0.201507	1.42201		0.0722493	1.11905		7	7	56.8	13.3794	12.7389	14.2688	14.2671	16.5415	13.6709	16.7689	13.9639	15.9221	15.5171	14.5884	14.3859	13.132	12.0887	13.3993	14.6324	12.9884	12.5411	13.6906	12.5259	12.7126	12.8138	13.0691	13.0669	13.0579	13.6455	13.0588	11.8017	12.8388
P52209	6-phosphogluconate dehydrogenase, decarboxylating	PGD	0.0589644	1.37336		0.815332	0.484887		0.123019	1.97107		0.240662	1.66559		0.169807	1.18427		7	7	19.9	17.1023	17.7474	18.3881	17.5114	18.767	17.2753	17.2575	18.0211	17.0408	17.3017	17.5638	17.6837	17.8805	17.5627	13.7299	13.9196	12.386	13.118	12.8095	13.273	12.3036	13.5197	12.3799	12.3899	13.8085	13.3978	13.897	13.571	12.9223
O95336	6-phosphogluconolactonase	PGLS	0.0114251	0.952016	+	0.510113	0.471991		0.0320526	1.10662	+	0.0801791	1.23232		0.0349128	0.770642	+	10	10	58.9	18.0519	17.7695	18.0059	18.1076	17.981	17.3543	18.3441	17.7251	17.7774	17.1799	18.1465	18.354	17.6083	17.2789	15.8606	14.8118	15.7437	13.2	17.2544	15.0073	16.4676	17.2207	15.7607	16.1549	16.2321	16.1652	17.1486	16.9643	17.3051
P08253	72 kDa type IV collagenase	MMP2	0.280321	-0.608448		0.587481	-0.891862		0.97315	-0.0711915		0.521244	-0.767297		0.503959	-0.505664		3	3	6.8	18.2197	18.2599	17.5484	17.3641	17.0698	16.1432	17.3928	17.8909	17.0465	18.1336	17.7517	17.961	16.8123	17.8048	16.5767	13.4253	16.8059	18.4517	17.6885	15.702	17.151	12.9029	15.2237	17.0081	16.7842	14.055	18.0934	15.8047	12.3996
P11021	78 kDa glucose-regulated protein	HSPA5	0.109712	0.611645		0.96549	0.0483445		0.196772	0.819465		0.20295	0.921387		0.354565	0.411225		23	22	42.5	20.9034	20.4138	21.5512	20.8485	19.7974	20.7361	19.8791	21.4553	19.7318	19.9865	20.7382	20.0911	21.3527	20.5158	19.0804	18.4331	19.4051	19.009	17.3224	18.6686	19.7929	19.9207	18.9087	19.6547	20.2759	18.9404	19.55	18.68	18.7896
Q9P2A4	ABI gene family member 3	ABI3	0.920799	0.0739497		0.996474	0.0093657		0.838962	-0.260517		0.756817	0.370039		0.898094	-0.117638		2	2	6.8	12.2876	11.6237	16.7668	16.8784	15.0546	16.9295	14.6616	17.3561	12.763	12.8022	16.0808	12.2558	13.1286	12.382	13.3466	13.1339	14.8018	15.0099	13.8833	12.1071	15.0283	12.9744	12.0484	14.5775	14.9265	13.2179	13.5232	14.4908	12.8308
Q8IZP0	Abl interactor 1	ABI1	0.771243	0.172967		0.937858	0.131148		0.917274	-0.138844		0.694109	0.433954		0.998019	0.00409292		4	4	8.9	12.2177	16.999	16.2083	17.345	15.6197	16.9572	15.7401	17.5555	16.2415	16.0772	16.4275	16.5609	17.2816	15.7265	15.7668	15.5454	15.2378	14.9279	13.0934	14.8646	14.9862	16.0931	15.4049	15.4296	16.3266	13.838	14.1395	15.135	12.6783
Q9BWD1	Acetyl-CoA acetyltransferase, cytosolic	ACAT2	0.00810526	1.4285	+	0.192296	1.4964		0.127936	1.31932		0.14142	1.45236		0.02144	1.41307	+	3	3	13.4	16.1929	13.3152	15.7895	17.299	15.8096	16.5094	15.0707	17.2387	14.6604	15.5703	15.6975	16.2326	16.6938	15.4796	12.949	12.6485	12.3419	12.8123	16.8574	12.5665	13.0055	15.5254	13.3507	12.7994	12.1926	16.9306	12.8412	16.3079	12.8428
Q13085	Acetyl-CoA carboxylase 1	ACACA	0.528372	-0.483343		0.616288	-0.989414		0.895361	0.213715		0.689877	-0.576236		0.667052	-0.423236		8	5	4.1	11.9319	12.519	18.7176	13.4139	16.5397	12.9175	13.8048	13.0613	12.3698	17.2722	15.65	16.7394	15.3035	11.62	12.7462	13.0583	17.6947	17.5918	15.8739	16.259	12.5462	13.6092	19.1745	18.6864	13.6181	14.289	13.5005	12.6532	13.8496
Q13510	Acid ceramidase	ASAH1	0.945735	-0.0515948		0.705838	0.599471		0.927946	-0.127823		0.658319	-0.528846		0.733985	0.257215		5	5	16.5	15.1789	14.4822	14.2593	14.1223	13.3323	14.706	16.37	12.7654	12.6156	14.9302	12.3913	13.2538	13.2465	11.9188	16.5179	14.8155	16.6493	14.8008	13.7315	16.0595	16.5103	15.3607	15.7253	14.1584	15.8726	14.1658	13.6326	15.1266	15.621
Q99798	Aconitate hydratase, mitochondrial	ACO2	0.645972	0.273049		0.974356	0.0588485		0.862279	-0.221792		0.481348	0.808189		0.927772	-0.0732178		13	13	25.1	17.9821	16.1587	20.1446	19.9735	16.7734	19.3485	17.5768	18.8866	16.0547	16.7963	17.4889	16.2115	19.737	18.1114	16.7216	17.2834	17.6393	15.413	13.1683	17.1306	16.5601	17.1568	17.3606	17.2437	17.9189	16.4345	16.1379	17.0223	15.339
P62736	Actin, aortic smooth muscle	ACTA2	0.830527	0.105991		0.861841	-0.184925		0.946234	0.072729		0.650032	0.368205		0.918009	-0.0636762		44	1	98.1	23.9689	24.2481	23.7143	24.4753	23.8093	24.5584	22.8905	24.0184	25.699	23.9299	24.6096	23.5755	23.4918	25.0723	22.6548	23.2707	21.851	20.9584	23.1289	23.0908	21.2692	21.4658	22.3161	23.4397	22.9005	22.1095	22.8313	23.5489	21.5554
P60709	Actin, cytoplasmic 1	ACTB	0.286618	0.321486		0.923423	0.0782119		0.325157	0.475915		0.453644	0.408217		0.46207	0.265366		44	3	92.5	24.8522	25.2354	24.8925	25.0588	25.3996	25.1824	24.701	24.953	25.6265	24.7748	25.5948	25.0441	24.8227	25.3383	23.6246	23.5557	23.2219	23.7399	24.8412	23.4656	23.8332	23.4325	23.4621	23.8139	23.6995	23.5957	24.1847	24.458	23.5265
P63261	Actin, cytoplasmic 2	ACTG1	0.0309148	1.80635	+	0.688043	1.00494		0.0509419	2.83786		0.294532	1.71185		0.0640498	1.86749		44	3	92.5	13.1887	20.5317	17.1261	18.1213	18.8525	18.0936	18.1771	14.1282	17.489	17.3457	18.8578	17.705	19.095	17.7684	13.4562	12.4839	13.5769	12.2881	12.8469	13.1427	13.1365	13.2666	13.1997	12.6644	13.6959	13.4109	13.0664	12.9242	13.0733
P61160	Actin-related protein 2	ACTR2	0.200324	0.751285		0.988443	0.0244836		0.13737	1.56385		0.516062	0.754984		0.306166	0.748892		10	10	39.3	14.9262	16.2995	15.5991	13.5177	17.8005	15.818	16.5916	16.4363	14.7094	16.6809	16.982	16.4187	15.8703	15.9306	15.1891	13.3571	13.651	13.2489	13.864	14.2421	12.7858	13.6495	13.5006	12.5289	14.8053	11.7997	12.2952	12.9553	13.3399
Q92747	Actin-related protein 2/3 complex subunit 1A	ARPC1A	0.280353	0.532346		0.967486	0.0660612		0.238075	1.00044		0.561283	0.57342		0.383819	0.505769		6	4	22.7	14.4144	13.1127	13.8853	15.2525	13.9622	15.4141	13.0719	13.6005	15.337	14.2935	13.501	13.5474	15.459	15.9354	13.2235	12.3052	11.681	12.1741	15.8647	13.5695	12.5436	11.8789	14.1687	12.4311	13.5331	15.5244	15.3631	12.6498	11.9952
O15143	Actin-related protein 2/3 complex subunit 1B	ARPC1B	0.0948285	0.72814		0.779462	0.324776		0.0977539	1.2561		0.461456	0.674195		0.121471	0.763046		7	6	26.9	14.5087	13.818	14.7693	13.9977	15.9112	14.7513	15.3213	13.9097	14.9904	15.1915	14.2463	15.8486	13.5692	13.2671	12.2183	13.244	13.0056	13.1654	13.6129	12.2109	12.1711	13.0532	13.3827	12.11	13.6816	12.9373	13.851	13.5001	12.5394
O15144	Actin-related protein 2/3 complex subunit 2	ARPC2	0.240737	0.406575		0.663988	0.395975		0.319689	0.572062		0.681298	0.294894		0.202952	0.47884		5	5	18	13.3655	13.217	14.6628	14.3765	12.7247	13.1896	14.6843	12.7244	12.7862	13.0406	12.4335	12.6718	14.6218	14.6494	13.022	13.5229	12.5061	12.9344	14.9188	12.649	13.4892	12.6207	12.8493	13.4068	13.47	14.4937	14.1057	14.2629	13.078
O15145	Actin-related protein 2/3 complex subunit 3	ARPC3	0.273486	0.621192		0.960784	-0.0895648		0.272908	1.05224		0.409544	0.889228		0.525519	0.447756		3	3	22.5	15.1427	16.5659	16.7041	14.5684	16.497	16.521	15.595	16.1239	14.9864	16.1137	16.9501	15.5372	16.7385	16.7821	13.1282	12.9265	13.3058	12.9206	13.6156	13.7944	14.199	13.3472	12.958	13.9732	13.9596	13.866	14.2248	12.9471	13.2934
P59998	Actin-related protein 2/3 complex subunit 4	ARPC4	0.210032	0.407218		0.685641	0.34815		0.146114	0.778313		0.779775	0.185659		0.13764	0.55058		8	8	42.9	18.7509	18.1096	18.7671	17.1151	19.6167	18.3206	19.6487	18.2387	19.0517	19.1514	18.9264	19.7027	18.6951	18.3574	17.4085	17.3754	17.7412	18.3969	19.7613	18.0057	18.918	18.1629	17.1228	17.9796	17.5004	18.78	19.2249	19.2235	18.1327
P61158	Actin-related protein 3	ACTR3	0.949799	0.0316958		0.962785	-0.0600613		0.61308	0.407728		0.854448	-0.166708		0.776975	0.160075		15	15	45.7	17.53	16.9699	18.3862	14.2373	18.1636	17.524	18.442	16.0175	17.9273	18.1236	17.8235	18.1806	17.5855	17.5443	16.0722	16.9189	17.7205	17.3497	18.9693	17.0571	18.5916	17.5491	16.4243	17.6297	17.5427	17.8202	18.8968	19.0455	16.3576
O95433	Activator of 90 kDa heat shock protein ATPase homolog 1	AHSA1	0.040034	0.926577	+	0.276587	1.20523		0.162341	1.11588		0.593108	0.560912		0.022626	1.16318	+	4	4	16	15.6383	13.5257	14.9815	13.7242	15.3811	14.4859	16.5362	13.0528	15.6243	13.9651	13.7776	14.8734	13.3393	14.157	12.7049	13.5429	12.9504	13.04	15.8955	12.7127	14.2609	13.5067	13.2814	12.4291	13.1132	16.8925	13.1757	16.8412	13.4943
P13798	Acylamino-acid-releasing enzyme	APEH	0.0352727	0.545237	+	0.727874	0.230425		0.100446	0.737688		0.16618	0.662845		0.123904	0.469137		7	7	17.1	17.438	17.7565	17.1685	18.751	17.3574	17.7316	17.9593	18.3662	16.9665	16.8756	16.9818	17.9146	16.8537	16.0599	17.2316	17.345	16.5229	17.037	16.8218	16.6962	16.2993	17.229	17.3491	16.8978	17.8798	17.8911	17.0245	17.4093	17.0768
Q86TX2	Acyl-coenzyme A thioesterase 1	ACOT1	0.830141	-0.17533		0.863587	-0.319673		0.994996	0.0105246		0.9058	-0.192398		0.873676	-0.164286		9	9	29.7	12.3478	12.7146	17.8339	17.2162	15.2335	16.8517	12.7558	14.5476	12.2816	15.1863	15.343	15.985	18.5492	17.2222	14.354	12.5797	16.7689	13.1616	15.7699	15.3287	12.5783	13.1348	13.3414	16.154	14.8227	15.1466	17.6233	16.7255	12.2085
Q6UY14	ADAMTS-like protein 4	ADAMTSL4	0.263847	0.581021		0.468745	0.822893		0.505217	0.636042		0.718499	0.343111		0.213271	0.734963		10	10	17.1	15.8982	12.6346	13.5602	13.2043	15.2848	15.6823	13.6738	13.5804	16.2519	15.6762	15.1958	14.4435	14.0434	15.6239	15.2604	13.7167	13.986	13.2539	13.3009	11.5297	13.3792	13.7607	12.9476	10.4082	12.7984	13.8704	14.9569	11.8693	14.4689
P46108	Adapter molecule crk	CRK	0.534187	0.193978		0.910398	0.0843128		0.819952	0.131057		0.594786	0.329464		0.772459	0.10631		5	5	26.3	17.3933	16.2463	16.7295	17.8209	16.5457	17.5322	17.0056	16.6132	15.8418	16.5951	16.6817	16.8527	17.1103	16.7614	17.1927	17.2234	15.9933	16.4951	13.9969	17.1387	15.8225	16.0197	16.906	16.355	17.0786	16.6829	17.2892	16.5356	16.9805
P07741	Adenine phosphoribosyltransferase	APRT	0.0102819	0.730668	+	0.407833	0.595723		0.0735238	0.888086		0.19351	0.726592		0.0316829	0.733306	+	7	7	57.2	18.2529	18.6701	17.7877	19.0882	18.473	18.0629	18.7095	18.3869	18.0057	17.4443	17.9014	19.293	18.4615	17.4497	17.3318	17.6709	17.1443	17.5908	18.4831	17.5638	17.499	18.4012	17.6751	17.5673	17.8518	19.6155	18.0669	18.8102	19.4656
P23526	Adenosylhomocysteinase	AHCY	0.0503005	1.12193		0.762932	0.49074		0.0535906	1.80842		0.238683	1.1391		0.108602	1.11082		5	5	9.5	15.4885	16.874	17.142	16.5487	16.9996	16.6257	16.1185	17.4125	15.4991	16.5419	16.8774	15.5295	17.4156	16.8715	12.845	12.733	12.5581	13.8166	13.9016	14.926	13.463	14.515	12.278	12.4746	13.2664	13.3131	12.3817	13.4695	14.7221
P54819-2	Adenylate kinase 2, mitochondrial	AK2	0.186968	0.650012		0.593618	0.817886		0.588853	0.526456		0.536496	0.60252		0.284763	0.680743		10	10	48.7	16.7393	12.1438	19.4278	18.5312	16.2809	17.7158	16.1955	17.66	14.5485	14.7942	16.5838	14.4149	18.2433	16.84	16.609	16.1634	16.6936	15.3647	17.2688	16.4688	16.5151	17.9226	16.2435	16.5116	16.9961	18.7461	17.2122	16.9113	16.621
P00568	Adenylate kinase isoenzyme 1	AK1	0.896139	0.0796616		0.777441	-0.271509		0.961224	-0.0550972		0.631266	0.464989		0.746963	-0.169668		4	4	24.7	17.3255	15.9539	16.8203	16.3187	17.4009	17.515	18.5552	17.1299	18.7717	17.9576	18.1281	17.6764	16.7487	16.5962	12.4861	16.7805	16.4301	16.9108	18.7227	17.8374	15.4611	14.6621	16.9534	17.6944	16.7671	16.1442	18.1819	18.3009	17.3781
P30566	Adenylosuccinate lyase	ADSL	0.340381	0.451248		0.740255	0.444384		0.58099	0.488091		0.629438	0.430069		0.440337	0.464952		4	4	15.7	14.9142	13.8337	14.872	13.0504	14.9445	13.1993	15.0171	12.464	14.3809	11.9866	13.8646	16.3727	12.7987	13.6798	14.5369	15.485	15.8204	12.9833	13.8723	14.8517	15.363	15.9649	15.8115	15.4024	16.2892	15.3035	12.9839	15.2154	14.5946
P30520	Adenylosuccinate synthetase isozyme 2	ADSS	0.00404706	1.75968	+	0.424673	1.30591		0.0136667	2.68832	+	0.212118	1.45558		0.0096	1.95645	+	4	4	14.9	13.3219	12.9744	15.873	13.4793	16.7056	13.9198	17.2316	13.2597	16.8715	15.9456	17.2475	17.2249	16.8025	16.1278	12.5903	13.8757	13.1576	13.6997	13.2269	12.5763	12.3906	14.5788	12.7985	13.501	14.1647	16.2947	12.6157	13.0606	12.7799
Q01518	Adenylyl cyclase-associated protein 1	CAP1	0.340533	0.31767		0.918892	0.0908585		0.41136	0.431908		0.446742	0.420161		0.539581	0.251352		7	7	21.1	18.9169	19.2589	18.4098	20.0969	18.9019	19.2898	18.7388	19.9258	18.3881	19.1185	19.3778	18.8122	19.715	19.0877	18.3101	17.7245	18.2401	18.9828	17.1832	17.6584	18.7969	18.5299	17.7305	18.2492	19.5866	18.4622	17.7653	18.7952	19.2484
P40123	Adenylyl cyclase-associated protein 2	CAP2	0.977488	0.0192514		0.789909	-0.399781		0.947405	-0.0979121		0.67718	0.447306		0.730134	-0.257725		4	4	10.1	15.0834	14.7679	14.4549	16.7865	14.9325	15.6827	14.2769	15.2486	16.6328	13.7505	15.2753	13.0517	16.9459	15.3068	13.7704	12.615	12.4165	13.7321	15.0077	14.3004	12.2782	13.1458	12.445	14.8596	14.9256	14.1576	15.3063	15.1799	12.3124
O95396	Adenylyltransferase and sulfurtransferase MOCS3	MOCS3	0.00273171	1.06476	+	0.157209	1.08429		0.0404262	1.18041	+	0.150417	0.96467		0.00482353	1.12952	+	2	2	6.5	13.4058	12.8138	14.2361	14.0097	12.607	13.1233	15.4259	13.2864	12.9354	11.9103	12.8673	14.1723	13.1962	13.1673	13.5656	12.8701	11.6103	12.2959	14.5819	12.7353	12.0969	13.4996	12.3347	13.0999	12.7502	16.1884	12.6522	13.2704	13.0951
Q8IUX7	Adipocyte enhancer-binding protein 1	AEBP1	0.181872	-0.784992		0.621484	-0.699727		0.984265	-0.0220454		0.205431	-1.40962		0.544463	-0.380818		7	7	9.9	14.089	13.808	13.7268	13.7297	12.5038	13.5866	15.3276	13.3715	10.9049	19.1337	15.3161	13.7405	13.5683	14.7614	15.8499	13.381	13.0277	17.3411	19.7161	12.7033	15.2295	12.1137	12.4238	12.5159	13.8615	13.4094	14.6225	12.3136	12.8946
Q9HDC9	Adipocyte plasma membrane-associated protein	APMAP	0.233898	0.840904		0.734995	0.664843		0.559462	0.780635		0.496187	1.02879		0.381289	0.719334		11	11	34.1	18.0658	13.3427	18.5247	13.0928	13.508	17.14	16.7856	16.7082	15.0113	16.1104	15.9534	13.1685	17.3521	17.0139	12.2045	13.1149	16.8251	14.2111	18.4088	11.4699	17.7057	17.0678	13.7018	13.8958	13.4121	19.5217	17.6795	16.9998	12.6737
P05141	ADP/ATP translocase 2	SLC25A5	0.159864	0.650713		0.539581	0.855758		0.630467	0.499061		0.553599	0.593242		0.248363	0.687901		9	7	22.8	12.5465	13.5217	16.492	15.518	13.5549	15.6658	13.1849	15.7483	11.3551	13.9709	12.2878	12.6934	15.9099	14.751	13.9161	12.8741	13.0319	13.5815	12.4108	12.9637	13.1723	11.8055	12.6053	12.5836	12.9556	13.3681	13.2659	13.783	13.8113
P12236	ADP/ATP translocase 3	SLC25A6	0.369912	0.581884		0.587877	0.95788		0.921148	0.150735		0.644382	0.587814		0.476658	0.578047		9	3	30.9	12.6367	13.2751	17.7473	13.6027	14.9602	11.9182	15.0691	14.0494	12.7983	12.5349	11.548	15.0888	12.9344	12.4843	14.7863	14.0414	15.5886	13.2161	14.5895	14.8523	16.8685	15.6539	12.269	15.9204	14.2068	18.5233	17.7353	18.1043	14.3405
Q9BRR6	ADP-dependent glucokinase	ADPGK	0.146083	0.506426		0.72593	0.352387		0.260133	0.728644		0.489216	0.470846		0.214703	0.529449		4	4	10.3	13.894	13.1074	15.0338	13.3237	12.8046	12.3683	13.2188	13.1781	13.2812	13.4394	14.0991	13.9836	13.5381	11.8064	13.6584	13.0265	13.4276	13.5412	14.1967	12.6831	13.8148	13.2019	11.2633	12.2781	13.5961	14.274	13.9535	12.6589	13.223
Q10588	ADP-ribosyl cyclase/cyclic ADP-ribose hydrolase 2	BST1	0.600768	-0.216898		0.863118	-0.169204		0.487706	-0.509805		0.965447	-0.0428963		0.496178	-0.329487		4	4	17.3	16.6917	15.7725	14.2307	15.7314	15.2008	13.9679	14.9631	15.9773	15.2614	15.8102	16.1437	16.4782	16.263	14.6674	15.3982	16.2592	16.618	17.2111	15.9781	15.5442	17.8069	13.5278	16.7893	15.965	15.3063	16.4892	17.1519	14.2839	17.7654
P61204	ADP-ribosylation factor 3	ARF3	0.10728	1.13363		0.777685	0.567851		0.077649	2.23611		0.599856	0.79475		0.102433	1.35291		3	3	33.1	16.9359	13.7814	17.6866	12.6681	12.8939	16.4666	17.8629	14.2638	16.7	15.2983	16.182	16.265	14.8613	15.968	13.3265	13.0411	12.4158	12.3892	15.0779	13.1916	11.6642	13.1986	13.3691	12.7523	13.82	17.6439	17.1584	17.1856	12.8089
Q8N6H7	ADP-ribosylation factor GTPase-activating protein 2	ARFGAP2	0.208702	0.406315		0.540778	0.518148		0.639761	0.27468		0.520412	0.410549		0.285257	0.403574		4	3	10	12.4192	13.7438	14.7984	13.3721	13.7944	14.5574	14.565	12.7154	12.9257	12.6726	13.5138	14.3449	14.4272	13.7452	12.7215	12.7581	13.4267	12.0003	14.2035	13.4556	13.6196	14.5368	11.9851	13.1252	14.5381	13.6827	14.1235	13.201	13.437
Q9NP61	ADP-ribosylation factor GTPase-activating protein 3	ARFGAP3	0.328333	0.471804		0.642091	0.611691		0.325684	0.837701		0.935049	0.0912429		0.176542	0.718049		3	2	7.9	16.3795	12.6585	11.7133	13.583	13.2657	12.4648	15.999	12.6944	12.9902	13.2414	13.2071	15.8079	13.2188	13.5772	13.3943	12.894	13.071	12.1666	15.9323	12.1803	12.5329	12.39	13.4046	13.1834	13.8759	13.6447	12.955	14.8822	13.6321
O43488	Aflatoxin B1 aldehyde reductase member 2	AKR7A2	0.42696	0.242122		0.934244	0.0616581		0.961591	-0.0359823		0.224311	0.592031		0.97357	0.0157096		8	6	36.5	18.1327	18.7227	17.6551	18.4853	17.4671	18.4762	17.5662	18.7223	17.7573	17.6528	17.6519	18.3899	16.6506	17.7081	17.7119	17.4409	16.5665	16.6755	15.6568	17.1101	16.6439	17.8995	17.694	17.2846	18.4163	17.9706	17.6364	17.6369	18.0537
O95154	Aflatoxin B1 aldehyde reductase member 3	AKR7A3	0.0251176	1.04369	+	0.563572	0.74521		0.161186	1.213		0.231442	1.16478		0.0795401	0.965345		5	3	24.8	13.4107	12.8962	13.2909	13.3918	13.3507	13.1213	14.6837	14.0657	17.1634	13.2078	13.7503	13.2102	13.7208	13.1594	14.5325	13.2011	12.393	13.3328	11.6359	11.8603	12.4768	15.3527	14.9748	12.3038	13.6204	17.0608	15.4715	15.5519	15.9388
O00468	Agrin	AGRN	0.0868327	-0.766008		0.893226	-0.191673		0.0797795	-1.27679		0.268443	-0.864442		0.211841	-0.702314		10	10	8.4	14.5241	12.9137	14.734	12.761	14.1582	15.1996	14.9239	16.8995	12.395	14.0068	15.4766	14.817	15.6079	16.0525	14.8118	15.2311	15.1673	15.1669	16.5003	16.206	15.7007	13.0832	11.9948	16.4063	15.8179	16.238	16.4014	16.3502	12.7859
Q02952	A-kinase anchor protein 12	AKAP12	0.773627	0.240901		0.832679	-0.410489		0.360995	1.167		0.95404	0.100334		0.73345	0.331856		7	7	8	17.3195	13.1049	17.3697	13.528	16.2596	17.0766	17.6191	12.7525	17.6474	15.8565	17.6191	17.1484	15.5653	17.356	13.3395	13.3363	11.9807	13.5859	16.2497	12.3599	11.8732	13.6316	12.9208	12.4486	13.8841	14.0176	16.867	16.6433	12.4324
Q9Y2D5	A-kinase anchor protein 2	AKAP2	0.470463	0.499021		0.911711	-0.213098		0.488099	0.822824		0.542727	0.846171		0.761249	0.274395		5	5	10.4	17.3548	15.7153	17.0319	15.7843	17.2658	16.8898	17.5855	16.7633	18.0505	17.2303	17.6637	18.0005	17.1374	15.2878	14.3582	13.8019	13.0528	14.3422	17.9889	12.311	13.3564	13.126	12.636	13.8791	13.9759	13.9362	15.9413	13.0427	13.2177
P49588	Alanine--tRNA ligase, cytoplasmic	AARS	0.0251868	1.01409	+	0.77501	0.31008		0.0923537	1.10925		0.0737455	1.52089		0.146686	0.68616		12	12	22.5	17.0713	15.8994	16.2721	16.922	16.3645	16.6324	14.8315	16.7694	16.1182	15.3494	16.4082	16.645	16.4794	16.8595	14.6188	13.5941	15.0922	12.4715	12.6947	14.0781	14.1993	15.3603	14.7243	14.6299	16.0669	14.1578	14.4466	12.7205	16.3905
P14550	Alcohol dehydrogenase [NADP(+)]	AKR1A1	0.274244	0.456405		0.998058	-0.0046429		0.332286	0.550763		0.33926	0.765001		0.53947	0.256724		10	10	43.7	18.6402	18.6532	18.7328	19.3022	17.5795	18.7995	17.163	18.8286	18.0752	18.0166	18.9687	18.4244	18.9947	18.3615	18.0482	16.9491	17.4429	17.5753	12.8955	17.3522	16.7252	17.994	17.1362	18.0953	18.8097	17.5972	17.8969	17.2485	17.2016
P47895	Aldehyde dehydrogenase family 1 member A3	ALDH1A3	0.392625	0.402443		0.986652	-0.0203244		0.349457	0.745871		0.580518	0.498577		0.559465	0.340238		3	3	5.3	16.0228	16.2622	16.0851	15.6308	15.1271	15.0924	15.1342	15.5622	15.0454	15.9389	16.0167	16.2128	16.3702	15.2369	12.95	11.5369	15.7666	15.4278	12.9155	13.5237	14.3455	15.1281	13.5747	14.3128	12.8411	13.6053	15.568	14.3338	14.451
Q8IZ83	Aldehyde dehydrogenase family 16 member A1	ALDH16A1	0.874218	-0.0579928		0.922602	-0.0806873		0.884281	-0.0821532		0.971916	-0.0218534		0.846305	-0.0813772		8	8	13.7	16.3324	16.2522	15.2417	16.4309	15.8136	16.3545	16.2454	16.1117	16.0697	16.0779	16.1496	16.022	16.6348	15.8784	16.4144	16.621	17.1072	16.772	16.0724	16.5389	16.6451	17.1497	16.5262	16.8946	16.9522	17.5005	17.3848	16.794	15.1738
P30837	Aldehyde dehydrogenase X, mitochondrial	ALDH1B1	0.531539	0.277712		0.912442	0.146325		0.994374	0.0101917		0.518342	0.579769		0.904311	0.0822625		16	16	38.9	18.9091	17.14	21.8058	20.422	17.6168	18.179	18.4566	18.4109	16.6263	17.3165	19.0659	18.4981	20.763	18.9057	18.4864	17.6048	18.0967	17.7453	18.2078	18.4456	17.9847	18.9527	17.8534	18.7427	19.1881	18.0973	19.0607	18.566	16.7422
P05091	Aldehyde dehydrogenase, mitochondrial	ALDH2	0.868914	-0.0920568		0.980305	-0.03389		0.639461	-0.396472		0.935004	0.0817449		0.724957	-0.204517		10	10	24.2	18.3836	17.5356	21.4639	21.022	18.4228	19.8775	18.3817	20.1047	16.9942	17.2657	19.0233	17.8766	21.0349	19.1048	19.8121	19.7028	20.0374	19.1276	18.5632	19.4723	18.7547	19.8459	19.2767	20.0584	20.0145	19.2999	19.1905	18.9907	17.5552
Q04828	Aldo-keto reductase family 1 member C1	AKR1C1	0.91461	0.0774342		0.933671	0.140662		0.881785	-0.197197		0.870312	0.225435		0.985478	-0.0183307		5	2	21.7	17.1245	15.2245	17.0382	12.8981	17.5038	16.5959	17.9763	15.1902	16.9301	16.3303	17.1712	17.2759	16.5937	14.5895	11.9388	15.824	16.8279	16.2855	17.551	16.6676	15.9555	16.9869	13.6097	17.1108	16.5149	14.7458	15.0764	16.5875	13.2611
Q96IU4	Alpha/beta hydrolase domain-containing protein 14B	ABHD14B	0.973982	0.0142514		0.944141	-0.0797382		0.995429	0.00427255		0.908918	0.0984092		0.942299	-0.0402037		6	6	47.1	14.9202	15.9919	16.1302	15.7985	16.9907	16.2637	17.741	15.5803	17.19	16.6986	16.236	17.5105	15.7592	15.4351	16.4119	17.1667	16.8895	17.1175	17.3791	17.0121	16.6423	17.8394	17.1524	17.5899	17.8554	18.507	17.9796	17.6642	17.1932
P26572	Alpha-1,3-mannosyl-glycoprotein 2-beta-N-acetylglucosaminyltransferase	MGAT1	0.96047	-0.0254806		0.961513	0.0571644		0.897607	-0.109529		0.971956	-0.0319727		0.973353	-0.0212798		2	2	4.9	13.5082	12.8819	15.0301	14.2356	11.8491	12.9085	13.09	11.8648	12.9035	12.1363	12.7419	13.9506	13.7079	11.5416	13.2634	13.2251	13.6573	13.8399	14.6319	12.3431	14.9546	14.4447	12.9076	14.05	14.4767	13.7341	12.8449	14.1235	12.6542
P02763	Alpha-1-acid glycoprotein 1	ORM1	0.147504	-0.570378		0.809278	-0.245833		0.22845	-0.792741		0.363395	-0.674195		0.268896	-0.503201		3	2	13.4	19.9093	20.2646	18.2383	17.8976	19.1691	18.9587	19.131	17.7751	20.3062	19.8308	17.7992	18.9699	17.6811	17.9952	18.8875	21.612	20.1217	20.6469	21.4165	20.1658	21.3768	17.962	18.5421	19.1871	20.5637	20.7756	20.6759	18.4083	19.5881
P19652	Alpha-1-acid glycoprotein 2	ORM2	0.485375	-0.489261		0.768041	-0.500836		0.681666	-0.559708		0.768595	-0.428557		0.523717	-0.52854		3	2	11.9	12.9512	16.4225	13.7579	12.0693	16.7914	13.5521	16.3855	13.0046	17.4337	15.9454	15.3405	14.7046	13.2985	11.8932	14.333	16.7321	16.1125	15.6401	19.0045	15.0287	17.9101	12.6868	12.5892	13.4289	15.0756	16.782	17.4553	13.6576	12.8524
P01011	Alpha-1-antichymotrypsin	SERPINA3	0.128885	0.853313		0.825321	0.330782		0.180082	1.06985		0.273785	1.12336		0.282655	0.678577		13	13	32.4	17.2729	18.6957	16.3006	15.5288	18.4348	17.1992	17.0513	15.3494	18.1588	18.0927	17.5557	17.6546	16.4572	17.7484	13.0851	13.8537	14.8587	12.3543	15.5211	15.1064	16.1659	16.7109	15.6704	13.4631	12.7754	14.4335	13.6799	13.9659	16.1668
P01009	Alpha-1-antitrypsin	SERPINA1	0.15745	1.18384		0.832913	0.501683		0.26347	1.43932		0.321035	1.55616		0.333162	0.942925		13	13	42.1	17.3778	20.5052	17.2262	17.3068	19.2775	18.9065	16.4433	17.8899	18.6675	18.8294	18.7882	17.3741	17.7549	20.1197	13.912	13.5258	13.2127	12.7905	12.8756	13.2096	13.4603	12.0526	11.9776	13.8552	14.07	12.155	13.2994	13.6262	15.9175
P04217	Alpha-1B-glycoprotein	A1BG	0.662313	-0.182378		0.774104	-0.30337		0.816317	-0.176221		0.91901	-0.087863		0.611279	-0.243535		19	19	44.2	19.7428	21.8649	18.8069	19.9241	20.7137	20.5763	19.3212	20.047	20.8886	20.8217	19.7785	19.1963	19.5104	19.7587	18.8335	20.2238	18.7057	19.9429	20.1712	19.3079	19.4867	16.8952	18.4399	18.2582	19.2472	19.5631	19.9386	19.0592	18.7959
P08697	Alpha-2-antiplasmin	SERPINF2	0.381364	-0.473417		0.828254	-0.297841		0.063	-1.32675		0.995841	0.00353505		0.187949	-0.782034		5	5	22.4	16.7946	18.9395	16.6689	15.2928	17.3103	17.4991	15.6196	16.6191	17.3792	19.3119	17.0355	15.1278	16.7199	17.3058	12.5575	17.1012	16.5769	16.8983	16.8601	16.3394	20.8474	15.2689	16.4077	16.2287	13.1595	16.9332	17.4062	16.2043	16.5977
P02765	Alpha-2-HS-glycoprotein	AHSG	0.570909	-0.287758		0.63602	-0.587799		0.417398	-0.68964		0.827444	0.250008		0.214526	-0.635724		7	7	39	18.8586	21.2238	17.4506	19.9513	19.8004	20.5948	18.2463	19.451	20.1672	19.6985	19.126	16.8714	19.3251	19.7018	17.2372	19.9644	17.019	17.4125	17.9656	18.3723	18.7208	15.9005	18.1801	17.6804	19.0895	19.3101	19.7584	18.1413	18.3245
P01023	Alpha-2-macroglobulin	A2M	0.906339	0.0814676		0.790537	-0.360696		0.803687	0.259152		0.779805	0.314013		0.927327	-0.069003		42	38	42.1	20.3759	21.2897	20.0738	19.4642	21.8851	21.5588	19.7475	20.0073	22.4751	21.4653	20.7359	20.1291	19.9433	21.1219	18.0379	20.0473	19.2961	18.6391	19.9475	18.6247	18.5323	17.7889	19.0336	18.2777	19.1186	16.3206	18.8673	17.8365	18.4636
P12814-2	Alpha-actinin-1	ACTN1	0.989897	0.00613162		0.862199	-0.198555		0.870838	-0.158316		0.725578	0.2932		0.748822	-0.179619		48	32	63	20.4256	20.1834	20.6933	21.2305	19.8029	21.2062	20.7927	20.9463	20.2638	19.7865	20.5658	20.5869	20.2043	21.0238	19.777	18.2281	18.6389	19.0542	21.149	19.0524	19.0206	19.2545	18.8657	20.558	19.105	18.3042	20.6664	19.1371	17.7287
O43707	Alpha-actinin-4	ACTN4	0.0341721	1.36447	+	0.601284	0.861643		0.115549	1.72116		0.213095	1.51646		0.0880096	1.26612		38	24	45.6	16.2433	13.9712	17.436	14.9242	16.9047	17.1661	17.4737	17.0303	15.3389	16.374	16.944	16.3312	16.6274	17.3075	12.5695	13.4521	12.0877	12.5173	16.4333	13.33	11.9617	13.98	11.8688	12.6943	14.1456	13.8873	13.2304	13.0643	14.3651
P35611	Alpha-adducin	ADD1	0.717944	0.22706		0.684234	0.566101		0.668033	0.464719		0.857929	-0.22318		0.42513	0.518392		10	9	20.5	16.041	12.9079	13.3836	14.4735	12.6626	17.1294	15.2668	14.8023	15.6184	15.7503	12.6327	12.0086	16.5498	16.5101	14.1168	12.6147	11.6416	13.5756	16.3111	13.5057	13.1996	12.9803	13.2956	12.9938	13.6803	12.2694	14.0808	13.6754	13.821
P49419-2	Alpha-aminoadipic semialdehyde dehydrogenase	ALDH7A1	0.0941818	0.725679		0.565389	0.612822		0.717296	0.251476		0.186031	1.16289		0.33263	0.442777		7	7	21.1	17.2751	14.0831	18.2516	18.8697	16.9003	17.4597	17.1403	17.6579	17.0192	16.372	16.7031	13.8886	17.7522	16.3405	13.2128	17.5837	16.7272	16.2679	16.6535	16.947	16.5946	17.2761	16.8419	17.2409	17.7089	18.2883	15.6818	18.1725	17.2342
P61163	Alpha-centractin	ACTR1A	0.354189	0.686355		0.863344	0.337541		0.3966	1.07576		0.629729	0.688543		0.451446	0.68494		8	5	35.1	17.243	12.6877	16.8129	13.0022	17.0543	16.354	17.6895	13.6205	17.7955	17.0277	17.8627	15.4827	15.6311	16.5781	12.2556	12.4088	12.7731	13.5351	18.1551	14.8472	15.7674	14.0759	12.5683	12.4869	12.4893	16.5187	16.268	16.9763	12.2442
P02511	Alpha-crystallin B chain	CRYAB	0.24474	-0.354604		0.51299	-0.47304		0.399354	-0.467582		0.76453	-0.175535		0.190452	-0.470472		8	8	42.3	18.7284	18.4395	18.8478	19.8902	18.3911	19.3485	18.6576	19.026	19.9887	18.6404	18.7178	17.7568	18.8494	19.369	18.6342	19.7706	17.9306	18.2948	19.3665	19.3451	17.0934	17.1676	18.776	19.0073	19.6402	18.4988	19.1897	19.1982	18.9736
P06733	Alpha-enolase	ENO1	0.00263636	1.28985	+	0.363348	0.793466		0.00733333	1.6757	+	0.0449231	1.41537	+	0.00954386	1.20863	+	24	22	66.8	20.1221	20.6317	20.2559	20.1186	20.3821	20.196	20.0583	20.7383	19.9388	19.8308	20.4459	20.412	20.4383	20.2949	17.4034	17.1684	17.3024	17.3988	18.1936	17.103	17.8307	19.1554	16.6565	17.6047	17.875	19.2761	18.7205	19.0299	19.4985
Q16352	Alpha-internexin	INA	0.968572	0.0280242		0.986865	-0.0242109		0.862241	0.209732		0.965126	-0.0613892		0.917194	0.08588		11	9	29.7	12.5444	14.9823	14.1688	15.9903	13.1449	16.7273	13.5261	15.638	15.9858	12.8938	14.1606	15.1755	15.926	16.9031	13.0961	14.4252	13.5748	12.875	12.7323	15.0294	11.9377	13.0779	12.4949	12.5951	13.6567	12.8194	14.792	12.6087	13.0582
Q9C0B1	Alpha-ketoglutarate-dependent dioxygenase FTO	FTO	0.00701887	0.864259	+	0.201492	0.929391		0.0221017	1.22175	+	0.317036	0.550976		0.00547368	1.06697	+	2	2	5.7	14.3269	13.0348	13.3574	13.3637	14.3303	12.143	14.8614	13.6269	14.1137	12.5694	13.885	15.0718	12.8494	12.2806	13.3123	13.272	13.3963	13.143	14.1599	13.6387	13.3311	13.353	12.8939	12.499	14.004	12.8072	11.9661	13.5973	13.4193
P54802	Alpha-N-acetylglucosaminidase	NAGLU	0.480341	0.3995		0.659628	0.686431		0.356238	0.896039		0.875626	-0.196381		0.21353	0.78507		9	9	19.1	14.551	12.5119	14.9805	13.8226	14.3783	14.073	15.4683	12.3618	13.0136	12.2825	14.2207	14.9928	12.9714	13.9359	14.7453	12.8847	14.2858	15.4344	15.8276	15.6338	15.51	16.0414	13.6151	14.4696	14.7195	17.5175	17.127	18.0745	12.1949
Q9NVD7	Alpha-parvin	PARVA	0.51113	0.335717		0.706069	0.536315		0.968768	0.0565857		0.703816	0.374595		0.637383	0.31056		3	3	10.2	16.0752	12.0961	14.3281	16.0059	14.6594	15.9762	15.9369	13.2185	15.6027	12.5617	15.3497	12.869	15.8437	15.9581	15.1479	13.7595	14.3749	13.0587	13.0272	12.3568	13.0519	14.0921	13.9925	13.3998	14.0207	11.9816	12.4795	12.8049	12.432
P54920	Alpha-soluble NSF attachment protein	NAPA	0.636044	0.18039		0.620786	0.479103		0.920099	0.0768465		0.985696	0.0112935		0.504026	0.289806		2	2	7.1	14.7746	11.6557	13.7579	13.4254	13.5115	13.8061	14.8898	13.4399	13.0361	12.9073	12.5381	13.4493	12.3768	12.2435	13.6636	13.522	13.6536	12.9185	15.0938	12.4238	13.5389	14.2186	12.9993	12.7297	13.5964	13.4025	13.2328	13.2916	13.5834
P21397	Amine oxidase [flavin-containing] A	MAOA	0.940409	0.0547186		0.957139	0.101149		0.699003	-0.41578		0.756227	0.358911		0.871606	-0.142111		8	8	20.1	13.7085	12.88	15.6165	15.7157	13.3517	16.2889	14.6822	13.6163	13.089	12.1068	13.0696	13.1336	15.7832	14.7222	15.5402	15.2461	15.3286	12.7787	12.6087	16.0101	13.3848	15.9731	15.72	12.7567	15.2539	15.3311	13.1967	15.1197	13.458
P27338	Amine oxidase [flavin-containing] B	MAOB	0.260959	-0.515691		0.714974	-0.449095		0.223221	-1.00521		0.833162	-0.214167		0.183981	-0.710795		7	1	18.7	14.8623	12.8535	16.851	13.0116	13.7785	14.8164	13.3537	12.6639	12.7011	12.3547	15.3053	13.4929	15.6694	15.137	14.0268	13.3485	14.771	11.9697	13.5711	15.1319	14.0912	12.1908	13.4615	16.1816	14.0503	14.2611	14.9558	13.9282	14.337
Q13155	Aminoacyl tRNA synthase complex-interacting multifunctional protein 2	AIMP2	0.0240913	0.879722	+	0.494065	0.714626		0.125341	1.04282		0.252649	0.896181		0.0555286	0.869072		3	3	14.7	14.9301	13.3007	15.335	13.4027	15.4689	14.2149	16.567	13.2926	14.6681	13.8172	14.2763	15.1676	14.8058	13.4284	12.6976	13.1059	12.6329	13.4992	15.3019	12.5567	13.3638	14.7378	12.6771	12.9773	14.2541	14.4262	14.2826	14.1651	12.5877
Q03154	Aminoacylase-1	ACY1	0	2.02378	+	0.0768	2.1684		0.00685714	2.56018	+	0.0864304	1.51533		0	2.35277	+	5	4	21.3	13.9851	12.731	16.1221	13.2428	15.9443	15.1816	17.1657	15.1921	16.0321	11.9558	16.6423	16.5291	15.7965	14.5833	11.9662	13.5756	13.0497	14.1774	14.1978	13.6175	13.4694	15.7133	13.0121	11.973	13.9303	17.0746	13.3866	15.7417	15.0228
Q9H4A4	Aminopeptidase B	RNPEP	0.0997348	0.596877		0.774951	0.281555		0.163777	0.880036		0.348557	0.648933		0.189159	0.563193		10	10	20.3	16.6985	15.5385	16.3469	16.434	17.1736	15.9083	17.8223	15.72	16.6161	16.1314	15.7889	17.7575	15.9117	15.3285	15.4717	14.3093	16.0659	14.9478	16.8323	16.2893	16.7167	16.5018	15.4738	16.0451	17.0218	17.5696	17.5191	17.0096	16.6067
Q01433	AMP deaminase 2	AMPD2	0.0513519	0.822718		0.909812	0.130648		0.104158	1.09101		0.0848	1.19384		0.235214	0.582582		4	4	4.4	14.4644	13.561	15.2781	15.1339	15.4911	14.9812	15.7128	15.136	15.193	15.5994	15.8877	16.2408	14.8831	14.4175	13.2875	13.0969	12.1113	13.1972	12.5199	13.0461	15.6141	14.9325	12.5634	12.6304	14.6995	14.9312	16.3326	14.7688	13.5795
Q7Z5R6	Amyloid beta A4 precursor protein-binding family B member 1-interacting protein	APBB1IP	0.967595	-0.023617		0.912401	-0.132055		0.67369	0.334962		0.853627	-0.19568		0.882407	0.0877177		3	3	7.1	12.9974	13.2355	14.4143	13.1612	15.5725	12.8749	15.0859	13.4954	13.9376	14.7047	14.1125	15.0231	13.6956	12.3758	13.2851	12.8273	13.836	13.104	16.7212	12.2293	15.1478	12.8766	13.2704	13.1407	13.6772	12.8347	13.3929	12.48	13.21
P01019	Angiotensinogen	AGT	0.700703	-0.162165		0.715624	-0.371343		0.289434	0.610735		0.376346	-0.553129		0.873663	0.0908112		6	6	16.5	13.4416	15.9976	13.2025	13.2849	15.6573	13.5844	14.2343	13.5417	14.9097	14.7113	13.6831	13.32	13.824	13.4464	14.4429	12.3096	13.3258	13.7522	13.7729	13.8766	12.9338	12.7272	13.8243	12.6413	13.9247	12.7049	11.9628	13.5995	12.875
P16157	Ankyrin-1	ANK1	0.526775	0.404493		0.936428	-0.162224		0.993853	0.0141503		0.314762	1.15206		0.93632	-0.0792242		23	23	17.8	14.0047	14.0857	19.2731	13.3524	13.9549	13.2666	14.8534	17.8829	13.5572	13.0882	15.1927	13.9864	17.2008	11.9224	14.1043	14.2112	14.7562	13.1428	13.7602	13.9879	14.6532	12.537	17.2266	14.9149	12.1738	12.8241	12.4496	13.0379	12.2453
Q01484	Ankyrin-2	ANK2	0.677181	-0.250758		0.698558	-0.55939		0.505883	-0.656299		0.803225	0.296698		0.333294	-0.604994		11	9	3.4	15.7913	14.4469	14.6047	16.8507	13.4932	16.4381	13.3149	16.7352	15.2343	15.0092	15.2712	11.9833	15.6909	15.8179	12.7967	14.9027	12.4019	13.1533	12.1351	14.4544	11.9227	12.5902	15.0461	14.7625	14.4114	13.1297	13.7408	13.7128	13.6692
P04083	Annexin A1	ANXA1	0.106449	0.932346		0.747213	0.505261		0.262688	1.10226		0.269957	1.1582		0.249517	0.786202		21	21	55.5	18.4198	19.6781	18.9745	17.9961	17.8477	18.8682	17.3304	18.8887	17.6179	17.8645	19.419	17.6075	19.2204	19.2545	15.4102	13.0508	16.389	15.1445	13.9066	15.1049	16.038	16.7452	15.8163	17.0685	15.5154	13.0633	14.1158	17.0005	18.2864
P50995	Annexin A11	ANXA11	0.53191	0.152008		0.80687	0.141254		0.702691	0.143475		0.702124	0.167012		0.612151	0.142299		12	12	27.3	19.4785	18.6402	19.3813	19.156	19.1179	19.0753	19.6623	18.9173	18.9077	18.6664	19.3585	19.6134	19.5204	18.7387	18.6251	18.2783	19.1234	18.6281	20.3797	18.4076	19.5814	19.7724	18.4459	19.2859	19.3189	18.9347	19.3325	18.9576	18.7507
P07355	Annexin A2	ANXA2	0.0797637	0.594608		0.688673	0.338212		0.253379	0.568346		0.199681	0.823485		0.214759	0.446511		30	30	77	19.5019	19.8727	19.7382	19.0288	19.0762	19.4401	18.978	19.9614	19.1452	18.8801	19.8256	18.5176	20.1192	19.7873	18.0097	17.7575	18.5347	17.5492	16.095	17.2929	18.7651	19.9432	18.2917	18.2767	17.6813	17.6016	17.3578	18.2763	19.1071
P12429	Annexin A3	ANXA3	0.226881	0.659596		0.622527	0.703804		0.213959	1.29069		0.897959	0.164451		0.120919	0.979984		11	11	34.7	15.9185	14.418	16.8444	13.878	15.7391	15.0814	17.58	13.7536	14.8836	15.1541	14.8803	17.3128	15.3809	14.1403	15.1985	14.4712	17.1187	14.7142	18.4172	13.639	17.9916	16.5523	13.8262	15.4753	15.0996	18.037	17.1113	16.5489	15.8539
P09525	Annexin A4	ANXA4	0.0133333	0.623458	+	0.49191	0.419586		0.112716	0.643105		0.0835942	0.775973		0.0669634	0.524772		15	15	48	19.3492	19.1883	19.8109	19.7779	19.3412	19.3874	19.9164	19.992	18.635	18.8094	20.1577	19.129	20.3568	19.6545	17.9981	18.5148	18.7522	18.7005	19.2762	18.9928	18.5381	19.9425	18.4871	19.5449	19.3901	20.6089	19.5609	19.2917	19.8312
P08758	Annexin A5	ANXA5	0.639641	-0.135627		0.494584	-0.422326		0.913327	-0.0600641		0.935742	0.0439902		0.408391	-0.25185		20	19	56.9	21.362	21.9032	21.8232	21.8987	21.1969	21.3927	20.5481	21.9006	20.8112	21.2209	22.3058	21.1431	22.1789	22.2469	21.5775	20.8763	21.2025	21.2374	20.1544	21.038	20.9188	21.2288	20.9294	21.8196	21.893	20.5674	21.5031	20.7602	21.1205
P08133	Annexin A6	ANXA6	0.905632	-0.047423		0.83476	-0.168938		0.921563	0.0679833		0.964545	-0.0319336		0.904149	-0.0574456		35	35	54.4	19.6688	18.809	19.5123	18.8625	19.5922	19.2583	19.5043	18.8754	19.5537	19.396	20.217	19.8223	19.544	19.7706	18.6515	17.904	18.9043	18.4596	19.9758	18.4781	19.158	18.5491	17.8386	19.3189	19.2698	18.5607	19.0045	19.2208	18.2171
P20073	Annexin A7	ANXA7	0.9297	0.0241577		0.980424	-0.0130842		0.999751	-0.000245896		0.838731	0.0723764		0.985849	-0.00704263		9	9	25.4	17.9096	16.9355	17.318	17.8653	17.546	17.3935	17.355	17.539	17.574	17.359	17.6843	17.6885	18.1029	17.6276	17.649	17.1877	17.3499	17.4135	17.3566	17.481	17.532	17.9372	17.6898	17.8924	17.2668	17.0653	17.953	17.6364	17.5909
O95994	Anterior gradient protein 2 homolog	AGR2	0.125806	0.664424		0.720989	0.454389		0.802491	0.207292		0.0788485	1.16873		0.564246	0.338108		7	6	44	19.3005	17.9675	20.6666	21.7533	19.5635	22.1839	21.0618	21.9841	19.8382	16.393	19.7689	19.7728	21.3747	19.732	20.1025	20.0055	18.2754	18.8297	19.4561	18.3664	18.5425	21.1704	20.5175	20.3897	21.1599	19.4939	20.1383	19.3931	19.162
Q03518	Antigen peptide transporter 1	TAP1	0.111556	0.91897		0.347844	1.43798		0.490756	0.808472		0.649389	0.574685		0.0999558	1.14174		5	5	11.6	16.5741	14.1867	14.4598	17.9369	13.2192	16.6028	13.6094	17.3397	13.3539	14.2547	13.0377	13.4081	18.2141	16.3183	16.0552	12.1177	15.2531	12.9401	13.285	14.1726	12.686	12.9308	15.1906	12.9231	12.8267	13.3175	13.1694	12.7301	14.3383
P01008	Antithrombin-III	SERPINC1	0.193049	-0.442046		0.600928	-0.458833		0.180875	-0.770559		0.776592	-0.189394		0.126558	-0.605528		7	7	24.8	18.5903	20.4587	17.1615	18.8648	18.9962	18.765	17.6958	18.3226	18.6234	18.9298	17.7636	18.4071	17.665	18.8563	18.0348	19.4861	17.8115	19.2082	18.066	18.213	18.7045	16.8002	18.5494	17.8538	19.0746	18.4978	18.7291	17.3742	19.4726
Q10567	AP-1 complex subunit beta-1	AP1B1	0.112959	0.5374		0.434867	0.677956		0.277402	0.633935		0.596083	0.352192		0.0919076	0.65724		5	2	8.5	13.582	12.951	13.5026	13.6967	14.0867	12.321	15.1625	13.7714	12.8764	12.1414	12.2015	13.5833	13.5492	12.4492	13.8183	14.0973	14.0808	13.7901	14.5901	11.9584	13.4186	14.4363	13.0686	12.9991	12.6295	15.248	14.2711	14.0296	13.7468
O95782	AP-2 complex subunit alpha-1	AP2A1	0.208738	0.623884		0.718807	0.527034		0.450588	0.684112		0.462521	0.659322		0.333306	0.600953		14	8	18.8	12.9204	12.6636	15.8093	15.4163	14.5877	12.2128	16.1336	15.12	13.899	12.7224	16.216	15.4439	15.9304	15.1977	13.5663	13.2005	12.3875	13.2168	13.5378	12.6181	13.1494	14.9762	12.4772	12.7398	12.2629	12.5932	15.0869	13.398	13.3268
O94973	AP-2 complex subunit alpha-2	AP2A2	0.207403	0.594385		0.80751	0.316922		0.195552	1.04959		0.63158	0.490344		0.213793	0.661706		17	11	25.6	17.0591	15.1867	15.9309	14.1576	16.5116	15.2406	17.4732	14.5087	15.3325	15.9881	16.8221	16.9698	15.8996	16.1462	14.6426	13.6845	13.9101	13.6485	17.4124	14.2768	14.1829	14.1684	13.3609	14.2471	14.52	14.1752	15.3842	14.3697	14.7184
Q96CW1	AP-2 complex subunit mu	AP2M1	0.367297	0.457913		0.84194	-0.223539		0.26026	1.00779		0.481706	0.615554		0.575489	0.35591		5	5	17	17.937	17.3893	17.4821	17.1803	16.8154	16.8562	17.3679	17.3476	16.739	16.5999	17.5384	17.325	17.6252	17.4101	15.5585	12.3148	16.3529	16.498	16.1186	12.58	13.2145	12.8562	15.3041	16.7556	16.5826	15.9578	16.7556	16.1466	16.4241
P02647	Apolipoprotein A-I	APOA1	0.568121	0.475072		0.790882	-0.526254		0.407527	1.03279		0.573763	0.888722		0.851049	0.207415		26	26	53.2	16.0672	19.5716	17.3119	16.7224	18.3844	18.7956	16.7908	17.6598	18.5754	19.0272	18.3711	16.6231	17.2163	19.8601	12.4234	14.6851	14.2594	13.6379	16.3772	13.4528	14.2743	12.3148	13.2289	14.4077	14.5696	13.1638	14.4053	13.2814	13.3792
P02652	Apolipoprotein A-II	APOA2	0.270885	0.836706		0.961664	-0.115235		0.180049	1.52995		0.446066	1.11139		0.462452	0.658968		4	4	48	15.2128	18.8006	15.9001	14.8627	19.0508	17.2633	16.1581	15.5785	17.4871	17.0563	17.1315	16.2039	15.8429	16.5899	13.2212	13.5662	10.9488	14.0409	13.5476	12.5967	11.7732	13.325	12.5891	12.6945	13.4557	13.0488	13.1416	12.917	13.7561
P06727	Apolipoprotein A-IV	APOA4	0.468137	0.530483		0.754366	-0.569108		0.355836	0.989813		0.381552	1.09609		0.873418	0.164502		11	11	29	14.3449	18.7617	15.2399	16.9953	17.9143	17.5999	14.2205	16.7602	14.1381	18.2442	16.0765	14.9661	16.073	18.1386	12.8372	14.1093	12.9248	12.5858	13.0165	12.3137	12.7943	13.1443	12.9405	13.3523	12.7731	13.5316	13.01	11.5781	13.3305
Q0VD83	Apolipoprotein B receptor	APOBR	0.912883	0.0715812		0.965238	-0.0734374		0.629489	0.473435		0.929131	-0.102024		0.803332	0.183914		14	14	21.9	15.0817	14.0406	16.8708	16.9868	14.549	17.0984	16.6682	16.4926	12.871	13.8652	13.4253	13.9886	16.4997	14.9046	17.6013	15.516	15.2327	15.4416	15.1412	16.4476	14.8868	16.6496	16.9476	15.5563	17.2413	14.9506	17.0264	17.274	12.0255
P04114	Apolipoprotein B-100	APOB	0.278838	-0.592289		0.508873	-0.870499		0.307521	-0.976468		0.950937	-0.0852609		0.109466	-0.920367		50	50	16.5	17.4767	19.2717	16.8945	16.2851	19.5106	17.7871	16.6605	15.7604	18.3255	18.8635	17.8143	18.2008	15.9811	18.2285	13.9526	15.9904	17.9813	16.1661	16.8498	17.2319	16.2213	14.126	17.5078	17.6846	16.5409	14.8179	17.2976	15.5925	16.709
P02649	Apolipoprotein E	APOE	0.0101389	-1.22052	+	0.372327	-1.11618		0.141298	-1.26205		0.151034	-1.27568		0.0444664	-1.18482	+	12	11	40.7	16.3353	18.1441	16.6443	13.4103	18.4151	17.6863	16.3303	15.2494	17.3376	20.1634	15.3571	18.2728	16.155	16.6413	17.233	19.0755	17.906	18.2761	17.7863	18.1767	19.4801	16.5251	18.3799	18.0073	18.7138	17.4657	17.8561	18.0659	17.7514
O14791	Apolipoprotein L1	APOL1	0.0742241	-1.04483		0.753811	-0.54254		0.0833577	-1.73558		0.35519	-0.953429		0.129675	-1.10397		3	3	12.1	15.0137	18.274	12.4128	13.8349	16.2655	16.5608	14.8582	17.0189	15.4368	16.5636	14.9144	14.9263	15.0365	16.4165	13.564	17.6195	16.6046	15.4515	13.5716	15.9933	16.3084	12.192	11.2985	16.9188	17.1915	15.5571	13.8178	15.3872	16.8305
P08519	Apolipoprotein(a)	LPA	0.905287	-0.13532		0.935909	-0.205292		0.626391	-0.829414		0.819639	0.426727		0.667709	-0.498996		13	13	25.4	12.4894	13.4599	12.7557	13.388	16.0808	13.4678	16.9433	12.6588	19.9898	20.2278	12.4283	15.5699	12.6924	18.8473	12.6265	12.7698	12.6742	13.3685	12.5687	12.5965	12.6206	13.1921	12.4331	13.3755	13.3367	12.2249	14.9468	13.2697	16.7721
Q07812	Apoptosis regulator BAX	BAX	0.155009	0.812864		0.567187	0.876897		0.282482	1.18658		0.665167	0.488681		0.146304	1.02263		4	4	32.3	16.4224	15.7705	15.7516	17.4409	13.8922	16.5603	16.2933	17.462	13.36	15.7933	16.3334	13.5494	17.094	16.1325	16.8786	13.0169	16.4735	15.7702	12.9715	16.0964	13.0638	16.0169	11.782	12.0937	16.2428	12.2758	13.6193	14.482	18.0116
Q9ULZ3	Apoptosis-associated speck-like protein containing a CARD	PYCARD	0.0324049	0.700619	+	0.605774	0.46361		0.0560437	1.08985		0.315462	0.611461		0.0571172	0.75831		4	4	20	14.3849	12.8696	14.7859	14.4792	14.8232	13.7615	15.3682	13.7161	14.1395	14.3027	12.8455	14.1701	14.5449	13.4904	13.2357	12.669	13.3516	12.8595	14.2272	13.0703	11.7255	12.9921	13.2576	13.6139	13.1198	13.001	13.8013	12.3856	14.3423
O75342	Arachidonate 12-lipoxygenase, 12R-type	ALOX12B	0.579282	0.361315		0.261972	1.64431		0.867718	0.240915		0.62141	-0.600847		0.163521	0.983891		6	6	10.3	12.9326	12.6861	12.3473	13.7073	15.7519	12.4645	13.5826	13.6167	17.0225	12.2976	12.7645	12.8805	13.1883	15.5904	15.1443	14.4424	15.5697	14.7676	12.7461	15.8441	17.0963	18.3537	13.0896	15.8132	14.0821	15.5152	15.6118	15.6978	16.2392
P09917	Arachidonate 5-lipoxygenase	ALOX5	0.683385	0.30575		0.698409	0.690595		0.274149	1.28339		0.558054	-0.720132		0.208833	0.969556		7	7	15.4	16.2794	12.4393	12.8491	13.6169	16.5385	12.9085	17.1768	12.7732	16.3578	16.6315	12.386	17.9652	12.9879	12.4577	12.9989	12.7229	16.4294	14.5987	17.4099	16.279	18.7263	15.4463	12.7788	13.3249	14.0807	15.126	17.5743	16.788	13.2705
P53367	Arfaptin-1	ARFIP1	0.225804	0.703814		0.754909	0.508017		0.260202	1.1913		0.677419	0.509474		0.222043	0.829564		3	3	9.1	13.7452	13.4973	16.2311	13.9906	16.6612	16.0492	16.9222	14.1137	15.8103	14.6204	15.8382	17.1283	12.9558	14.1687	16.6533	12.7156	13.4998	14.3205	16.4694	13.3672	13.6375	12.4973	13.0428	12.2349	14.1161	13.5661	12.1798	12.3484	13.9709
Q96P48	Arf-GAP with Rho-GAP domain, ANK repeat and PH domain-containing protein 1	ARAP1	0.214289	0.467879		0.566524	0.543987		0.452426	0.454682		0.592276	0.415208		0.22845	0.501961		8	8	7.9	15.4717	14.372	15.693	14.9829	14.435	13.8014	14.7826	15.2702	13.5019	13.7075	14.4074	16.5021	14.7335	14.1957	11.506	13.6545	14.0202	14.8529	14.8637	12.7441	15.1717	14.4337	11.6539	14.1058	13.4723	13.1851	14.7646	13.8498	13.2547
P05089	Arginase-1	ARG1	0.590591	-0.412022		0.777742	0.579227		0.505881	-0.894991		0.57145	-0.871793		0.92056	-0.114523		10	10	36.3	13.6314	14.0043	12.9547	15.6141	15.6504	14.1153	13.8164	12.219	17.2829	16.3013	14.0859	13.786	15.4157	16.9459	16.79	16.0608	16.8438	17.1676	16.2507	16.3438	16.9138	20.6493	18.5001	17.1403	13.2883	16.9139	15.6954	18.011	18.3409
P54136	Arginine--tRNA ligase, cytoplasmic	RARS	0.00325	1.35389	+	0.360781	1.00088		0.0136923	1.69962	+	0.0551765	1.39127		0.0122532	1.3297	+	4	4	7.7	16.0052	15.3692	15.8725	15.2445	15.1319	14.9485	16.3191	15.4445	15.8223	12.3623	15.145	14.0686	15.4867	15.3152	13.7512	13.9042	15.0631	14.6952	12.7289	11.8438	14.402	16.1479	13.4192	12.1012	15.8895	15.277	12.0604	15.7536	15.3358
Q9NVT9	Armadillo repeat-containing protein 1	ARMC1	0.490822	0.301839		0.743872	0.383844		0.920742	0.108576		0.645667	0.375299		0.667929	0.254306		2	2	15.2	15.9722	14.7071	16.973	17.5487	14.5797	16.7946	15.2966	16.9889	15.5809	14.8623	15.9493	12.9839	17.4028	15.7737	15.349	15.9705	15.2363	14.9927	16.0036	15.8912	14.8056	15.1689	15.1425	15.8985	16.1341	16.9022	16.0521	16.2096	14.4582
P15289	Arylsulfatase A	ARSA	0.680889	0.235281		0.778834	0.397697		0.272643	0.875509		0.71768	-0.363225		0.285174	0.62255		5	5	13.6	14.1284	11.7462	15.2775	14.4122	15.0932	13.9272	15.9007	13.1316	14.8581	15.2637	12.2826	16.2468	14.0418	11.8148	14.7543	13.6957	14.8959	15.8984	14.6891	14.8787	15.1639	16.4139	14.3369	13.8764	14.7571	15.8307	17.0942	16.4809	13.4798
O43776	Asparagine--tRNA ligase, cytoplasmic	NARS	0.201409	0.334604		0.805949	0.176587		0.35923	0.390962		0.404311	0.422904		0.360955	0.277469		9	9	15.7	17.8703	16.7217	17.313	17.4337	17.8499	17.2084	17.7744	16.913	17.273	17.5473	16.9917	17.5594	17.3997	16.2095	17.2571	17.1494	16.9385	17.1279	17.8675	17.2651	17.2268	17.6947	16.6781	17.462	18.2007	19.1287	17.8848	17.9797	17.0055
P17174	Aspartate aminotransferase, cytoplasmic	GOT1	0.274213	0.721512		0.864359	0.29408		0.621043	0.647336		0.381114	1.12518		0.572598	0.460318		5	5	17.7	12.0616	15.8985	16.8968	13.2887	16.7855	16.8103	16.7634	15.9336	16.7572	15.5509	17.1558	13.4913	16.4415	16.5113	16.281	12.9122	12.7891	12.8921	12.7464	11.3038	12.5912	16.1936	12.9149	13.5841	13.8887	16.7911	13.3906	12.3976	11.8225
P00505	Aspartate aminotransferase, mitochondrial	GOT2	0.9681	-0.0239449		0.98879	-0.0160848		0.765916	-0.256171		0.900817	0.138516		0.84574	-0.129067		6	6	19.1	16.2127	14.716	18.0273	17.1225	15.6418	16.3602	14.9832	15.7216	15.3722	15.3162	15.5835	16.4596	16.9448	16.1604	18.0393	18.0205	17.5406	16.2143	13.6327	17.977	16.4692	18.2692	17.8433	17.6133	18.8493	18.6703	17.4423	17.6287	17.0869
P14868	Aspartate--tRNA ligase, cytoplasmic	DARS	0.00839024	1.25745	+	0.302472	1.23525		0.0556243	1.52762		0.225232	1.07912		0.014433	1.37284	+	8	8	21	17.1035	14.482	16.2434	13.7607	17.2474	15.6586	17.7807	13.6583	16.554	13.3673	15.035	17.0654	15.2851	15.3555	13.5078	14.0179	14.0931	13.6241	17.0083	14.5223	15.7954	16.735	12.9222	15.4561	15.8238	17.4162	16.3846	16.8494	15.4695
Q9ULA0	Aspartyl aminopeptidase	DNPEP	0.00372222	1.60893	+	0.158588	1.71113		0.01152	2.19655	+	0.217655	1.09795		0.00282353	1.93956	+	11	11	36.8	16.5189	15.5792	15.9922	15.5753	17.1723	15.7972	17.5145	15.9245	16.9767	16.2451	16.3157	17.0617	15.7938	16.0726	11.9012	13.8068	14.4271	13.2288	17.5011	15.1716	11.7084	15.6765	10.8733	13.9612	13.1213	17.0316	13.3389	15.9838	14.2915
Q12797	Aspartyl/asparaginyl beta-hydroxylase	ASPH	0.894422	-0.118073		0.874564	-0.30227		0.824457	-0.318002		0.911159	0.178037		0.732259	-0.309673		10	10	18.3	13.4354	12.384	17.8055	13.2306	15.2762	14.784	16.2889	13.9467	12.4093	14.1141	15.9581	13.3884	15.8949	15.7669	13.2772	13.0859	12.9368	13.1087	18.0263	12.1381	13.3495	11.851	11.9434	13.4499	13.6798	12.7054	14.588	13.2354	12.2702
Q9BXN1	Asporin	ASPN	0.071965	-1.04532		0.748331	-0.531508		0.0836176	-1.60608		0.374036	-1.05789		0.114317	-1.03719		4	4	18.2	17.873	17.3294	17.7726	18.3111	14.3257	16.5999	16.4093	17.1734	17.3187	17.3608	18.3402	16.1709	16.1283	18.1909	18.832	18.6702	12.4379	18.5235	19.9645	16.3974	18.4054	12.8262	16.4639	18.4349	17.3737	17.3003	18.0042	17.7153	16.4423
P25705	ATP synthase subunit alpha, mitochondrial	ATP5A1	0.681523	-0.200531		0.996184	0.00677859		0.642439	-0.390903		0.81527	-0.231694		0.771942	-0.180366		30	30	54.2	20.0643	18.3722	22.6322	21.6528	19.3181	21.229	19.2664	20.8679	18.3832	18.4318	20.1467	19.0277	21.683	20.6385	21.457	21.457	21.3219	20.4381	19.6887	21.487	20.8757	21.2849	21.1102	21.5648	21.8383	21.997	21.1889	22.0018	20.3212
P06576	ATP synthase subunit beta, mitochondrial	ATP5B	0.700141	-0.190567		0.980393	0.0369332		0.551901	-0.498431		0.886003	-0.152804		0.724124	-0.215003		30	30	71.5	21.0231	19.2284	23.4162	23.2381	20.0115	22.2847	20.2393	22.263	18.8176	19.3808	21.0724	19.4778	22.7011	21.5207	21.9102	21.9072	21.8548	21.0456	21.6384	22.0163	21.4829	21.7167	21.6273	22.0746	22.2021	22.6447	21.7175	22.5213	20.8782
P56385	ATP synthase subunit e, mitochondrial	ATP5I	0.468804	-0.373947		0.864137	-0.223434		0.673242	-0.390098		0.612415	-0.485347		0.641413	-0.301864		3	3	39.1	12.6822	14.3392	14.3265	13.2434	13.1823	13.1424	13.0038	12.9962	14.3509	12.3646	12.4144	13.8483	13.1785	13.0426	16.167	16.3405	15.5896	15.2175	14.7486	15.9275	14.5327	15.8355	15.9765	16.0683	16.1821	16.6092	15.6119	15.663	14.6948
P56134	ATP synthase subunit f, mitochondrial	ATP5J2	0.351983	-0.57092		0.796471	-0.449924		0.511495	-0.716377		0.654736	-0.564131		0.448331	-0.575313		2	2	25.5	14.508	13.2666	15.6568	13.2517	13.16	15.1924	15.0029	13.456	13.1494	13.287	14.4742	12.3752	12.8827	12.9793	16.321	16.2801	16.6528	14.9061	17.3423	16.5707	15.6934	16.9041	16.547	17.0336	17.0741	18.1213	16.9516	17.1484	15.7839
P48047	ATP synthase subunit O, mitochondrial	ATP5O	0.114585	1.10103		0.669398	0.887674		0.593172	0.756703		0.256695	1.52602		0.340005	0.82604		6	6	35.2	15.5922	12.5502	19.5238	17.4318	15.9675	17.4726	13.9177	17.2024	12.0586	13.4926	16.8291	15.353	18.1223	17.1339	12.4913	13.8822	12.0448	13.3012	14.6227	12.5489	12.9507	13.2207	13.6797	14.2042	12.8095	17.1314	14.3514	15.0639	13.3278
O43681	ATPase ASNA1	ASNA1	0.0285541	1.11606	+	0.483256	0.947341		0.0381261	1.86387	+	0.419515	0.710231		0.0320941	1.37865	+	3	3	18.1	16.6381	15.5723	16.5936	15.8972	16.9357	15.394	16.8144	13.321	15.57	15.8741	16.4337	17.5084	16.2687	15.7922	14.5276	13.3718	15.0035	12.9984	16.4765	14.375	13.403	15.3313	12.7625	12.6264	12.5076	15.5531	15.8619	14.4793	12.9587
Q9NVI7	ATPase family AAA domain-containing protein 3A	ATAD3A	0.18692	0.516818		0.493556	0.69967		0.528019	0.457867		0.632898	0.410084		0.192467	0.58588		9	9	14	13.3867	12.168	16.5686	13.436	12.9111	12.7052	12.8112	13.1481	12.9142	12.3264	13.5935	14.0915	13.081	11.0338	11.2934	12.9899	14.6435	13.7353	13.7876	12.9861	13.1216	15.7234	12.7343	14.2421	14.0586	14.8555	13.8897	13.1574	13.4532
Q9UG63	ATP-binding cassette sub-family F member 2	ABCF2	0.0239849	0.797151	+	0.349034	0.834638		0.106917	1.00948		0.364968	0.612056		0.0340106	0.916918	+	2	2	4.5	13.6167	12.7135	15.6996	14.4325	14.8047	14.5961	15.2249	15.3722	13.1002	13.2791	14.7511	13.5377	15.0306	14.4911	13.4612	12.9085	12.7229	12.8891	14.1231	12.3129	12.2812	14.6508	11.6079	12.2034	13.1874	14.3324	13.7478	14.1597	12.4112
P53396	ATP-citrate synthase	ACLY	0.0167156	0.735298	+	0.507362	0.48181		0.0424	1.10901	+	0.210576	0.670908		0.0383382	0.776962	+	12	12	16.7	17.1613	16.9741	17.2685	16.9904	17.5883	16.726	17.9966	16.3744	16.9096	16.5441	16.6047	17.801	16.6806	16.1183	16.2861	15.1321	16.8163	16.9355	15.1945	15.8274	16.6064	17.0953	15.9775	17.0027	16.5972	16.6559	16.7997	16.4961	16.3405
P17858	ATP-dependent 6-phosphofructokinase, liver type	PFKL	0.546907	0.212045		0.863269	-0.146953		0.338559	0.57721		0.719166	0.240196		0.667618	0.193829		19	17	36.2	16.8044	15.7589	17.0139	14.2709	17.2196	16.5237	17.6219	16.7916	16.8886	17.1686	17.1254	16.5303	15.9163	15.9257	15.9197	15.8449	16.3568	15.2612	16.9721	16.4517	15.3528	16.7483	16.2639	16.7013	16.9806	17.4571	16.856	17.5257	15.6832
P08237	ATP-dependent 6-phosphofructokinase, muscle type	PFKM	0.544941	0.250852		0.777879	0.308907		0.968389	0.0416153		0.629468	0.355524		0.739883	0.183122		9	8	21.2	16.5829	12.2319	15.8625	14.9431	16.5824	15.369	16.0299	15.3176	16.9435	15.9373	16.1718	15.4602	15.6872	15.589	15.0179	15.4458	14.7793	13.5725	15.5906	15.8081	15.2726	13.5832	15.0979	14.5352	16.3374	15.8658	14.4988	15.5595	16.1562
Q01813	ATP-dependent 6-phosphofructokinase, platelet type	PFKP	0.798568	0.150988		0.828756	0.310622		0.912335	0.12927		0.972399	0.0361742		0.746813	0.22528		13	11	24.2	16.9782	12.2492	16.8712	14.0486	16.5175	16.4396	17.1971	13.1565	17.4202	16.8466	16.1357	15.5542	15.5419	15.3574	15.6363	15.7348	15.3939	13.957	18.0341	16.6889	15.0306	15.3711	15.2973	16.243	16.1773	16.797	16.7897	17.514	15.4091
Q08211	ATP-dependent RNA helicase A	DHX9	0.13391	0.570547		0.715353	0.419842		0.15189	1.08121		0.706086	0.322459		0.119485	0.731074		20	20	21.3	17.5885	16.4432	15.7649	14.5165	18.0398	16.1858	19.0319	16.6271	17.5842	17.3857	17.3354	18.9499	16.2095	16.9564	16.4977	16.8714	16.7487	16.8599	18.0193	16.796	16.8179	17.3217	16.6481	17.2538	17.2706	18.0767	17.2181	17.0265	16.5245
Q92499	ATP-dependent RNA helicase DDX1	DDX1	0.027875	0.813939	+	0.732202	0.349219		0.0446667	1.32874	+	0.253901	0.819764		0.0647926	0.81017		6	6	13.8	17.5927	16.6396	17.0662	16.1372	17.4619	16.8549	18.1783	16.4232	17.6078	16.8476	17.6425	18.4606	17.057	16.9191	15.8336	15.2867	15.6623	15.9849	15.0173	16.0679	16.0956	16.504	15.487	16.4029	17.1039	16.4254	16.9296	16.3502	15.2195
Q9NUU7	ATP-dependent RNA helicase DDX19A	DDX19A	0.0161546	0.929405	+	0.492865	0.726451		0.222898	0.861754		0.152526	1.14466		0.0787351	0.790123		4	4	12.3	14.2755	14.0801	15.0233	13.5084	15.2072	13.8645	15.9564	13.8918	14.5738	13.6253	12.7533	16.1436	14.2994	13.7901	12.8501	13.4737	11.9313	13.179	12.796	12.244	13.2593	14.1829	12.7999	13.149	14.4832	17.2333	14.5807	12.167	13.7764
O00148	ATP-dependent RNA helicase DDX39A	DDX39A	0.00389474	1.15261	+	0.357238	0.946572		0.01984	1.63273	+	0.171622	0.971995		0.0097037	1.26947	+	7	2	22.2	15.6138	13.9304	15.1854	13.1094	16.1634	14.431	16.5695	15.5847	15.6637	15.4796	15.2137	15.8147	16.171	14.6395	14.303	13.5841	14.3523	15.4525	15.3152	14.1888	15.4453	16.2349	12.7364	14.7467	16.0099	16.2397	14.9181	15.2975	16.1849
O00571	ATP-dependent RNA helicase DDX3X	DDX3X	0.53918	0.168297		0.757268	0.213828		0.56952	0.258662		0.907253	0.0653237		0.463964	0.234926		17	15	31.1	16.2833	15.6473	17.1402	16.0681	16.5671	15.8146	17.1241	16.4747	16.1093	15.8258	16.151	17.2495	16.6926	16.0918	17.2798	17.4679	16.4289	16.7801	17.2739	16.127	16.3407	17.1778	16.5208	16.9206	17.7641	17.7233	16.6822	17.1473	16.3875
P20160	Azurocidin	AZU1	0.310844	1.06711		0.705867	1.07067		0.352157	1.77513		0.815094	0.549271		0.244533	1.40218		8	7	49	18.8179	13.4923	16.4315	13.421	18.3144	13.3407	19.3697	13.4441	16.7177	18.921	12.7207	21.1587	13.6948	12.9829	12.7951	14.0447	19.3491	19.8434	20.1784	12.8434	20.4657	18.9229	19.0961	13.0184	17.4745	19.0443	20.632	18.6972	21.6255
O95816	BAG family molecular chaperone regulator 2	BAG2	0.928891	0.0534673		0.998717	-0.00240263		0.898256	-0.124601		0.808258	0.228683		0.933422	-0.0599076		5	5	36	15.9482	11.5771	15.5732	14.5675	15.0866	15.5164	15.954	12.7377	16.6197	15.1651	15.0179	15.6878	15.2097	15.7707	13.1527	15.5011	14.5644	13.1703	15.304	14.5509	13.376	13.4082	12.6016	15.5675	16.2385	14.6639	15.5542	15.4785	14.09
P02730	Band 3 anion transport protein	SLC4A1	0.228804	-0.811868		0.565231	-1.09556		0.231378	-1.55187		0.979352	-0.0415706		0.0959091	-1.3103		13	13	25	18.8487	16.3759	20.8752	18.5001	18.6943	17.8129	15.7882	20.2199	12.6114	18.5477	18.4168	17.8601	19.8516	16.2692	16.0527	17.477	20.0062	18.9128	18.073	19.5445	19.6075	17.7193	21.7083	19.6374	18.4426	16.3083	17.5158	16.9389	19.0382
O43491	Band 4.1-like protein 2	EPB41L2	0.912311	-0.0445704		0.870569	-0.138349		0.759261	-0.183917		0.841689	0.133501		0.697016	-0.159793		8	8	10.8	16.9734	15.6497	15.8066	16.2294	15.5798	17.2282	16.2988	16.9492	16.4794	16.2323	16.6829	15.4558	16.7032	16.3643	17.129	17.464	15.6762	16.6938	15.0987	16.7776	15.6635	16.238	16.8313	16.8927	18.0111	16.9067	16.8866	16.4742	16.8417
Q9Y2J2-4	Band 4.1-like protein 3	EPB41L3	0.251337	-0.770768		0.705225	-0.738273		0.41895	-1.02916		0.676567	-0.60943		0.272326	-0.875163		4	4	5.2	17.0448	17.6579	17.6356	17.8025	17.4225	17.9722	16.5358	18.0617	17.3835	17.0342	17.7201	13.1843	17.9585	17.7524	16.4536	16.8606	17.0292	17.1022	12.6796	16.2031	17.0929	12.9399	13.649	16.8882	17.4928	12.5625	15.5146	16.438	12.945
P50895	Basal cell adhesion molecule	BCAM	0.0958774	-0.753875		0.543548	-0.748955		0.0540455	-1.27763		0.631655	-0.376987		0.0636719	-0.997745		6	6	14.8	13.878	14.2042	13.6705	13.9466	12.4413	15.91	13.3113	16.0253	12.9432	12.4355	12.0705	12.902	14.3207	13.8247	14.8061	14.9966	12.813	13.426	13.8214	15.5172	13.1774	13.0279	16.4631	15.2243	15.6961	13.4409	12.7921	15.0296	13.1419
P98160	Basement membrane-specific heparan sulfate proteoglycan core protein	HSPG2	0.0191688	-0.702877	+	0.469651	-0.585962		0.0526667	-1.05423		0.357383	-0.543008		0.029575	-0.806322	+	96	96	34.6	20.3215	19.428	19.6665	20.8716	18.8963	20.4048	19.7814	20.8766	19.1946	19.8635	20.3874	19.5458	20.0653	20.5988	20.7961	21.0792	20.1023	20.5859	20.6754	20.5183	20.2968	19.1387	20.6366	20.9487	20.844	19.9951	20.8418	20.66	18.1216
Q9Y6E2	Basic leucine zipper and W2 domain-containing protein 2	BZW2	0.00468817	1.30001	+	0.32031	1.21318		0.0562198	1.63608		0.224331	1.12664		0.0131358	1.41219	+	2	2	7.2	12.6635	13.4779	15.648	14.7172	15.9901	14.3435	16.217	11.6124	14.7289	13.6422	13.7918	16.3411	15.55	12.6007	13.2259	12.3489	12.3936	13.49	15.8841	13.2458	12.6503	16.0173	12.9801	12.3324	13.0095	16.4574	14.1651	15.0834	12.9532
P35613	Basigin	BSG	0.0461497	1.00219	+	0.602481	0.720279		0.273074	0.987448		0.204596	1.24357		0.154364	0.846006		2	2	7	16.8424	16.1806	15.263	16.1311	16.6986	16.5689	17.857	15.9615	12.5238	14.9599	15.7669	16.9844	16.3021	15.2548	13.496	15.1889	14.499	14.0527	13.1672	12.6653	13.1326	14.9142	12.5862	14.3001	15.2959	16.9415	16.3622	16.2485	17.3253
P02749	Beta-2-glycoprotein 1	APOH	0.200217	1.24908		0.842733	0.541276		0.475874	1.26221		0.326301	1.81865		0.470376	0.88054		6	6	19.7	18.3915	20.142	18.1388	18.5124	20.2692	18.5512	18.1537	18.9215	19.2003	20.0647	19.0346	19.6408	18.0156	18.6447	13.7131	13.2554	11.5992	13.3251	13.354	14.252	13.3578	12.5277	12.782	12.6797	13.8219	12.4405	13.1674	12.7839	12.3272
Q13425	Beta-2-syntrophin	SNTB2	0.251142	-0.532699		0.361813	-0.992529		0.338321	-0.822347		0.964912	0.0541782		0.0716986	-0.912444		8	8	15.6	16.5299	15.8639	15.8022	13.8842	14.5578	15.9398	15.9469	16.5983	13.5368	15.8392	16.7996	16.1163	16.5888	16.5275	16.5576	16.6813	15.9574	15.6486	14.9667	15.5881	13.0205	15.2302	16.0341	16.7024	17.0372	15.975	16.1957	15.8811	15.5603
Q562R1	Beta-actin-like protein 2	ACTBL2	0.0898036	1.27889		0.58775	1.06536		0.229057	1.66356		0.445386	1.17383		0.121368	1.34687		13	5	33.2	16.137	17.8381	15.9352	19.3505	16.5549	18.6175	15.6556	18.5796	17.7961	16.2306	16.4605	13.9515	18.7729	19.5378	12.3842	13.0458	11.9405	12.9632	16.255	14.2859	13.4454	12.6862	12.3581	12.3829	13.7847	18.7505	12.9975	13.3453	13.3443
P25098	Beta-adrenergic receptor kinase 1	ADRBK1	0.0259856	0.734371	+	0.367661	0.755131		0.158288	0.787241		0.29472	0.678935		0.0476761	0.770242	+	4	4	8.6	13.6892	12.5473	13.906	13.5853	14.5361	12.0188	14.6778	14.5541	13.3834	12.4005	13.4881	15.1255	12.7178	13.1684	12.2765	13.0828	12.3648	13.468	13.1088	13.3156	13.3034	14.1183	13.5032	12.9587	12.1616	14.6661	13.056	12.3012	12.0248
Q8WYA6	Beta-catenin-like protein 1	CTNNBL1	0.0228976	0.848404	+	0.313481	1.09136		0.307549	0.713252		0.294795	0.747916		0.0502431	0.913425	+	2	1	5.2	12.2552	11.5648	13.8209	13.3399	12.4803	12.2639	14.6753	13.8195	14.6926	12.0057	11.2356	16.1132	13.0924	13.3017	13.7236	13.2047	13.2058	12.1528	12.9209	13.1284	13.9363	13.5101	14.0876	12.3252	13.0875	14.1854	13.578	12.6549	13.4365
P08236	Beta-glucuronidase	GUSB	0.233825	0.564943		0.343771	1.17237		0.581151	0.542217		0.941102	0.0844844		0.109547	0.875828		7	7	13.2	12.7719	12.9546	13.5124	13.7144	11.6537	14.8295	16.2426	13.12	12.2442	12.5026	12.0785	15.4415	14.3134	12.4168	15.8139	14.2026	14.3971	13.6752	12.593	14.2936	13.8187	14.0528	11.922	13.1196	13.7727	13.6032	13.0976	14.1044	13.2734
P06865	Beta-hexosaminidase subunit alpha	HEXA	0.170043	0.55896		0.913121	0.129263		0.124554	1.10977		0.54257	0.509941		0.213593	0.590679		6	6	11	16.0479	15.6616	16.4164	15.3318	15.8584	15.1225	16.5814	13.8143	15.8128	14.3322	15.0136	17.0201	15.0944	15.0377	14.348	14.9197	14.8734	15.2544	13.1893	13.0971	12.8898	15.2178	14.6796	14.1938	16.4334	15.9316	16.1282	15.4809	13.167
P07686	Beta-hexosaminidase subunit beta	HEXB	0.118847	0.984454		0.716119	0.680053		0.419956	0.918138		0.286173	1.28174		0.304844	0.792093		2	2	7.7	17.5262	17.1792	17.1397	17.2752	13.3355	16.7419	17.8419	17.9209	16.5963	17.3511	16.5356	15.7807	17.3714	16.0281	13.0276	14.342	13.1129	14.4924	12.3634	13.2644	15.9775	12.8736	12.0116	12.4394	13.7657	17.5275	17.0495	16.6084	16.9435
Q3LXA3	Bifunctional ATP-dependent dihydroxyacetone kinase/FAD-AMP lyase (cyclizing)	DAK	0.0871968	0.82551		0.337463	1.16398		0.252379	0.941234		0.59338	0.464417		0.0640373	1.05916		4	4	13	15.9027	13.4439	15.7423	13.3463	16.5691	15.9478	16.9541	15.9663	16.0687	15.9113	15.9745	16.808	16.5562	15.43	12.9341	16.674	16.4311	16.2666	16.031	16.7647	16.355	16.8202	12.7991	12.645	17.0327	17.8164	16.1678	16.7823	16.4288
P07814	Bifunctional glutamate/proline--tRNA ligase	EPRS	0.882881	0.0933756		0.994747	0.0110832		0.795905	0.259057		0.972037	0.0402099		0.858819	0.127777		11	11	10.9	12.5643	12.3373	15.7087	13.081	14.7677	15.0965	15.1969	14.6333	13.7944	14.6422	14.9693	12.5392	14.8112	14.3926	13.6932	13.6628	13.548	12.1211	16.5476	12.6118	12.7985	12.7131	12.3667	13.0075	13.4102	12.4854	13.4657	13.6556	11.4316
P31939	Bifunctional purine biosynthesis protein PURH	ATIC	0.0105409	0.97518	+	0.467203	0.488821		0.0454571	1.41417	+	0.0573684	1.05384		0.0460779	0.924282	+	15	15	42.1	16.7876	15.9857	17.0352	16.6307	17.6997	17.1342	17.8559	17.1527	16.6264	16.44	17.1194	17.3366	17.6303	17.0268	16.098	15.9882	15.8166	14.3797	16.0552	16.1263	15.9244	17.5379	16.2121	16.6	17.1519	16.5097	16.5427	16.9465	16.8192
Q9Y223	Bifunctional UDP-N-acetylglucosamine 2-epimerase/N-acetylmannosamine kinase	GNE	0.567038	0.214511		0.954123	-0.0635809		0.864294	0.130366		0.43804	0.503237		0.961523	0.027688		4	4	7.8	12.5756	12.832	13.3622	14.2866	12.6292	13.4987	14.9646	14.1582	12.4	12.788	12.4369	15.5027	13.5134	12.148	11.5588	13.9223	12.5984	13.532	13.2868	13.7112	13.1419	14.6044	12.7716	14.8886	14.8587	13.0702	14.0639	13.002	13.9892
P21810	Biglycan	BGN	0.828019	0.139601		0.871623	-0.266576		0.706553	0.356565		0.764942	0.314136		0.976216	0.0266669		8	8	29.3	15.0698	12.9061	12.6219	12.1166	13.3257	12.5882	14.546	12.1359	11.8283	17.9934	17.5379	15.9826	13.1614	13.2983	14.0159	13.2136	11.5711	14.076	13.2243	12.718	13.6435	13.0211	12.0868	13.3285	13.4593	12.8062	13.2885	13.0155	12.931
P53004	Biliverdin reductase A	BLVRA	0.0885242	0.877678		0.506058	0.726866		0.295612	0.731758		0.255775	1.10719		0.154144	0.729168		4	4	13.9	16.033	16.7412	16.5625	15.7372	17.2952	15.4748	17.0026	16.6945	16.994	17.0496	16.0616	16.7534	16.4845	15.85	14.476	15.1085	12.5616	12.6042	18.1637	12.7072	16.8194	15.2813	13.3397	15.4895	15.1824	16.4095	17.0266	17.3192	14.246
P43251	Biotinidase	BTD	0.875283	0.0996238		0.921124	-0.126284		0.878858	-0.171133		0.603254	0.481372		0.83704	-0.147389		2	2	5.5	14.2085	17.138	14.7931	15.4407	15.4639	15.5992	14.3078	12.6898	15.4525	12.3522	14.4712	15.0018	14.5166	14.6091	13.45	15.51	12.9289	13.7138	11.592	14.6572	12.4566	12.9951	14.5572	13.997	13.9432	15.6278	14.2194	13.4514	12.2809
Q13867	Bleomycin hydrolase	BLMH	0.873698	-0.101943		0.802679	0.342579		0.888943	0.162266		0.481787	-0.657795		0.693547	0.257726		8	8	20	12.6967	13.2919	13	14.0944	13.5572	13.5739	13.7812	12.798	15.8119	13.294	13.0804	13.4468	12.4019	14.0714	13.2217	13.8175	15.5474	14.4979	13.306	14.2377	16.0497	17.2962	15.1804	14.0948	13.0146	14.2685	13.3727	15.9111	15.8658
Q9NSY1	BMP-2-inducible protein kinase	BMP2K	0.232752	0.634221		0.746405	0.477218		0.296856	1.05256		0.681547	0.458433		0.235239	0.747966		2	2	2.2	15.2038	13.436	16.4375	16.815	14.3293	16.4336	16.094	16.4577	13.4054	15.4651	15.7632	16.2495	16.5308	16.0873	13.4002	13.1312	12.0305	13.6949	13.0951	13.6179	12.464	14.0484	12.9221	12.3247	14.8282	13.3306	12.5582	13.5127	12.5501
Q9H3K6	BolA-like protein 2	BOLA2	0.00128	1.31218	+	0.296636	0.963617		0.0104762	1.61758	+	0.0365714	1.37527	+	0.00708333	1.27136	+	2	2	29.1	15.3334	15.0495	15.6548	15.5226	15.2058	15.6578	16.0408	16.089	14.6755	15.2741	15.3394	14.9676	15.3497	15.1515	13.1513	13.7286	13.1139	13.8907	14.3626	13.1105	13.4553	14.554	13.4705	12.7956	13.5909	13.661	13.0645	13.2975	15.3393
P13727	Bone marrow proteoglycan	PRG2	0.706265	-0.280548		0.922026	0.187944		0.935489	-0.131794		0.544441	-0.772044		0.973065	0.0374793		7	7	34.2	17.5816	16.5878	17.4591	14.7564	18.5236	15.0679	19.2525	16.9388	20.0791	17.6919	16.511	18.6514	17.0702	15.3108	20.5545	20.7029	20.5573	21.3164	19.9035	20.754	20.0774	21.4517	20.1231	20.2293	21.7519	20.5004	21.3176	21.7476	18.8724
P54687	Branched-chain-amino-acid aminotransferase, cytosolic	BCAT1	0.439168	0.275453		0.862014	-0.166486		0.154696	0.793561		0.680967	0.260233		0.52379	0.285301		3	3	7	12.8464	14.4626	13.7988	14.6526	14.1457	13.1779	14.3989	12.9224	12.4896	13.687	13.9801	13.8458	13.1742	13.0413	13.5894	12.4503	12.2632	13.6382	13.1116	12.8074	14.2026	13.1279	13.3221	12.6744	13.2823	12.8545	14.7395	14.4812	12.9881
O75363	Breast carcinoma-amplified sequence 1	BCAS1	0.377622	-0.488002		0.343044	-1.17178		0.965508	-0.0716513		0.835814	-0.231349		0.327265	-0.654071		5	5	8	13.2738	15.1093	15.6734	17.7202	12.9844	17.0459	16.6774	15.2406	13.6442	14.3366	14.2828	13.0855	13.7588	14.1976	13.7075	12.932	15.3022	13.7081	13.9404	15.1644	14.3112	12.9615	16.1617	11.1255	12.8636	12.8572	15.7616	15.2614	12.8284
Q96CX2	BTB/POZ domain-containing protein KCTD12	KCTD12	0.842544	-0.0643463		0.976814	0.0241809		0.901364	-0.0639953		0.788368	-0.137033		0.969728	-0.0173138		16	16	44.3	18.8982	18.8835	18.7325	18.8719	19.7642	18.6371	19.2647	19.3803	19.4266	18.9728	19.2098	19.7308	19.2001	18.7334	19.3819	19.6242	18.9435	19.4407	18.9234	19.4125	19.3509	18.4792	19.0065	19.0736	20.1656	19.8991	20.198	20.15	19.2654
P11586	C-1-tetrahydrofolate synthase, cytoplasmic	MTHFD1	0.163321	0.74842		0.493463	0.892247		0.227054	1.11292		0.699481	0.365651		0.116664	0.996094		9	9	13.4	16.8167	16.934	17.2841	17.6473	16.7708	16.2023	16.8613	17.5866	16.1204	16.0339	16.304	17.2558	17.6671	16.6294	16.8813	13.2173	16.8456	16.9451	16.7403	16.2715	11.7225	17.3472	11.9444	17.3345	13.4391	17.247	16.5685	12.2032	16.2145
P04003	C4b-binding protein alpha chain	C4BPA	0.413783	0.532272		0.973864	0.0591085		0.82431	0.23935		0.366871	1.13244		0.856945	0.143928		13	13	27	19.3576	21.2808	19.7317	19.3846	19.6387	19.1242	18.221	19.9593	20.1368	20.8506	19.3342	19.446	19.7574	20.0352	13.557	18.087	17.8512	17.2503	13.3932	16.4329	17.6889	15.5793	17.4219	16.1983	17.0374	15.0278	15.9238	16.6831	19.4799
P27708	CAD protein	CAD	0.0028	1.32881	+	0.3536	0.772782		0.0153333	1.64824	+	0.0514286	1.55143		0.01125	1.18476	+	16	16	10.9	16.6419	16.1959	16.3576	16.7756	16.824	15.651	16.4332	17.4417	15.7696	15.9283	16.3171	16.6852	16.9711	16.1064	13.2185	13.1637	14.6691	13.6846	16.4151	12.7685	15.0792	16.1763	13.8343	14.9966	15.2652	16.5576	15.152	14.8537	14.6667
P12830	Cadherin-1	CDH1	0.002	1.70943	+	0.157714	1.73871		0.098146	1.63593		0.0728571	1.73893		0.01248	1.69035	+	7	7	8.3	14.3759	12.7206	12.9596	13.0144	15.6428	17.3475	16.235	15.9694	15.4484	15.8621	12.2968	15.6879	16.51	12.3001	13.8955	13.0628	13.005	13.4889	13.2109	13.1851	12.3469	16.3958	12.4804	12.2297	13.6422	16.5563	13.5575	14.6178	15.9681
P55290	Cadherin-13	CDH13	0.933566	-0.0485255		0.692594	-0.490595		0.778382	-0.232889		0.633377	0.44725		0.492	-0.369322		3	3	7.2	14.963	12.591	14.9295	15.7367	13.2936	14.3094	13.5467	15.7597	12.1051	15.2419	14.8623	13.8674	16.0216	15.319	12.56	13.2421	11.9389	13.6109	15.4678	11.9768	13.1006	13.4972	16.0816	14.6402	14.1668	12.1508	12.7416	12.0619	13.9876
Q12864	Cadherin-17	CDH17	0.429668	0.426923		0.705166	0.589765		0.697101	0.443088		0.811181	0.281932		0.453407	0.520741		4	4	9.6	14.7663	12.584	15.7641	13.3413	13.1146	16.6736	12.8404	13.4405	12.9696	13.3208	12.4684	13.7774	17.0656	13.88	13.1605	13.8889	12.9719	14.6877	16.0022	13.9127	12.6271	13.7755	12.9399	13.0025	13.577	12.73	12.8441	13.2812	13.4879
Q99653	Calcineurin B homologous protein 1	CHP1	0.0444457	0.945065	+	0.425741	0.978762		0.195554	1.0153		0.354335	0.866416		0.0625815	0.995955		4	4	26.2	16.1572	12.9964	16.0072	13.8372	14.8918	14.0875	16.7922	12.2657	14.9921	14.9311	12.5447	13.599	15.8252	12.5718	12.634	12.6894	12.458	13.0814	15.9896	12.3217	14.9693	15.6989	14.1212	12.8367	12.559	16.4644	14.6777	14.8678	13.5525
A8K7I4	Calcium-activated chloride channel regulator 1	CLCA1	0.107255	-1.35303		0.469164	-1.516		0.704939	-0.649295		0.295699	-1.73149		0.260781	-1.10814		21	20	29	13.1976	19.4665	18.6978	15.9088	16.1083	21.2423	14.9225	12.7552	16.2221	17.3888	13.0592	15.7281	16.551	19.3654	20.5491	13.7792	15.5899	12.7609	13.5409	19.362	13.4103	15.6226	18.7059	16.0256	14.1076	12.9724	16.6512	18.7676	13.2452
O75746	Calcium-binding mitochondrial carrier protein Aralar1	SLC25A12	0.398336	-0.574074		0.737986	-0.637099		0.713365	-0.492488		0.680841	-0.581844		0.493888	-0.569047		12	9	27	15.5582	14.1676	18.7387	17.3724	13.6206	15.0267	14.6088	14.1716	12.4619	13.5691	15.9685	12.6506	17.013	16.5256	16.1821	16.4497	17.0725	13.2912	18.0765	17.3115	13.4344	17.0781	15.9752	17.6717	16.9749	17.8191	17.0077	16.3778	12.6804
Q9UJS0	Calcium-binding mitochondrial carrier protein Aralar2	SLC25A13	0.796513	0.229086		0.705995	0.859133		0.982312	-0.0629934		0.971164	-0.0739842		0.687363	0.425191		9	6	19.3	15.3978	13.4024	19.0621	17.4944	15.3812	16.4438	16.0884	17.1325	11.8564	12.1509	14.0813	13.5853	17.2473	15.718	16.9342	16.6005	17.1438	16.5329	15.6903	12.7546	16.879	18.7616	12.7299	17.1501	17.1557	18.6934	16.9074	17.1067	12.9702
Q6NUK1	Calcium-binding mitochondrial carrier protein SCaMC-1	SLC25A24	0.827091	0.149385		0.864643	0.268753		0.981945	0.0366957		0.921317	0.133675		0.84678	0.15955		3	3	11.5	14.6744	12.7606	17.8225	16.4145	14.8378	14.1634	15.1657	12.7507	12.9747	12.5245	14.5316	14.5088	16.3371	12.7117	16.0542	15.5771	15.9981	14.4099	17.6018	15.966	16.3071	16.1627	15.6232	15.8567	16.0429	17.861	16.5977	16.7411	15.2036
Q05682-3	Caldesmon	CALD1	0.273437	0.923773		0.926444	-0.217551		0.419242	1.29034		0.314379	1.59099		0.667471	0.492045		11	3	19.2	18.7843	19.412	18.8011	19.8723	18.3159	19.7032	17.9448	19.925	19.5339	18.4491	19.5427	18.3608	19.0604	19.921	14.6668	13.1498	13.8584	12.2802	13.6403	15.347	12.4364	12.4584	13.1159	16.2093	16.7173	13.452	15.7665	16.1645	13.1636
Q9NZT1	Calmodulin-like protein 5	CALML5	0.340504	-0.421535		0.919064	-0.139442		0.488306	-0.577508		0.54344	-0.538904		0.544014	-0.34559		13	13	89	18.5823	16.246	16.2232	17.5467	17.6033	17.4561	14.7917	17.4741	16.9985	18.7191	17.4178	16.4752	19.0878	18.1527	18.7088	16.4737	18.1124	17.2611	16.3442	17.0164	17.5453	18.6404	18.2198	18.5549	17.2633	17.6829	17.64	18.7533	18.96
P27824	Calnexin	CANX	0.296367	0.568607		0.997153	-0.00611017		0.384557	0.872071		0.446456	0.818128		0.558428	0.407152		7	7	14.9	15.5563	13.6471	16.7814	12.9072	14.6649	15.62	13.9553	15.706	12.9531	13.1909	15.1164	13.0899	16.2101	15.5141	12.3999	12.8717	12.1999	13.9026	12.9	12.0459	12.0245	12.7313	13.7919	12.8163	14.283	13.1914	13.0535	12.7045	12.5159
P04632	Calpain small subunit 1	CAPNS1	0.0510955	1.30381		0.688889	0.764589		0.0420155	2.22311	+	0.374303	1.07641		0.0693213	1.45095		13	13	77.2	16.6549	16.4861	17.9216	16.3442	16.8435	17.257	18.3113	17.0616	17.0993	18.0327	18.2569	17.2586	17.1102	17.5066	13.8677	13.3519	13.4764	13.814	17.5538	12.8674	13.6291	14.2374	14.0238	13.2433	13.9577	14.3897	12.4955	14.7923	13.1557
P07384	Calpain-1 catalytic subunit	CAPN1	0.314502	0.266974		0.560409	0.383783		0.430175	0.299767		0.744806	0.147554		0.258222	0.344246		21	21	39.5	17.0044	17.064	17.2214	17.602	17.4279	17.8621	17.6213	17.7029	17.4131	17.2855	17.29	16.5002	17.9005	17.3118	17.8629	16.3991	16.6422	16.4789	16.8543	16.9416	16.4831	17.7612	17.0377	16.6848	17.3976	17.1248	14.9265	17.5805	16.844
P17655	Calpain-2 catalytic subunit	CAPN2	0.926277	0.0556643		0.997107	-0.00482596		0.720235	0.327823		0.931808	-0.0927776		0.825218	0.151715		14	14	24.1	16.7899	14.137	16.2194	14.635	16.0652	16.1096	17.6119	14.044	16.783	16.6967	16.7691	16.2702	15.4413	15.9278	15.9597	13.747	15.4719	13.8123	17.3792	16.0639	15.5204	15.6081	13.9121	16.3233	15.254	16.223	16.6804	17.025	14.4244
P51911	Calponin-1	CNN1	0.746766	-0.270845		0.819111	-0.537017		0.674666	-0.722939		0.885883	0.275727		0.528018	-0.62451		20	20	65	21.2028	21.0511	20.7772	22.953	18.5633	21.8295	19.6468	22.3707	22.0911	20.9737	20.521	19.32	22.0697	22.0151	20.371	18.7871	18.47	17.7581	17.7211	19.4747	17.5713	17.3188	20.2086	20.0802	19.4148	14.7692	18.4021	17.8369	17.1988
Q99439	Calponin-2	CNN2	0.137498	0.72941		0.869305	0.239933		0.124342	1.34264		0.474252	0.683908		0.214853	0.758852		2	2	10.7	15.1815	13.9894	16.1714	13.0479	15.2112	13.4085	16.3067	13.0158	13.8124	14.8139	15.9399	15.6192	13.0028	14.9056	13.4557	14.0278	12.2807	12.6381	13.4547	13.197	12.2295	12.3889	14.2874	11.7918	14.3775	13.8426	12.0112	13.4547	12.7935
P10644	cAMP-dependent protein kinase type I-alpha regulatory subunit	PRKAR1A	0.669826	-0.129602		0.722951	-0.268666		0.682358	-0.222332		0.933319	0.0516168		0.471957	-0.246862		7	7	27	18.7382	18.7596	18.1383	19.4317	17.8421	18.6827	17.4072	19.3549	18.1589	18.1064	18.2797	17.8495	18.9934	18.1857	17.2909	17.8904	18.0242	17.9443	17.8696	17.7423	18.1277	17.3481	18.1914	18.4481	18.5769	17.3935	18.0077	18.2587	18.2344
P13861	cAMP-dependent protein kinase type II-alpha regulatory subunit	PRKAR2A	0.59029	0.1436		0.923341	0.0659021		0.756318	0.138351		0.654389	0.210988		0.768983	0.0999956		12	10	44.3	17.6035	16.6409	17.6691	18.1205	16.7725	17.9429	17.5097	17.9859	17.2025	17.0874	17.0542	17.4086	18.1508	17.452	17.6805	17.6354	17.3635	17.1969	16.3881	17.7472	16.4561	17.3474	17.5534	17.8458	18.359	18.5388	17.9511	18.2526	17.3721
P31323	cAMP-dependent protein kinase type II-beta regulatory subunit	PRKAR2B	0.241347	-0.630127		0.349427	-1.00862		0.336449	-0.931057		0.93072	-0.101596		0.0980536	-0.972118		7	5	29.4	16.2769	15.3199	13.4233	14.5126	16.74	16.2823	15.5224	15.3082	15.9871	15.5698	16.375	14.3506	15.3331	16.0969	13.0062	17.4465	16.9838	13.0208	17.0175	13.9	12.7801	15.8789	17.3771	17.5124	17.5244	16.8487	13.9654	16.4975	13.0507
Q08499-6	cAMP-specific 3,5-cyclic phosphodiesterase 4D	PDE4D	0.0855144	-1.52337		0.635262	-1.16699		0.0980506	-2.44392		0.524858	-1.14546		0.0810316	-1.7679		4	4	9.4	16.1103	17.3669	13.8363	18.2065	13.691	17.0165	13.8434	17.6657	18.7987	12.5169	17.93	12.9344	16.7629	16.8636	20.5001	20.2225	19.7976	20.2693	13.6793	12.8986	20.3193	13.9329	19.6971	20.1446	20.8772	19.1886	16.2019	19.2523	19.7579
Q9BSD7	Cancer-related nucleoside-triphosphatase	NTPCR	0.286362	0.552694		0.734489	0.490636		0.153485	1.21895		0.917634	0.118921		0.163262	0.833371		5	5	27.9	15.324	12.3622	16.4792	15.3217	15.8378	12.6788	15.2604	14.2216	15.0582	12.9441	15.2837	12.7342	15.9885	12.7377	15.7624	15.4402	12.798	15.1365	15.3946	14.8667	11.586	14.1682	12.8669	15.2255	15.9963	15.7159	15.8952	16.5853	13.2716
Q8IV04	Carabin	TBC1D10C	0.657124	0.151118		0.691218	0.302663		0.900655	0.0830843		0.911062	0.0766052		0.603861	0.199332		2	2	4	13.3415	13.5787	13.1427	12.4704	13.426	12.5348	13.1912	13.9232	13.2317	13.0835	12.0872	13.9253	14.5218	12.5037	12.5977	13.7392	13.1306	13.6304	12.4475	13.4561	13.0222	13.9599	13.1448	12.8511	12.862	12.6932	12.8852	12.5759	13.1694
P00915	Carbonic anhydrase 1	CA1	0.881084	0.112147		0.850382	-0.308859		0.707377	-0.415372		0.412673	0.840256		0.637146	-0.358983		5	5	27.6	12.5696	13.1999	17.1561	15.4171	15.2507	16.8468	13.7647	16.2786	15.2507	16.7973	14.8435	15.8074	15.5853	13.662	13.2432	13.1419	12.8835	12.8992	13.8502	12.5385	13.4831	13.1626	12.6111	13.3325	13.623	12.1626	12.8487	13.0845	12.4126
P16152	Carbonyl reductase [NADPH] 1	CBR1	0.308897	0.277147		0.739682	0.212424		0.722847	0.158509		0.401639	0.416384		0.546562	0.187052		10	8	45.1	18.7013	17.9941	17.9268	19.1028	17.978	18.545	17.5764	18.6584	18.6449	18.2165	18.2562	18.0943	18.5125	18.1966	18.5941	18.186	17.7542	17.6359	16.1427	18.3829	17.0092	18.0961	18.2992	18.229	18.9309	18.9888	18.4429	18.0981	18.7128
Q9UI42	Carboxypeptidase A4	CPA4	0.830001	0.11141		0.859368	0.191548		0.981696	-0.0322396		0.878221	0.150315		0.888682	0.086236		2	2	5	13.2623	13.7719	13.3321	14.2641	13.195	13.2835	13.5647	12.8602	12.4062	12.6175	12.676	13.6684	13.08	12.5983	13.5442	14.5856	14.5422	13.3411	12.3684	12.4177	15.5957	16.3255	14.8508	13.2923	13.4374	13.7736	12.6723	14.5888	15.568
P14384	Carboxypeptidase M	CPM	0.989437	0.00580633		0.913614	0.122925		0.995004	-0.00855395		0.916729	-0.0795746		0.917931	0.0610528		2	2	6.3	12.9175	13.4516	13.2735	12.1931	12.7576	13.2185	11.5427	13.3189	12.2613	12.4112	12.6398	12.6233	14.0841	13.8401	13.1796	12.7311	14.2662	13.137	13.6583	13.6207	15.2909	12.9395	14.5967	13.3331	14.4777	14.2282	12.9795	12.2498	13.3245
P13688	Carcinoembryonic antigen-related cell adhesion molecule 1	CEACAM1	0.00371429	2.20089	+	0.298987	2.264		0.0732926	2.65029		0.25543	1.82241		0.00993103	2.44578	+	2	1	5.7	12.9976	12.5034	13.4997	14.3297	14.253	12.6681	20.3519	13.8785	12.7028	12.479	15.8281	19.6645	13.1723	13.1961	12.315	12.8064	12.4895	13.8936	17.2983	12.5187	15.2397	15.0718	12.5786	12.7802	13.6833	17.8365	13.6522	15.4049	19.0371
P06731	Carcinoembryonic antigen-related cell adhesion molecule 5	CEACAM5	0	3.27659	+	0.084	2.80921		0.008	3.96225	+	0.04	3.16032	+	0	3.35182	+	8	7	15.4	19.5941	14.8371	19.2144	18.8439	19.6522	17.9734	21.1636	18.0343	17.4075	17.7866	20.1887	21.9863	20.2844	18.5837	17.051	18.0887	17.5662	16.2317	20.671	12.0648	17.3696	20.1935	16.1747	16.9199	17.4642	24.2797	19.3942	18.8451	22.6617
P40199	Carcinoembryonic antigen-related cell adhesion molecule 6	CEACAM6	0	3.6494	+	0.114	3.38787		0.011	4.23339	+	0.046	3.43866	+	0.000666667	3.78576	+	5	5	20.3	17.6029	12.4936	17.4489	14.0444	17.3101	12.277	21.3955	13.536	14.7697	15.1537	17.1068	19.6707	16.5619	12.4636	12.6469	14.0784	14.0705	12.0331	17.9438	12.2058	15.8022	18.3841	13.3427	12.8838	13.0612	22.1098	17.734	12.9588	19.6701
P31997	Carcinoembryonic antigen-related cell adhesion molecule 8	CEACAM8	0.915005	0.12266		0.697585	0.984858		0.642183	0.83955		0.541821	-1.10415		0.395308	0.916478		3	2	8.6	17.3961	13.5011	13.6866	13.5199	13.2742	13.2435	18.495	12.9403	17.113	17.6422	14.0286	20.4264	13.4366	12.5898	13.3791	13.1091	17.9494	17.8382	18.5288	13.5998	19.2867	11.8676	12.9119	13.7715	13.8291	13.5752	19.2376	18.2551	19.2051
P50416	Carnitine O-palmitoyltransferase 1, liver isoform	CPT1A	0.161635	0.897389		0.536019	1.07769		0.460021	0.937034		0.580568	0.721034		0.198879	1.0115		4	4	5.4	15.8193	13.7908	17.4989	17.7523	12.3289	16.9773	16.9788	17.2861	12.0591	12.4099	14.0638	15.3868	17.2286	13.0334	14.9727	17.2943	16.6719	15.2921	16.6637	16.623	13.347	18.6931	16.4571	17.0325	16.3497	18.7505	17.3359	16.2807	14.0213
P68400	Casein kinase II subunit alpha	CSNK2A1	0.26956	0.607268		0.714137	0.547933		0.419558	0.849685		0.67074	0.479511		0.293313	0.689934		3	3	15.1	13.466	14.0649	15.946	14.8646	16.4588	15.1687	16.9824	13.1882	15.5157	15.8262	15.9368	16.1536	15.8221	15.8105	15.3547	12.6748	14.9284	13.6103	16.7592	12.2299	11.4666	15.9904	13.6099	15.4201	14.3406	16.3441	15.7231	15.0164	12.0448
P19784	Casein kinase II subunit alpha	CSNK2A2	0.213709	0.463324		0.660678	0.434169		0.377897	0.54059		0.60546	0.430985		0.217033	0.48425		2	2	9.7	13.2491	13.1629	14.6092	13.6664	14.2742	13.6119	15.459	13.2421	15.0443	13.0976	13.9274	14.1084	14.5015	12.4279	13.2447	13.9942	13.3796	12.308	15.5237	12.2044	13.683	13.8718	13.7084	13.6135	14.2599	13.6363	14.8135	14.7209	13.7893
P29466	Caspase-1	CASP1	0.0738268	0.918562		0.665832	0.639924		0.0837964	1.38112		0.428681	0.810134		0.0861314	0.988721		4	4	14.9	16.2788	12.1303	15.2867	13.5381	16.3339	14.449	15.9787	13.8601	16.0292	15.8369	15.5588	16.1754	13.3043	12.9454	13.5673	14.7208	12.3481	12.9821	16.1751	13.7012	14.7535	14.3289	12.3405	13.017	13.8895	12.8653	15.202	14.9799	12.8782
P31944	Caspase-14	CASP14	0.324747	-0.508845		0.997831	-0.00874095		0.653664	-0.501043		0.370123	-0.923695		0.744543	-0.240413		9	9	38.4	14.2853	14.277	14.2171	13.4315	16.1876	13.7925	13.5828	13.3869	16.2972	15.9669	14.3308	13.9892	15.0634	16.3779	16.8012	15.3184	16.4305	16.274	14.828	15.9822	16.2922	18.7351	17.2694	16.1173	15.7766	16.6873	15.4749	17.5156	17.6785
P04040	Catalase	CAT	0.569301	0.157022		0.744963	0.212772		0.961829	0.0308721		0.655809	0.203154		0.708955	0.127172		11	11	20.9	18.7846	18.2075	19.8087	19.1208	19.3283	18.658	18.898	19.2596	19.0701	19.4713	18.6818	18.6645	19.3913	18.5153	17.811	18.0843	18.8971	18.5036	19.3987	18.4798	19.401	19.578	19.647	18.9252	17.439	18.716	18.8061	19.5513	18.4467
P21964	Catechol O-methyltransferase	COMT	0.026	0.774255	+	0.312783	1.01003		0.19744	0.757076		0.343149	0.593847		0.0422569	0.89099	+	6	6	32.5	18.1879	13.794	16.5934	18.4341	17.5785	16.3055	18.9283	15.9961	17.0416	16.558	16.4816	18.0724	16.7357	16.1575	16.7667	17.2538	16.937	17.3788	17.5472	16.5305	17.8911	17.3725	16.705	16.5311	17.4082	18.6672	17.8937	17.89	17.7429
P35221	Catenin alpha-1	CTNNA1	0.0192	1.13819	+	0.686175	0.497135		0.0342626	2.01184	+	0.220537	1.02731		0.0482581	1.20994	+	11	9	20.2	16.6364	13.9697	16.3119	15.3185	15.3956	17.4018	16.7308	16.7248	12.9947	14.4699	14.7245	16.0873	17.2722	15.9303	13.7169	11.9907	14.1624	13.8871	16.0674	13.6801	13.1851	16.0574	13.9427	13.0268	14.4544	15.8028	15.9207	14.9408	12.4642
P35222	Catenin beta-1	CTNNB1	0.0232154	1.25396	+	0.456061	1.21771		0.274521	1.16225		0.224296	1.35033		0.0808924	1.19161		18	15	36.4	15.4892	12.2464	14.3239	15.4515	16.8618	15.6845	17.5455	17.2926	11.9147	13.0584	14.9006	16.6081	16.4883	15.4462	15.197	13.5651	13.4675	14.2271	16.8763	14.5985	12.277	17.7566	13.8224	16.0046	15.112	17.1317	15.1573	12.7077	12.8092
O60716	Catenin delta-1	CTNND1	0.26355	0.46325		0.920764	0.113028		0.621352	0.391415		0.300381	0.802039		0.649781	0.244033		11	10	22.2	16.1561	13.7384	15.5384	15.3853	15.4018	17.0372	16.5335	16.4572	13.6431	14.7903	15.5103	15.5947	17.1356	15.8522	15.6966	14.7511	14.1132	14.5925	16.1645	15.0789	13.6156	17.1128	15.5359	15.6818	15.8405	15.7288	15.6855	14.5715	14.5799
P07858	Cathepsin B	CTSB	0.0800167	0.98833		0.466743	1.16249		0.130383	1.55262		0.70457	0.435444		0.0517206	1.34608		6	6	24.8	18.1528	17.361	17.9429	16.5739	17.7863	16.9521	19.6092	12.8598	17.8241	17.8711	15.7329	18.4086	17.0867	16.1323	16.2827	16.0034	16.5323	16.288	17.5754	15.745	17.5588	17.2581	15.3955	12.9654	17.2378	18.482	18.187	18.1303	17.6185
P07339	Cathepsin D	CTSD	0.090136	0.890572		0.1581	1.75858		0.721068	0.375526		0.567053	0.554966		0.0867409	1.10773		13	13	45.1	15.271	14.2092	18.0685	14.3646	16.5906	16.591	16.8983	15.8271	16.4871	13.3508	16.2955	15.5984	16.3595	15.967	14.8345	17.4594	17.3962	15.0708	14.5596	15.9489	19.4585	19.8054	15.7603	14.9384	13.2099	15.568	14.0024	16.5752	16.529
P08311	Cathepsin G	CTSG	0.491951	-0.418891		0.979914	-0.0446924		0.648849	-0.51146		0.558313	-0.657731		0.745505	-0.264348		11	11	44.3	21.1975	20.6597	20.2469	18.9699	20.9579	18.1836	21.4276	19.6396	20.6128	20.6944	18.4254	21.9173	19.9491	18.6145	22.6249	22.5064	22.988	23.3352	20.9829	22.051	23.0242	22.5832	23.0362	22.621	22.0494	22.9419	23.7321	22.2122	23.8305
P25774	Cathepsin S	CTSS	0.660985	-0.320558		0.952965	-0.118315		0.882038	-0.232768		0.695528	-0.549878		0.860657	-0.172175		2	2	6.6	16.3405	16.5732	12.3913	17.1168	15.763	16.9806	13.6596	16.0879	12.9909	13.2848	15.5198	13.1983	14.1001	12.2422	14.3107	16.5606	12.0217	12.5216	15.1229	16.9489	13.477	17.2545	13.1126	12.7051	12.3357	13.4353	14.2578	17.0291	17.2456
Q9UBR2	Cathepsin Z	CTSZ	0.554504	0.343278		0.661633	0.75539		0.860728	0.204572		0.931232	0.106972		0.486246	0.496181		5	5	21.5	18.6835	17.8398	18.3278	17.671	18.2463	18.3548	19.5995	17.6384	18.6319	18.1284	17.7754	18.064	17.906	17.3095	18.8355	18.5443	17.5087	19.2093	15.2262	18.3782	18.7165	18.5316	12.1529	17.5008	19.0015	19.9562	19.6643	19.3502	19.5113
P20645	Cation-dependent mannose-6-phosphate receptor	M6PR	0.12223	0.886639		0.471236	1.12113		0.494627	0.730878		0.510684	0.808059		0.157944	0.937484		3	3	19.1	13.3855	12.3133	15.9122	13.4792	14.919	16.3087	15.4552	17.6985	12.2003	14.9818	12.4051	13.6648	16.832	16.0117	12.9295	13.9679	12.8664	12.8093	11.871	13.9305	12.9346	12.431	13.782	13.2666	12.976	16.1334	15.8631	16.5189	17.0207
P11717	Cation-independent mannose-6-phosphate receptor	IGF2R	0.05191	0.730296		0.686064	0.444623		0.154414	0.983876		0.322344	0.779606		0.113729	0.698389		9	9	5.7	14.371	12.8007	15.6919	14.6199	15.1085	14.3251	17.1193	14.5836	13.2978	13.2114	14.4868	14.7853	15.2001	14.005	11.8853	13.2821	13.3712	13.7329	14.0579	12.0652	12.8551	12.9919	14.0823	13.1942	13.8195	12.4439	14.1253	12.9999	12.8492
Q96Q11	CCA tRNA nucleotidyltransferase 1, mitochondrial	TRNT1	0.405938	0.346343		0.80787	0.26696		0.393226	0.552216		0.74765	0.261568		0.408179	0.401198		2	2	4.4	13.1208	12.1916	14.8413	13.8485	13.9767	13.7647	14.3809	12.5446	13.2471	13.8603	11.7728	14.0964	12.2454	11.8941	15.2318	12.8572	12.8501	12.711	14.1383	15.3999	12.2575	13.2181	13.976	14.6535	15.7516	15.4204	15.2926	14.3001	12.9421
Q5ZPR3	CD276 antigen	CD276	0.0324756	1.02654	+	0.773568	0.385544		0.0339381	1.79204	+	0.273508	0.994257		0.0666586	1.04742		3	3	13.5	15.7789	13.6578	15.8573	13.0359	16.2756	12.8473	16.632	12.8303	15.3923	15.0767	16.1371	16.977	15.1832	15.5963	14.3765	13.2982	13.4436	12.6664	14.7191	12.6652	13.1194	12.7077	13.3413	12.3063	14.1077	15.8016	14.0248	13.5861	13.9004
Q9Y5K6	CD2-associated protein	CD2AP	0.0505436	0.870911		0.487788	0.822531		0.256174	0.89929		0.309919	0.889854		0.0957104	0.858653		3	3	7.5	13.4265	12.8486	15.8647	14.4879	13.3436	15.5248	16.1286	14.3035	14.1462	11.5636	13.0925	13.2229	15.5597	12.4479	13.8185	13.8515	13.2686	12.4945	12.8668	11.9413	14.173	14.007	13.5804	12.5239	13.282	14.41	12.7126	12.4686	13.4427
P16070	CD44 antigen	CD44	0.332654	0.2974		0.978988	-0.0243208		0.537577	0.321487		0.321301	0.543108		0.724298	0.138412		2	2	3	18.836	18.2968	18.034	18.3411	18.368	18.3047	18.3284	18.9547	18.4618	18.5766	18.0621	17.6381	18.4431	17.8739	17.6764	18.8656	17.151	17.3485	17.2858	17.3304	17.6001	17.0959	17.7302	17.3037	18.2692	19.0858	18.7888	18.3332	18.9654
O43866	CD5 antigen-like	CD5L	0.80462	0.230965		0.842436	-0.410281		0.682272	0.612434		0.773528	0.47819		0.954533	0.0709962		7	7	33.1	14.0788	19.45	16.7406	18.1162	17.1311	18.3812	16.222	17.7518	17.0861	18.9716	16.4936	12.8557	15.3671	17.2707	13.0835	12.4012	12.8356	12.8495	13.5005	15.5406	11.9983	12.1467	14.3961	12.6347	12.7407	12.8022	14.8533	13.2693	12.7848
Q9H3Q1	Cdc42 effector protein 4	CDC42EP4	0.914186	0.0571772		0.947258	0.0776321		0.844164	-0.161466		0.815226	0.199455		0.95598	-0.0348847		3	3	9.6	13.354	12.7669	14.1212	13.458	12.4015	14.9835	13.8942	13.4789	14.4432	11.9506	14.7181	13.3262	15.1795	14.4543	12.5971	14.874	11.6471	13.4376	13.6019	14.7084	12.9831	14.0937	13.6402	14.6742	15.3354	15.217	12.7561	15.4703	13.0606
Q9NXV6	CDKN2A-interacting protein	CDKN2AIP	0.0256957	0.877692	+	0.561831	0.645		0.197287	0.956562		0.200937	1.01072		0.0972108	0.791618		2	2	3.8	14.3301	13.0108	13.299	13.2756	13.8199	14.168	14.6205	13.2524	11.8512	12.7323	12.5015	15.2286	14.1607	12.9765	12.3579	13.6069	12.6547	13.5024	13.1977	12.5236	11.6812	14.569	14.2443	13.0819	15.7039	15.9384	13.2229	12.69	12.9245
Q96HQ2	CDKN2AIP N-terminal-like protein	CDKN2AIPNL	0.0039	1.45179	+	0.32703	1.25872		0.0355728	1.81898	+	0.181017	1.34272		0.0098	1.52237	+	2	2	36.2	15.2555	14.4573	13.0723	14.3788	16.5321	12.855	17.3063	14.0946	15.2047	15.3137	16.3607	16.5897	13.8559	15.9682	13.5616	13.5022	13.1249	13.1966	14.384	11.5008	13.9053	15.3954	13.7417	12.6783	12.2578	17.0736	14.7412	13.6858	13.4624
Q8N163	Cell cycle and apoptosis regulator protein 2	CCAR2	0.00826667	1.41459	+	0.423798	1.17897		0.0300845	2.18781	+	0.315936	1.04504		0.0128675	1.65372	+	9	9	10.3	15.6195	13.0469	13.1114	13.8463	16.6516	12.6087	17.3852	12.9931	15.3865	12.2599	15.1537	16.7466	13.469	14.1783	16.0061	13.0246	12.4163	12.6768	14.0606	14.8337	12.6432	16.0275	14.2752	15.0497	16.3818	16.7419	15.1515	14.8174	14.324
P43121	Cell surface glycoprotein MUC18	MCAM	0.651734	-0.192661		0.888598	0.157112		0.167354	-0.720328		0.896479	-0.0950822		0.622108	-0.255801		8	8	17.2	17.9755	17.6359	18.0525	18.6446	17.985	18.3256	17.6444	17.8823	17.5555	17.1647	18.1464	17.8624	18.2665	18.1514	18.3265	18.7738	17.5646	16.9204	15.7174	18.3467	16.5807	17.3572	18.3368	18.6962	18.5503	17.4933	13.861	18.3862	16.7332
P00450	Ceruloplasmin	CP	0.994021	0.00630123		0.910017	0.229405		0.795902	-0.263752		0.984774	0.0201639		0.997596	-0.00266875		20	19	27.9	18.1523	19.6469	17.6434	16.769	19.1683	18.7785	17.3725	16.7645	18.9471	20.4188	18.0755	17.4769	17.411	18.3751	15.7852	17.7569	16.8365	15.9951	16.8445	16.9941	18.662	13.366	12.8322	16.0325	13.1358	17.2848	18.1781	17.1086	15.0459
O76074	cGMP-specific 3,5-cyclic phosphodiesterase	PDE5A	0.572783	0.262911		0.909892	-0.131216		0.92058	0.107549		0.357106	0.698368		0.978448	-0.0188561		4	4	7.8	15.822	13.0357	13.5271	13.1855	12.1396	14.6456	14.1283	13.5127	14.3736	14.5797	14.9822	14.9013	15.0484	15.1156	12.5313	14.0208	11.9187	13.2824	12.278	12.7868	11.5443	13.5251	12.6643	12.3619	13.4903	12.7468	13.1355	12.0585	13.1097
O43633	Charged multivesicular body protein 2a	CHMP2A	0.281298	0.48277		0.686771	0.462003		0.504679	0.514299		0.592981	0.476831		0.344304	0.486613		2	2	11.7	15.1847	14.8938	15.6494	14.086	14.5439	15.6254	13.7919	14.8583	11.999	13.1206	11.9976	14.6299	15.773	15.6542	13.2601	12.3925	11.3926	13.7426	14.6161	12.5055	13.1374	13.0408	12.1516	12.2444	14.2711	13.7745	13.114	12.3815	13.2366
O00299	Chloride intracellular channel protein 1	CLIC1	0.0325749	0.705552	+	0.469059	0.457314		0.153178	0.6256		0.163855	0.966803		0.0690746	0.536507		10	10	52.7	18.4237	17.7982	18.8996	18.0775	17.7025	18.546	17.5973	18.8152	17.9083	17.7767	18.6844	18.6616	18.2119	18.0176	17.721	17.3237	17.5085	18.0115	13.6256	17.5071	18.4593	19.1039	17.3862	18.1196	18.2117	19.1738	18.5099	18.7107	17.9527
P49585	Choline-phosphate cytidylyltransferase A	PCYT1A	0.439353	-0.319759		0.599321	-0.503248		0.892997	-0.120365		0.694027	-0.314644		0.496068	-0.323068		3	3	11.7	15.0984	13.6762	14.0285	12.9511	14.595	15.5466	16.2355	13.4565	15.0136	15.3091	15.1134	15.0859	14.1996	14.7892	15.6991	14.0902	12.6931	15.7682	16.7852	14.7684	15.5034	15.3238	15.6861	15.6075	16.4765	15.3635	15.5371	15.5291	13.7629
Q6UVK1	Chondroitin sulfate proteoglycan 4	CSPG4	0.163462	-0.755847		0.744403	-0.49926		0.303165	-1.12572		0.524461	-0.696784		0.239573	-0.794065		25	25	17.3	15.7258	14.8143	13.27	17.1331	14.8908	17.3923	15.3533	16.5698	15.037	13.8317	15.8849	12.0144	17.0692	17.2139	16.0765	15.8757	13.8242	13.6658	16.0611	16.1402	12.4281	12.6507	13.9588	16.5302	15.1178	13.9755	16.0997	15.9874	14.9341
Q14839	Chromodomain-helicase-DNA-binding protein 4	CHD4	0.0124246	0.94615	+	0.466344	0.729811		0.0627538	1.18714		0.211652	0.947889		0.033071	0.945025	+	7	7	5.9	14.4811	14.4993	13.792	14.4965	15.9144	13.9592	16.2901	14.4879	14.6624	14.4302	14.5699	15.5182	13.4043	14.8905	14.285	13.7002	14.1845	12.2166	13.7169	14.4372	13.4764	13.5778	14.2614	14.6369	15.7653	14.5272	13.6941	14.3112	14.8002
P23946	Chymase	CMA1	0.901079	-0.164962		0.9097	0.360527		0.948053	0.171139		0.632533	-0.839344		0.864289	0.271403		6	6	32.8	19.1286	13.1598	16.3153	13.5178	17.3254	13.5761	18.6821	14.6493	17.7751	18.3759	13.471	12.1835	13.4959	13.028	17.7435	21.1603	20.3079	19.2399	18.6852	19.2141	18.8175	17.9338	20.1994	20.353	17.8667	20.5359	21.7706	18.8309	12.2288
Q9Y6A4	Cilia- and flagella-associated protein 20	CFAP20	0.0160777	0.808091	+	0.312537	0.847938		0.152257	0.839558		0.232039	0.752603		0.0332067	0.843994	+	2	2	14.5	12.8656	13.6664	12.894	13.3311	13.8217	13.7872	14.7147	12.8249	13.7025	12.3593	12.2037	14.7316	13.3646	12.6683	12.0423	13.4077	12.8203	13.4021	12.6866	12.3208	11.5811	14.0388	12.7161	13.4164	12.5152	15.0482	14.1185	14.7005	13.6703
O75390	Citrate synthase, mitochondrial	CS	0.367713	0.561284		0.833938	0.389586		0.492428	0.802308		0.676501	0.526473		0.461825	0.583808		7	7	27.9	14.3177	14.262	19.2555	15.2244	15.1273	14.3703	15.1139	15.284	13.0579	11.8624	14.1493	12.9911	17.1731	14.3205	13.317	12.6769	15.7281	12.723	16.0548	15.3815	14.4798	14.2902	13.6523	14.7834	13.6984	15.0705	15.4321	14.3321	11.7893
O60271	C-Jun-amino-terminal kinase-interacting protein 4	SPAG9	0.571095	0.347138		0.931489	0.152789		0.884005	0.20946		0.619354	0.60628		0.84091	0.179457		7	7	8.5	12.3442	14.832	15.6198	13.7517	16.0352	15.4427	16.855	12.9913	16.0061	15.6972	15.6577	17.0954	12.7487	13.6634	12.7137	11.5647	12.1686	13.5116	13.546	13.0419	15.6675	12.8719	13.6435	15.7479	13.909	14.9918	13.3084	15.6451	12.9592
Q00610	Clathrin heavy chain 1	CLTC	0.0887791	0.681249		0.791045	0.255728		0.153898	0.916381		0.249469	0.858398		0.201053	0.566624		64	64	45.4	19.1872	18.9533	19.5529	18.7218	19.8725	18.7464	19.8395	18.8459	18.5896	18.4634	19.5424	19.4215	19.2738	19.111	17.2035	15.7701	16.8576	16.8324	18.822	15.8739	17.4012	17.773	16.845	17.3731	18.0722	17.2326	17.9102	17.3135	17.6359
P09496-2	Clathrin light chain A	CLTA	0.00861538	1.99624	+	0.46305	1.15762		0.0510318	2.05401		0.0452174	2.64038	+	0.0464298	1.57945	+	2	2	12.8	19.8393	19.7088	19.6088	19.254	20.0402	19.3711	19.8921	19.7837	19.3803	19.2338	19.6537	20.088	19.7421	19.0666	14.1039	14.9125	14.7021	13.2922	13.1731	12.7287	14.0326	16.4818	12.9783	13.0545	13.8683	16.7638	17.8927	16.8986	17.9085
Q16630	Cleavage and polyadenylation specificity factor subunit 6	CPSF6	0.491442	0.321262		0.849365	0.250029		0.424863	0.698753		0.920869	0.105004		0.426482	0.461194		2	2	7.1	16.714	16.0115	14.8801	13.8714	16.9218	15.4587	17.8471	15.8449	16.2578	15.7156	17.2097	18.0085	15.4986	16.2203	17.1554	17.0728	16.1794	17.1493	14.3643	16.7196	13.2097	17.5588	16.7521	16.7707	17.7917	17.8636	17.0733	17.052	17.0074
P33240	Cleavage stimulation factor subunit 2	CSTF2	0.00235294	1.7329	+	0.32767	1.55064		0.0790506	1.78124		0.0916706	1.84687		0.0164444	1.65916	+	3	3	9.2	13.3794	12.7661	12.972	16.0187	16.6198	15.4909	16.9913	16.3201	12.417	12.3729	13.1831	12.9575	16.3368	15.671	14.4744	12.6943	12.8015	13.7358	14.0333	12.0024	12.5557	12.96	13.7355	13.8698	17.3957	16.4721	13.2491	12.272	13.3688
O75122-3	CLIP-associating protein 2	CLASP2	0.972637	-0.0149038		0.951346	-0.0645105		0.893468	0.120195		0.920103	-0.0725702		0.97361	0.0224097		4	4	4.2	15.5767	13.2123	15.5904	15.7633	15.0327	15.5268	15.2035	15.0951	14.6307	14.5503	14.4407	15.6653	16.0752	14.8413	15.1399	15.8471	14.9597	14.2707	14.0882	14.9637	15.5592	15.2889	14.6063	15.4611	16.0142	15.1671	15.8539	15.271	13.3194
P10909	Clusterin	CLU	0.12179	-0.705366		0.437328	-0.979812		0.439469	-0.651078		0.577509	-0.520301		0.131493	-0.825114		13	13	34.5	17.8332	19.1916	17.364	17.0219	18.7525	17.7621	17.2054	16.0355	18.424	21.2218	18.187	18.203	16.9898	18.0891	15.9809	17.0489	17.0411	17.6041	19.5332	17.1465	20.4071	13.1089	16.4252	16.9544	18.2314	16.3237	18.1105	16.6187	15.9944
Q14019	Coactosin-like protein	COTL1	0.0598962	0.625204		0.663136	0.398593		0.0415806	1.04244	+	0.427183	0.507168		0.064	0.701581		2	2	12.7	13.8642	12.2887	14.1745	13.6073	15.2971	13.7551	14.4401	13.211	14.5826	13.5627	14.358	14.4879	14.0305	12.9856	12.746	13.2021	13.7299	13.2584	13.2197	13.3583	12.9452	13.3589	13.4671	12.8352	12.9012	12.843	13.5637	13.6027	13.7334
P00748	Coagulation factor XII	F12	0.419293	-0.434942		0.472532	-0.83556		0.672739	-0.422058		0.924543	-0.116533		0.26151	-0.640971		9	9	19	15.6856	18.8138	17.5431	16.4432	18.8809	17.7037	17.3686	16.8074	18.9339	19.0832	17.5591	17.438	16.3581	17.883	12.8972	17.4937	16.2739	16.5438	17.6516	16.4357	17.2951	13.3006	16.4543	13.3304	16.4464	17.0399	17.5933	17.2743	15.7262
P00488	Coagulation factor XIII A chain	F13A1	0.371151	-0.338834		0.675645	-0.429533		0.811255	0.202585		0.345655	-0.658385		0.811382	-0.132066		23	23	38.9	19.6267	19.0281	18.2919	17.3752	19.7458	18.0098	18.1828	18.0735	19.3265	19.7121	18.8253	19.0859	17.5801	18.5434	18.599	16.7051	19.1769	18.1898	19.814	18.6193	19.6823	16.9401	17.6837	17.6972	18.2469	16.8919	19.0679	18.7221	18.3688
P53621	Coatomer subunit alpha	COPA	0.827468	0.114778		0.935108	-0.110595		0.590895	0.465195		0.968739	0.0443244		0.804134	0.160365		19	19	20.8	18.0702	16.5986	18.526	17.4877	16.9407	17.5711	17.7225	16.6082	16.0277	17.0656	17.0047	17.8214	17.7362	17.4911	17.3009	15.4003	16.8813	16.8468	18.224	15.8122	17.4568	17.8284	14.6582	17.6197	17.7234	16.9478	17.8839	16.7383	12.7246
P53618	Coatomer subunit beta	COPB1	0.888301	0.0992908		0.998725	-0.00361821		0.598412	0.547425		0.904399	-0.142426		0.732319	0.255696		11	11	18	16.1123	12.5361	14.8654	14.5188	13.5422	12.6178	16.5093	13.1472	12.9573	14.3626	12.4992	13.0273	12.3846	13.1732	14.5427	11.5481	15.2076	14.8099	17.0255	13.8184	15.1814	16.2754	14.4295	15.7898	12.8761	14.3975	15.8569	14.6488	12.9714
P35606	Coatomer subunit beta	COPB2	0.377892	0.501072		0.90807	0.198107		0.367971	0.905614		0.696139	0.454741		0.436774	0.531051		10	10	12.5	16.5941	14.0377	17.143	15.854	16.5282	15.5842	16.5784	15.7531	14.5488	16.3592	15.5752	17.208	16.0861	15.4296	13.8053	12.9957	13.3604	13.8776	18.0353	13.7575	15.1474	16.1594	14.2916	15.3463	15.0956	11.8265	12.845	13.9833	13.0286
P48444	Coatomer subunit delta	ARCN1	0.498019	0.35136		0.892869	0.191793		0.598619	0.475611		0.688942	0.391551		0.612655	0.325354		4	4	10.8	15.6476	13.7222	15.3571	12.5773	15.3523	14.7309	15.8807	14.4784	14.485	15.5774	15.2838	13.4792	14.238	14.4264	13.9722	14.6393	12.4616	13.1986	16.492	12.312	13.6891	13.7093	12.0915	13.2914	13.4735	14.1186	12.3242	14.8811	13.6878
O14579	Coatomer subunit epsilon	COPE	0.181851	0.610583		0.725684	0.425473		0.0723877	1.2452		0.764268	0.300498		0.100317	0.811226		6	6	26.9	15.3554	12.0024	15.1584	12.5679	15.4248	14.5139	15.4006	13.8371	13.4396	13.9709	14.6164	15.6736	13.9672	15.0816	12.6496	12.2643	12.9109	13.6993	14.9409	12.4403	13.2196	14.0623	12.678	12.5667	13.6616	12.4614	12.1069	12.3138	13.9638
Q9Y678	Coatomer subunit gamma-1	COPG1	0.302415	0.375354		0.978909	-0.029114		0.360604	0.600552		0.433254	0.542502		0.564613	0.267199		13	12	22.3	18.7002	17.9063	18.8116	18.9384	17.3954	18.0474	18.1973	18.1724	16.772	17.5258	17.6147	18.4499	18.4336	17.7283	16.4517	15.3765	17.1797	17.2644	17.489	16.197	17.2802	17.8988	16.2873	17.8884	17.3969	15.7206	17.9613	16.5569	16.1409
P23528	Cofilin-1	CFL1	0.0432767	1.63281	+	0.754938	0.689888		0.135353	1.95763		0.136806	2.16805		0.176828	1.28647		6	5	44	17.7952	19.4654	17.5874	19.0883	16.7477	19.3683	16.4447	20.1169	17.6781	17.7755	19.7942	16.7893	19.8566	18.9209	12.8209	14.1538	12.5695	13.065	13.9619	12.0223	12.5279	15.0717	12.9372	12.8607	12.8009	14.0846	12.9089	14.7583	12.7575
Q6P1N0	Coiled-coil and C2 domain-containing protein 1A	CC2D1A	0.0689955	0.732865		0.46965	0.796709		0.129453	1.06603		0.594842	0.438329		0.0556184	0.923448		7	7	9.8	14.5311	12.881	14.4053	14.7651	14.3653	13.8298	14.9958	14.2265	12.6229	11.7145	12.4866	15.2478	15.3448	14.5829	14.9406	12.6437	13.8309	13.3743	13.122	15.3226	12.3564	14.9964	14.271	11.9528	15.4258	13.0806	12.4066	12.3891	12.6977
Q96CT7	Coiled-coil domain-containing protein 124	CCDC124	0.0022963	1.22389	+	0.163871	1.25331		0.0170909	1.42073	+	0.117536	1.05666		0.00425806	1.3321	+	3	3	16.1	16.1618	12.3945	16.4488	16.7169	15.1812	15.7325	16.6936	15.9742	15.5683	14.5163	15.7906	16.0968	17.1454	14.9113	14.5009	14.4494	13.7827	12.8119	15.5667	15.6186	14.2102	15.1752	13.3567	13.8075	15.9566	17.698	16.1838	16.816	16.4
Q9Y3X0	Coiled-coil domain-containing protein 9	CCDC9	0.241075	-0.382997		0.677049	-0.383815		0.326415	-0.541605		0.676941	-0.266976		0.228489	-0.458069		2	2	3.2	12.4328	13.0885	13.9394	13.0452	12.8174	14.2383	13.8545	13.399	12.7231	13.5573	13.8591	13.0142	14.2706	14.0168	14.0127	14.5778	14.0227	13.6438	13.6076	14.1977	14.2302	14.8508	13.4616	14.7729	15.7865	15.0862	14.4679	14.8217	12.6357
O75534	Cold shock domain-containing protein E1	CSDE1	0.20271	0.650308		0.744651	0.470805		0.469751	0.681821		0.46144	0.774256		0.347455	0.570107		2	2	3.9	16.8095	15.6839	17.034	16.5664	17.1472	16.6671	17.4883	16.624	16.9955	16.555	16.423	17.6829	16.8386	16.4437	14.4332	15.3135	12.8898	14.9611	16.124	15.0855	15.5253	12.0986	13.0993	13.524	15.3856	15.8135	13.7329	15.8908	14.0282
P02452	Collagen alpha-1(I) chain	COL1A1	0.316057	-0.774559		0.791153	-0.588796		0.407305	-1.14272		0.681304	-0.658794		0.354741	-0.849467		5	5	5	12.7756	17.3489	17.025	13.7731	17.5562	16.7223	12.3936	17.7677	14.8331	17.7165	17.7289	16.114	17.3119	18.3264	17.0048	13.3644	12.0223	13.786	19.6612	16.9527	17.1598	13.7587	12.2068	17.7274	12.291	12.8826	12.8606	14.3805	13.3622
P02462	Collagen alpha-1(IV) chain	COL4A1	0.291256	-0.369829		0.776559	-0.264523		0.282729	-0.631775		0.656857	-0.265481		0.308283	-0.437348		6	5	6.1	18.7228	16.3052	17.6549	17.1135	16.8189	18.3646	17.4403	17.5384	17.9139	18.3954	18.1844	17.9941	16.5371	18.4094	17.7662	18.0973	16.9416	17.837	18.253	18.088	17.7625	16.3878	16.8602	17.4256	17.8631	19.0365	19.3031	18.953	17.075
P20908	Collagen alpha-1(V) chain	COL5A1	0.932196	-0.0477099		0.587088	-0.576602		0.246319	0.691253		0.874473	-0.152407		0.977114	0.0200355		4	4	4.2	15.7647	16.0616	15.0132	14.6184	14.0088	13.0829	14.9701	13.375	13.7631	15.4242	15.6873	14.7296	13.5491	15.0567	11.6922	13.0345	14.0694	15.6546	16.8289	12.7899	14.0612	13.4603	12.7434	13.3798	13.2181	12.6442	15.7724	13.5897	13.5626
P12109	Collagen alpha-1(VI) chain	COL6A1	0.841708	-0.106229		0.848637	-0.237679		0.995527	0.00979007		0.927377	-0.0830564		0.855238	-0.121223		33	33	37.4	21.6301	21.356	20.6891	20.6105	21.7303	21.0861	20.5239	21.2683	21.4682	22.7327	22.186	20.5491	20.8839	22.1557	20.2782	19.6807	19.8466	20.6994	20.4238	20.2955	20.1224	18.2207	18.5581	20.4812	18.972	19.2092	20.0915	19.8898	19.3844
Q99715	Collagen alpha-1(XII) chain	COL12A1	0.241468	-0.831183		0.773445	-0.566624		0.819439	-0.345731		0.313664	-1.4007		0.605626	-0.462674		33	33	15.5	16.6072	16.4272	18.5962	15.7189	16.1996	15.8395	18.6668	15.8535	14.0731	18.6141	17.3008	18.9078	11.6192	17.4297	18.3189	15.7892	16.6392	21.8641	20.742	15.3248	20.1711	14.9486	12.6185	16.576	15.9414	15.702	19.5156	16.1824	15.8869
Q05707	Collagen alpha-1(XIV) chain	COL14A1	0.07769	-0.935423		0.360087	-1.3048		0.506342	-0.716129		0.482669	-0.792689		0.111504	-1.02778		41	41	34.6	19.3304	18.9356	18.6593	16.6038	19.4448	16.8617	17.0743	19.1422	17.232	20.4206	21.3899	18.0109	18.9566	19.9802	19.1567	17.095	17.4816	18.9735	19.7708	19.6018	17.8223	15.6312	17.7338	19.9093	17.5736	16.1462	19.0985	17.2636	15.8247
P39059	Collagen alpha-1(XV) chain	COL15A1	0.024	-0.787773	+	0.484471	-0.624247		0.0775768	-1.01864		0.251633	-0.75366		0.0461079	-0.809846	+	9	9	10.1	18.1119	16.2468	16.6971	16.8113	16.2882	16.9867	16.8244	17.5518	16.9809	17.6612	17.3841	17.6233	16.4603	16.9914	18.3956	18.8697	17.8937	18.5039	18.992	18.4338	18.9536	16.5951	18.4762	18.4814	19.0778	19.4484	19.0002	19.5181	17.9575
P39060	Collagen alpha-1(XVIII) chain	COL18A1	0.01024	-0.741668	+	0.329615	-0.730178		0.216355	-0.576273		0.0851667	-0.871356		0.0502491	-0.657752		11	10	10.1	17.5817	16.5513	16.5782	17.158	16.593	17.6729	16.9393	18.1719	16.4792	18.6972	17.9078	17.6235	17.1624	17.9087	18.8178	18.1124	17.5486	18.8657	19.0466	18.0704	16.8459	16.778	18.4221	18.2708	18.5662	18.3802	18.9929	18.5285	17.62
P08123	Collagen alpha-2(I) chain	COL1A2	0.011125	-1.42013	+	0.329983	-1.0126		0.0783295	-1.34644		0.0829859	-1.80716		0.0339158	-1.1697	+	6	5	6.5	12.2049	13.9741	13.2952	13.1882	11.8942	13.4392	12.8082	12.6867	12.3286	14.4368	15.4369	13.9505	12.7755	15.6842	16.2082	13.6392	11.7632	17.5844	19.3764	16.0634	15.7526	13.1535	13.0681	16.5252	13.8833	12.6638	15.9145	12.6928	12.6219
P08572	Collagen alpha-2(IV) chain	COL4A2	0.987998	0.00901494		0.936698	0.111335		0.778015	-0.242208		0.908432	0.108006		0.94195	-0.0550383		6	6	7.1	18.8333	14.1943	18.5425	18.8055	17.981	19.3259	19.0386	19.0876	18.1088	19.0934	19.238	18.621	17.9274	19.2649	16.851	16.8054	15.5927	17.3373	19.2544	17.1989	17.3394	15.7712	16.7357	17.5563	17.1046	17.8271	18.9998	18.5688	16.4408
P12110	Collagen alpha-2(VI) chain	COL6A2	0.135383	-0.553741		0.428681	-0.807557		0.406965	-0.587642		0.68916	-0.321417		0.108721	-0.704068		30	30	31.9	21.8149	21.244	20.7841	20.4206	21.3981	21.1129	20.2717	21.0703	21.2722	22.5985	22.1744	20.4351	20.6926	22.3066	20.4918	20.4131	19.6825	20.6727	20.7196	20.4115	20.9474	18.4508	20.163	21.3116	20.4223	20.0278	21.4308	21.1732	18.3547
P12111	Collagen alpha-3(VI) chain	COL6A3	0.317262	-0.397891		0.562661	-0.639379		0.851907	-0.173084		0.655076	-0.363807		0.398821	-0.419946		169	12	54.5	22.6079	22.5944	21.8803	21.7904	22.7514	22.1504	21.418	22.256	22.3704	23.7441	23.389	21.9911	22.0452	23.2392	21.8193	21.251	21.3542	22.32	21.8226	21.6912	21.6032	19.6104	20.9158	21.9612	20.9856	20.3422	21.8094	21.4888	19.4161
P02746	Complement C1q subcomponent subunit B	C1QB	0.417236	-0.434547		0.861041	-0.253737		0.628877	-0.408231		0.570241	-0.601621		0.60036	-0.32644		4	4	17	16.9023	17.5458	15.1933	12.7743	17.293	16.7394	15.5248	16.8264	16.584	19.1826	15.3807	15.5644	15.9799	17.2216	16.7419	16.2512	17.1106	16.9391	13.0765	17.4312	16.0783	14.701	18.2864	15.0207	16.9204	14.0204	13.8833	13.6362	16.9361
P02747	Complement C1q subcomponent subunit C	C1QC	0.479583	0.458044		0.979309	-0.0492763		0.407845	0.845345		0.628562	0.591451		0.642041	0.371722		2	2	11	14.6798	17.6595	15.9459	13.0568	16.0078	16.4765	13.6149	16.8812	15.5877	17.3602	16.0532	15.6303	16.5192	16.6904	13.8689	12.848	12.7126	12.2988	13.099	12.5751	13.2557	13.6008	12.3337	13.5772	14.055	12.7958	12.9	12.3335	12.1995
P00736	Complement C1r subcomponent	C1R	0.914151	-0.102292		0.490651	-1.2175		0.693168	0.549331		0.838222	0.336247		0.686954	-0.386052		9	9	17.2	13.3256	18.6065	15.8683	13.3752	17.5415	16.6829	12.0867	15.8957	16.4149	17.8156	17.6125	17.6035	15.8686	17.2195	13.8211	16.691	12.612	13.7139	16.887	13.4314	12.7846	13.6605	14.0695	12.3622	13.0603	12.6652	17.1391	12.2655	14.8511
P09871	Complement C1s subcomponent	C1S	0.472054	0.380336		0.913891	0.160535		0.49949	0.593573		0.653984	0.405092		0.583181	0.364318		5	5	10.2	17.2608	18.5421	16.7569	17.2894	17.4155	16.8128	15.7036	17.2546	17.384	17.4482	16.8982	17.2931	15.9034	17.3908	14.428	12.7105	15.8407	16.4618	13.5778	15.2035	14.0439	13.7508	13.313	16.2092	16.0777	16.3648	16.6465	16.3388	16.5813
P06681	Complement C2	C2	0.479176	-0.290155		0.753974	-0.279764		0.948296	0.0612397		0.447024	-0.554218		0.82551	-0.119291		6	6	10.8	15.1704	15.8972	13.8536	14.2677	15.5671	14.4741	14.5718	15.0281	15.5597	16.1256	14.0682	13.8548	14.0988	14.9768	13.9235	15.6328	14.6193	16.5213	16.7023	14.1883	14.4574	12.8161	14.3465	13.1558	15.2096	14.5106	14.7456	13.7959	14.6165
P01024	Complement C3	C3	0.431273	-0.307257		0.705704	-0.406559		0.585349	-0.356711		0.83131	-0.190042		0.380396	-0.383101		66	64	45.9	21.3834	23.4819	21.1319	20.5508	22.8655	21.7706	20.7958	21.2225	22.782	23.0584	21.4122	22.5109	20.6171	21.7843	19.6403	21.9141	21.3982	21.4417	21.4647	20.505	21.2692	19.5716	20.7498	21.2753	21.0515	20.3043	21.0461	20.7596	20.8266
P0C0L4	Complement C4-A	C4A	0.531311	-0.22089		0.727405	-0.329716		0.73987	-0.198553		0.852076	-0.148096		0.506095	-0.267992		59	3	46	19.7376	22.0316	20.2747	19.8194	21.215	20.196	19.7754	20.4278	21.2248	21.5755	20.0722	21.0585	19.6364	20.5548	19.2828	20.4804	20.3873	20.2714	20.1396	19.3227	20.3052	18.0718	19.3105	20.0787	20.2947	19.5021	20.682	19.6884	20.2271
P0C0L5	Complement C4-B	C4B	0.967241	0.0274331		0.636812	-0.637387		0.566204	0.491621		0.833	0.233786		0.889169	-0.106089		58	3	45.1	12.3465	16.8017	14.2577	13.5676	15.4027	12.343	13.5814	15.2641	15.3453	16.2203	14.8868	12.5878	14.3046	15.7461	13.5434	12.4768	12.8931	13.504	12.9646	12.1015	13.0032	12.6527	13.4556	13.2527	13.0519	13.6552	14.8592	12.7162	12.8343
P01031	Complement C5	C5	0.341536	-0.57054		0.947771	-0.0984643		0.355409	-0.940671		0.580346	-0.687598		0.462195	-0.494797		8	8	7.8	12.3929	14.365	15.0405	13.4364	16.3527	15.2095	13.5842	14.3629	16.4069	16.4181	14.6485	15.0479	12.2596	15.7013	12.6074	13.5027	12.4163	13.558	18.1234	12.255	18.0106	12.5967	13.4686	13.423	13.2459	13.7338	13.3813	13.7802	13.4294
P10643	Complement component C7	C7	0.650929	0.308307		0.911279	-0.186053		0.815148	0.267285		0.561277	0.742618		0.976654	0.0272829		11	11	18.3	17.9259	19.6462	17.1663	16.9184	17.5469	18.4756	16.2341	16.7918	18.9823	19.808	17.5692	17.5347	17.4467	18.9715	13.9672	15.8779	16.0409	16.994	12.4191	14.6762	17.8297	13.0146	13.6516	15.5709	16.53	15.1904	16.3132	15.2648	15.0908
P07357	Complement component C8 alpha chain	C8A	0.153762	-0.598864		0.493266	-0.798055		0.402913	-0.684336		0.659556	-0.373729		0.149007	-0.74454		6	6	15.6	14.5727	18.2143	16.089	15.8739	17.2414	16.593	15.2999	15.7602	16.4761	17.9245	16.1348	16.3463	15.743	16.3285	15.4261	16.4976	16.3366	15.5553	15.6107	14.715	17.4718	13.4585	15.7087	15.2639	16.0516	15.9903	16.5223	15.6412	16.8199
P07358	Complement component C8 beta chain	C8B	0.0667269	-0.765997		0.492691	-0.746184		0.141693	-1.09422		0.543363	-0.543501		0.060026	-0.909966		9	9	15.9	15.6414	17.4982	15.66	13.8549	17.3181	15.9645	16.2544	13.6493	16.8861	18.077	16.0291	16.7496	13.796	16.3226	13.842	16.5253	16.5242	16.3973	17.7347	15.1266	18.5336	13.7722	15.8355	16.1802	16.4775	16.3422	16.863	16.5232	16.1528
P07360	Complement component C8 gamma chain	C8G	0.0342619	-0.964502	+	0.606014	-0.716395		0.237114	-1.08105		0.24019	-1.08274		0.121812	-0.887997		8	7	52	16.818	18.3304	14.8774	12.7609	17.7184	16.432	16.3523	16.0876	16.5136	18.5191	15.67	17.8198	16.1625	17.0084	17.4359	18.5249	18.4447	18.0588	19.0852	17.3316	19.5818	16.0486	18.0655	17.8677	18.8595	19.0458	18.5687	18.2627	19.5063
P02748	Complement component C9	C9	0.452225	-0.345674		0.559118	-0.635874		0.547793	-0.432621		0.967462	-0.0450041		0.268992	-0.540225		9	9	23.8	18.1288	19.672	16.8911	17.6109	18.4317	17.3845	17.0067	17.3872	17.8303	20.0909	18.1262	18.4513	17.0247	17.0292	16.8912	17.5246	17.2899	19.5185	17.9189	15.5714	20.0663	14.9002	15.9792	16.6513	18.6583	16.4613	17.6214	16.3344	18.7291
P08174-2	Complement decay-accelerating factor	CD55	0.317168	-0.634588		0.864097	-0.318051		0.523929	-0.705222		0.481802	-0.842203		0.536711	-0.500249		3	3	8.6	17.1237	12.5144	15.5425	13.2782	17.6007	17.8156	16.9402	17.4051	19.7914	18.6596	18.4204	15.7308	16.3186	17.3224	16.5876	18.4169	17.1544	17.925	19.5268	19.1415	13.7131	13.8667	17.7562	17.7969	17.4276	17.2219	18.9921	17.3919	13.2813
P00751	Complement factor B	CFB	0.967259	-0.0269119		0.862394	-0.270734		0.934307	-0.106957		0.846191	0.230794		0.791042	-0.193663		12	12	21.3	19.294	21.5883	19.1481	19.5866	20.603	19.7722	19.1381	19.0998	20.5706	20.8288	19.896	20.3276	18.764	18.8698	17.0694	19.0275	18.0119	19.0895	18.8294	17.8979	19.0412	12.9665	16.8412	17.4177	17.8943	19.0585	19.4453	18.4743	18.9414
P00746	Complement factor D	CFD	0.392999	-0.286643		0.604966	-0.452428		0.51597	-0.403079		0.931505	-0.0663206		0.270284	-0.429204		4	4	29.2	16.6888	18.1781	15.9607	17.9209	17.1625	17.4605	15.3726	17.2367	17.7666	17.2209	16.776	15.8677	16.4695	17.4736	16.6464	17.0477	15.1321	16.6311	16.8153	16.9447	15.9256	14.1944	15.9936	16.1365	17.3798	16.9085	17.3479	16.5456	16.3279
P08603	Complement factor H	CFH	0.3297	-0.381994		0.46837	-0.66501		0.272535	-0.659945		0.953836	0.0517098		0.101793	-0.662626		21	20	22.5	19.4035	21.6384	18.9216	19.4607	20.7343	20.0143	18.5522	19.9356	20.5353	21.2237	20.0538	19.8875	18.9966	20.1799	18.1361	19.862	18.9365	19.5883	17.926	18.1057	19.157	16.9315	19.2981	18.9499	19.6481	18.5123	19.6114	19.0682	20.1728
Q03591	Complement factor H-related protein 1	CFHR1	0.712279	0.363492		0.975757	0.0918079		0.766206	-0.56152		0.446171	1.25851		0.873607	-0.21564		3	2	19.7	17.5046	18.4563	12.6039	18.2499	12.3911	17.994	16.5586	18.8346	12.7038	18.9385	15.0831	12.1608	18.8857	11.9446	13.7229	12.8653	12.3246	12.7947	13.2412	13.4199	13.096	13.8203	12.9128	12.552	12.7674	12.646	12.7336	11.9917	12.5822
P05156	Complement factor I	CFI	0.905326	-0.0857415		0.81421	-0.334277		0.862498	-0.1844		0.886594	0.189357		0.683681	-0.263746		7	7	15.3	16.2529	18.5258	14.5953	12.6569	17.788	16.2392	15.744	15.1445	17.1796	17.6493	16.0504	16.9339	15.2357	16.6949	18.0662	16.3109	15.6305	15.6679	13.2542	12.9861	15.7895	13.7237	13.4322	15.046	15.6963	17.0296	16.5581	12.7497	16.6132
Q9NZB2	Constitutive coactivator of PPAR-gamma-like protein 1	FAM120A	0.939473	-0.042291		0.848737	-0.239686		0.803345	0.252449		0.926127	-0.095142		0.993144	-0.00809322		8	8	10.6	16.1446	14.2363	16.5414	16.4194	13.0553	16.2102	16.4819	16.3375	15.2311	14.7452	15.8015	16.281	16.9421	15.7298	17.1584	15.5851	15.3919	15.6753	16.0328	14.9031	15.5377	15.9263	15.5187	15.8669	16.7764	15.7596	15.7705	15.277	13.8694
Q13098	COP9 signalosome complex subunit 1	GPS1	0.135487	0.676207		0.671264	0.487319		0.231237	0.838202		0.434273	0.712937		0.17859	0.65244		6	6	19.8	15.5069	12.6939	14.9117	13.9204	15.1897	13.2113	16.3026	13.4938	15.8648	14.3672	15.6762	14.4493	13.3346	14.7116	12.6679	12.9185	12.6466	13.211	16.6419	12.5669	14.0956	14.3403	13.0411	13.9428	12.6535	13.9022	14.9714	14.2392	13.2353
Q9UNS2	COP9 signalosome complex subunit 3	COPS3	0.251458	0.326901		0.832829	0.163362		0.408128	0.419855		0.405124	0.393103		0.440239	0.284064		2	2	7.6	15.8392	16.2833	15.1414	16.0705	15.1131	15.1964	15.3019	16.1706	15.1513	14.0572	14.8958	15.9364	16.2204	15.3781	15.0216	14.9878	15.1148	15.1561	14.9403	14.6108	13.7105	15.3082	14.8617	15.7042	15.904	14.6351	14.9709	15.0847	15.3588
Q9BT78	COP9 signalosome complex subunit 4	COPS4	0.116246	0.817871		0.989955	-0.0169085		0.216585	1.0844		0.200411	1.30703		0.405123	0.501356		4	4	16.3	17.0986	16.5337	16.9446	13.9341	17.6486	16.5569	17.574	15.8579	17.5138	16.8772	17.2911	18.05	16.9325	16.8435	12.8946	14.0943	14.8706	13.3592	13.4603	15.6218	15.264	16.4103	14.145	15.9724	16.9498	16.1375	16.4896	16.3599	13.1497
Q9UBW8	COP9 signalosome complex subunit 7a	COPS7A	0.0294352	0.794944	+	0.743723	0.315016		0.0367273	1.28586	+	0.201327	0.830582		0.0768571	0.771884		5	5	28	15.117	13.8127	14.821	14.0803	14.6344	13.1313	15.2985	13.4627	14.4839	12.4047	14.4017	15.5847	13.7001	13.8818	13.2712	13.926	13.0394	12.7142	14.3596	12.1268	12.7227	13.9019	14.0976	11.4261	15.0699	13.0304	12.7128	12.5627	12.7445
Q99829	Copine-1	CPNE1	0.367611	0.316678		0.95115	-0.062193		0.250572	0.692017		0.59204	0.353689		0.504079	0.29273		9	9	27.4	18.3638	18.7699	19.1753	18.8693	19.1916	18.64	19.4642	17.8947	17.8593	19.081	19.3874	19.6906	19.6258	18.8596	17.707	17.3449	17.3258	17.9701	19.6938	18.2117	17.9045	18.6995	17.2892	16.8297	17.7287	19.1583	19.0557	18.5488	17.4835
O75131	Copine-3	CPNE3	0.172309	0.587494		0.688799	0.459303		0.180571	1.00451		0.681419	0.389091		0.1336	0.715872		5	4	14	15.5004	13.2605	15.4143	14.6459	15.9492	12.9975	16.6495	14.2085	15.1736	15.2681	14.3966	16.4689	13.0137	14.471	13.7012	12.843	14.5934	14.0851	16.7847	12.0049	15.275	15.1863	13.6465	13.7645	13.6169	15.5939	15.3296	14.5119	12.9918
O75367	Core histone macro-H2A.1	H2AFY	0.517691	0.376182		0.603603	0.724502		0.452338	0.699252		0.910618	-0.143767		0.245341	0.71262		3	1	14.8	15.5379	13.8432	13.9355	14.2368	16.0511	12.6796	16.6895	12.3774	12.6074	12.6368	14.7078	15.9056	14.5199	14.7966	15.7967	15.9372	13.5876	15.9613	17.3473	12.4476	13.7279	16.4729	12.5255	15.9184	17.1853	15.8193	14.297	16.3278	14.1016
Q15517	Corneodesmosin	CDSN	0.280219	-0.728807		0.966522	-0.0950378		0.410825	-1.06316		0.446396	-1.00418		0.530538	-0.550624		5	5	18	13.9361	13.9306	14.5725	14.1302	15.9397	13.1339	13.7907	13.1393	12.6391	17.0715	13.2567	12.8524	13.4375	16.4479	15.9923	16.9858	16.9976	15.1478	15.7497	16.4998	18.5026	18.3344	17.1017	16.9088	13.0523	16.7071	16.4436	17.9838	18.0307
P31146	Coronin-1A	CORO1A	0.544453	0.250203		0.934534	-0.0694878		0.271988	0.572631		0.753118	0.277276		0.558451	0.232686		11	11	34.5	19.8144	20.1972	19.667	19.7136	20.1418	19.9385	18.5933	19.5079	19.3345	20.294	19.8079	19.7415	20.116	19.4929	18.9808	18.588	18.8527	20.2142	14.9683	18.215	17.8821	18.744	18.5882	18.6664	19.5638	18.0893	19.3756	19.5807	19.3157
Q9BR76	Coronin-1B	CORO1B	0.0400113	0.730809	+	0.640257	0.291268		0.0369259	1.40763	+	0.224251	0.598201		0.0598317	0.816613		12	12	32.3	18.4777	18.0335	18.3217	17.9683	18.2126	18.7527	19.1163	18.6318	18.5476	18.4498	18.3265	18.6946	18.5562	18.2806	16.9104	14.5938	17.3177	16.7064	17.292	17.7107	17.2824	18.1928	17.1418	16.7189	18.5425	18.1491	18.0377	18.5348	17.1817
Q9ULV4	Coronin-1C	CORO1C	0.978697	0.0109194		0.921147	-0.084735		0.761945	-0.198208		0.730399	0.241274		0.744746	-0.138134		7	6	17.3	19.9117	19.759	19.2725	20.2801	19.3337	19.7042	19.7169	18.7813	20.461	19.4286	19.3409	20.2643	18.766	19.9113	19.4991	19.9187	18.7046	18.6576	17.0918	19.4899	18.5717	18.6472	18.8495	19.5776	19.754	18.9481	19.5192	19.8611	17.9911
P57737	Coronin-7	CORO7	0.240683	0.641418		0.807447	0.343549		0.129471	1.41404		0.783701	0.323219		0.168129	0.847312		13	13	18.8	16.4133	12.9794	14.7194	13.4176	16.4994	15.2341	16.5625	14.0431	14.5886	15.8057	15.2448	17.1043	15.2341	12.6481	13.072	12.1735	12.2602	15.166	17.4972	15.0717	16.1736	14.3771	12.9821	13.2306	14.4068	13.8752	15.0941	14.547	12.7498
P12277	Creatine kinase B-type	CKB	0.184212	0.962349		0.956661	0.109929		0.479565	0.894677		0.219697	1.709		0.579778	0.479222		22	22	67.5	18.7656	19.0086	19.1694	19.7202	19.2282	20.9326	18.9768	19.8204	20.3529	17.3044	19.7855	18.06	19.8501	20.4043	16.2197	16.1877	15.0371	13.8092	11.6023	16.5515	13.5473	16.0457	15.387	16.8663	17.016	16.5758	16.9339	17.4689	12.7126
P12532	Creatine kinase U-type, mitochondrial	CKMT1A	0.285151	0.711587		0.739573	0.649377		0.568815	0.743078		0.59404	0.739585		0.408051	0.693471		16	14	48.2	14.805	13.676	17.6291	17.4246	16.1071	18.3647	17.018	16.788	14.0985	12.5904	14.5119	13.363	16.6014	15.767	17.2558	16.0264	16.2997	13.8694	15.9147	17.5064	14.9638	19.4487	16.7	17.4133	17.6198	19.3634	17.7541	18.2623	17.963
P46109	Crk-like protein	CRKL	0.00709091	1.4483	+	0.456584	0.903865		0.0504675	1.52849		0.0553143	1.83542		0.0379122	1.19781	+	6	6	29.7	16.6918	15.6497	16.2215	13.524	16.5154	15.8752	16.581	15.8376	16.196	12.4325	16.6388	17.1591	16.5035	15.7856	13.2468	13.3915	12.4522	15.964	13.8727	12.1632	13.3284	13.5325	12.607	13.0387	14.3843	16.645	16.132	12.2252	15.6705
Q13363	C-terminal-binding protein 1	CTBP1	0.181675	0.508866		0.470254	0.726334		0.244593	0.770133		0.870578	0.140924		0.0846995	0.746945		3	2	10.9	14.7319	13.9821	14.2949	14.5096	12.7637	13.7343	12.7833	14.3063	12.814	12.8918	11.7916	15.7568	13.5989	13.5215	14.8657	13.5254	13.9327	14.5747	12.5965	15.2998	12.6107	15.1451	13.6806	15.0015	15.2526	13.1315	13.1453	14.8952	14.4048
P17812	CTP synthase 1	CTPS1	0.0530396	0.817511		0.559186	0.658544		0.131928	1.05679		0.34881	0.77355		0.0837922	0.845956		2	2	4.7	15.0858	15.2443	14.9459	16.3479	15.1528	13.7128	15.8545	16.3394	15.9057	14.3582	12.7699	15.4695	13.6328	14.0104	13.2116	13.2686	11.9487	13.1759	16.3944	13.6372	12.4665	13.2578	12.0651	13.3275	12.8641	14.3245	15.0923	13.2298	12.3842
Q9UBG0	C-type mannose receptor 2	MRC2	0.454589	-0.309145		0.563251	-0.655733		0.994685	-0.0132097		0.797839	-0.240799		0.505873	-0.353369		12	12	13	18.1984	17.9009	17.6141	17.0169	16.8613	16.3667	17.9648	17.5327	15.9135	16.8495	18.5707	17.4588	17.2347	17.3271	16.7695	15.8637	16.52	17.7933	16.8792	15.7969	16.4086	14.0821	16.4965	16.7039	17.184	14.8846	17.0453	16.5762	15.5601
Q13617	Cullin-2	CUL2	0.165384	0.472529		0.848841	0.168873		0.235639	0.757249		0.415456	0.513906		0.290263	0.445756		3	3	6.7	13.8202	14.383	12.3327	14.8121	13.4357	11.8258	14.3497	13.5298	14.2476	13.4291	12.981	13.4065	13.6895	12.0205	12.9014	11.7175	12.7972	12.7058	13.767	12.4088	13.4645	13.4951	12.2922	13.2421	13.3673	12.4793	13.5974	13.4941	13.3619
Q13620-1	Cullin-4B	CUL4B	0.261119	0.481092		0.715148	0.44986		0.133939	1.11397		0.968522	0.0463732		0.120546	0.762381		4	4	5.5	12.8811	12.295	13.1788	12.8953	15.0257	12.8154	16.6691	13.6166	13.87	15.5339	14.1837	16.1304	13.1733	13.0163	13.5621	12.2722	13.9981	13.625	15.8122	12.8649	13.2311	11.6851	13.1185	13.6005	13.6335	12.7593	12.8675	13.512	14.017
Q86VP6	Cullin-associated NEDD8-dissociated protein 1	CAND1	0.392946	0.420723		0.966865	0.0658834		0.503837	0.482702		0.40997	0.665972		0.678122	0.262033		7	7	7.8	15.2068	16.1874	15.4461	15.0574	15.297	15.446	14.7889	16.5466	14.3457	11.9763	15.8961	14.0152	15.8087	15.7711	14.036	12.6318	13.1935	14.8236	14.8077	11.0868	13.2015	14.4706	15.5054	15.9093	16.4186	13.4175	11.5951	13.6207	14.2172
O14976	Cyclin-G-associated kinase	GAK	0.203264	0.619944		0.912054	0.152033		0.131037	1.28078		0.632361	0.522174		0.212726	0.683207		6	6	8	14.2947	13.5103	12.6928	14.6725	16.1435	11.2125	16.7099	13.5843	15.0868	14.9825	14.5082	16.3586	12.4075	12.8746	14.0743	13.0305	12.113	13.7042	16.6809	12.7964	13.7911	13.3633	13.5681	12.957	14.1139	12.3084	14.1217	12.9179	13.8652
P01040	Cystatin-A	CSTA	0.453897	-0.567153		0.910483	-0.243662		0.916661	-0.176763		0.458347	-1.11575		0.835253	-0.21218		6	5	62.2	12.485	13.1593	13.0125	12.6626	14.2856	17.745	12.9902	12.5401	12.7827	17.4473	12.374	12.6828	15.0295	13.2451	18.5307	13.3827	16.3144	12.7917	12.809	12.7905	13.4195	20.2759	17.3131	12.441	13.6193	16.4305	13.9523	12.2758	17.4503
P04080	Cystatin-B	CSTB	0.0219102	1.5395	+	0.706269	0.597079		0.0531566	2.29303		0.159828	1.76255		0.0671084	1.39517		6	6	77.6	18.8081	18.4612	18.0672	19.0838	13.2787	18.0381	12.9905	18.6924	17.1116	17.802	17.4605	17.1385	18.0576	18.0773	15.4002	13.1457	13.3863	13.3544	17.8336	12.5611	12.5083	18.2897	14.4245	12.4092	15.0946	17.2228	16.2439	16.6572	17.9888
P01034	Cystatin-C	CST3	0.484723	0.449391		0.687714	0.687714		0.803031	0.327064		0.803715	0.343363		0.503944	0.517997		4	4	32.9	13.8417	12.2295	13.4455	12.8396	13.9384	17.9292	16.4599	12.877	12.9841	15.789	16.9921	13.8777	17.1901	16.8081	16.7546	13.6129	12.3841	12.8047	13.4048	16.0242	14.4977	13.7545	13.3267	12.3706	13.6687	13.2557	13.2712	13.018	14.3206
P21291	Cysteine and glycine-rich protein 1	CSRP1	0.260739	1.09879		0.979761	-0.0714571		0.744063	0.637885		0.200764	2.39148		0.85355	0.262351		8	8	61.1	18.4542	20.3881	19.8681	21.4606	18.0016	20.7953	17.4592	21.308	19.7743	17.9789	20.2315	17.0055	20.6093	21.0405	14.6515	15.4363	13.0946	12.8712	13.603	14.5376	12.8696	12.8151	13.6119	14.8224	15.5388	12.3459	14.687	12.8069	13.7906
Q9Y4P1	Cysteine protease ATG4B	ATG4B	0.0316667	0.884335	+	0.506115	0.746688		0.197142	0.934632		0.212455	0.960376		0.0917037	0.835133		2	2	7.9	13.9834	11.6638	14.8717	15.6974	13.0846	14.8374	15.3555	15.0438	13.5524	12.4284	15.6333	15.5726	15.0761	14.1653	14.0988	13.2547	12.3176	12.8638	13.4825	12.4246	12.5984	14.954	12.5026	12.9124	14.4246	14.0226	13.19	15.2476	14.9478
P49589-3	Cysteine--tRNA ligase, cytoplasmic	CARS	0.0504021	0.650556		0.660636	0.397965		0.0672642	1.10386		0.416612	0.527548		0.0670092	0.73015		7	7	8.9	14.8992	13.0482	14.2039	13.9329	14.6485	12.7102	14.9839	12.8815	14.8616	13.8291	13.2122	14.7392	13.8406	13.7573	12.911	13.7809	12.8971	13.3948	13.4982	13.9049	13.1025	14.8924	13.3267	11.6892	14.6533	13.7057	13.4657	14.5014	12.9622
P04839	Cytochrome b-245 heavy chain	CYBB	0.995788	-0.00303407		0.913176	-0.180542		0.933159	0.119832		0.970713	0.0528426		0.969022	-0.0391896		4	3	7.9	15.4413	13.3959	13.324	13.5528	15.4085	15.4606	14.4773	16.3266	13.4419	12.7335	15.7886	15.5179	16.4121	14.7925	11.6669	13.3087	15.8107	13.54	16.3304	12.6962	17.0199	12.679	14.1771	12.7152	13.2031	12.7578	15.6834	13.8716	12.5827
O43169	Cytochrome b5 type B	CYB5B	0.00409639	1.69623	+	0.1574	2.1499		0.078374	1.74715		0.201971	1.288		0.00943396	1.96037	+	2	2	31.3	17.2146	12.1589	16.7927	15.3149	15.9798	16.3271	16.7483	15.9846	15.0125	11.8285	15.7415	13.3109	16.7155	16.3448	14.0039	13.5135	15.9068	13.0063	15.3991	16.0406	13.4903	18.0017	13.6989	16.0231	13.6906	19.3678	16.6733	16.8379	19.5186
P31930	Cytochrome b-c1 complex subunit 1, mitochondrial	UQCRC1	0.821597	0.156781		0.918769	0.193146		0.878751	-0.218131		0.75263	0.399692		0.999285	-0.000395867		13	13	41.5	16.2955	13.6619	19.4631	18.5587	15.338	18.5158	15.4962	18.0654	12.4074	13.4082	16.0813	13.7337	18.4516	16.9222	16.189	16.3541	15.6736	14.6537	16.0756	16.3117	15.3199	17.1686	15.7763	16.4707	16.9011	17.7674	17.1644	17.1415	15.0429
P22695	Cytochrome b-c1 complex subunit 2, mitochondrial	UQCRC2	0.98201	0.0153786		0.838292	0.344511		0.884277	-0.187201		0.93347	-0.106581		0.919296	0.0942933		12	12	40.2	15.7111	12.8399	18.9107	16.5201	15.7328	16.5187	16.251	16.151	14.1362	12.7653	15.6012	13.9776	17.0927	15.6089	16.7277	17.0583	17.031	15.5444	18.0867	17.1365	16.2614	17.5416	16.2287	16.8488	17.2606	17.8855	17.2248	17.6623	15.4584
P47985	Cytochrome b-c1 complex subunit Rieske, mitochondrial	UQCRFS1	0.145681	1.02585		0.490524	1.34976		0.590742	0.813973		0.541765	0.914931		0.205554	1.09763		2	2	13.5	15.9091	13.1357	19.1827	18.3811	16.9185	18.4539	16.827	17.7825	13.326	13.5889	17.5878	12.1662	18.2169	16.7663	15.5474	13.1091	13.0584	13.5013	13.6879	13.0402	13.5523	12.7048	13.75	13.3144	12.6405	15.2757	12.8486	14.3093	12.3215
P00403	Cytochrome c oxidase subunit 2	MT-CO2	0.895662	-0.0921753		0.879243	0.259797		0.709321	-0.406481		0.903759	-0.151567		0.95453	-0.0537454		5	5	27.8	17.5356	13.845	19.8973	18.3547	18.2177	17.6978	17.6582	16.3849	16.5015	15.5779	17.6124	17.1324	18.5323	17.3942	18.603	18.4688	18.5968	17.7847	17.7783	19.1551	18.3858	19.5333	18.7296	18.9517	18.644	19.8114	18.8874	18.7913	17.5546
P14854	Cytochrome c oxidase subunit 6B1	COX6B1	0.0398746	1.16976	+	0.307714	1.61392		0.325563	0.842582		0.230792	1.0443		0.0724343	1.25094		3	3	47.7	16.7539	12.3419	19.571	18.0972	17.245	17.9855	17.7073	17.3614	16.3258	11.9445	16.9688	16.3765	17.9978	17.182	16.4164	13.2632	15.7685	12.729	17.7035	16.1938	16.1449	17.0785	13.5123	15.8986	15.8243	18.2843	17.4629	17.2874	15.77
P08574	Cytochrome c1, heme protein, mitochondrial	CYC1	0.706251	-0.22284		0.979086	0.0443111		0.59866	-0.523472		0.852761	-0.222778		0.761976	-0.222881		5	5	21.2	14.6419	13.0864	17.5652	16.7549	15.4726	15.21	15.1503	15.7546	12.3985	12.6225	13.9732	14.0716	16.4214	14.3502	16.2481	16.8624	16.851	15.7522	17.597	16.7272	15.6764	17.4542	16.4829	16.9757	16.6109	16.7748	16.346	16.3045	15.3155
P21399	Cytoplasmic aconitate hydratase	ACO1	0.322345	0.569515		0.925824	0.138019		0.162129	1.21074		0.682586	0.456215		0.315417	0.642827		8	8	16.1	17.2214	16.5973	17.4291	14.1187	16.9088	17.0197	17.8877	16.0528	17.0326	17.0754	17.5167	17.1422	16.6964	16.2754	13.4733	14.0532	15.519	14.6881	17.6379	15.8138	15.2387	15.8438	12.314	15.6876	14.4346	16.0084	16.6947	17.5184	13.1858
Q14204	Cytoplasmic dynein 1 heavy chain 1	DYNC1H1	0.283565	0.492189		0.98835	0.0155826		0.402255	0.686188		0.410617	0.74105		0.55693	0.331161		81	81	25.5	18.0271	17.3785	18.1995	17.095	18.0767	17.5901	18.6046	17.1244	18.4246	17.4245	18.4663	18.4496	17.9064	17.7828	15.0093	14.4897	16.2687	15.5382	18.344	16.073	16.964	16.4878	15.5862	16.9246	16.7308	15.8473	17.0763	16.4756	14.6544
Q13409	Cytoplasmic dynein 1 intermediate chain 2	DYNC1I2	0.047266	1.05353	+	0.558499	0.810972		0.0833558	1.5674		0.315231	0.878264		0.0720452	1.16694		5	5	13.8	17.2179	18.3699	16.8248	18.3653	16.5867	17.2519	17.1551	18.124	17.6623	16.877	16.1561	17.5241	17.8868	16.9373	16.2552	15.038	13.7207	15.0581	16.1041	14.2445	14.8177	13.8995	12.1862	12.8028	16.1948	16.0441	16.3906	15.436	17.0045
Q7L576	Cytoplasmic FMR1-interacting protein 1	CYFIP1	0.387179	0.421674		0.777828	0.387503		0.736297	0.33771		0.607565	0.510697		0.560461	0.364071		13	7	12.5	17.0313	16.1108	17.4449	16.6505	16.7175	16.6951	17.1703	16.457	16.0857	16.2725	16.5449	17.1333	16.8765	16.6895	15.8154	14.982	15.3075	14.6648	14.8981	15.0331	15.9715	16.5971	15.4214	16.0684	16.1219	14.0973	15.166	13.8591	15.093
Q07065	Cytoskeleton-associated protein 4	CKAP4	0.929126	0.0691817		0.815085	-0.375332		0.941553	0.121437		0.769544	0.394871		0.874591	-0.141558		18	18	33.7	19.9863	17.0754	20.1177	18.5207	17.6027	18.6825	18.0835	18.6985	15.5784	17.6668	17.9425	17.7704	19.0639	18.6654	17.4287	13.4084	18.0656	17.6628	17.732	13.5861	18.6118	17.8618	16.3822	18.3942	18.235	14.3408	18.0661	15.1126	15.6849
P28838	Cytosol aminopeptidase	LAP3	0.0446054	0.670039	+	0.651334	0.378942		0.0248615	1.18839	+	0.415414	0.531226		0.0418148	0.759859	+	15	15	35.6	18.3379	18.5961	18.8414	18.2236	19.4145	17.1674	18.5939	18.7373	18.3171	18.4162	18.8646	18.8469	18.7654	17.0457	17.2893	16.5317	17.4306	17.8695	19.5343	17.0573	17.9888	17.9565	16.4973	17.1358	17.1769	17.2387	17.9317	17.8428	16.9835
O00154-4	Cytosolic acyl coenzyme A thioester hydrolase	ACOT7	0.0756129	0.567921		0.499414	0.580587		0.356363	0.553285		0.345506	0.568201		0.147006	0.567739		4	4	18.6	16.4656	16.1834	16.4196	17.4177	16.3954	17.0762	16.4086	17.018	16.7462	15.0215	15.2915	16.8711	16.9257	16.496	16.5171	17.2252	16.1696	16.6982	15.0799	16.5547	16.5711	17.0072	16.4617	16.8368	17.2986	17.1643	16.9356	16.795	18.2876
Q96KP4	Cytosolic non-specific dipeptidase	CNDP2	0.0113373	1.42561	+	0.515274	0.860658		0.033381	2.02387	+	0.140159	1.45275		0.0339058	1.40805	+	6	6	20.8	17.6239	17.1332	17.6008	15.9927	16.9192	17.8731	17.2255	17.1425	17.2644	16.4025	17.7516	17.0577	17.3236	16.8599	13.4281	13.1731	13.8426	14.0528	13.9705	15.4077	16.3448	15.7066	12.8847	14.5858	13.2657	17.312	16.9941	16.982	14.0708
O43175	D-3-phosphoglycerate dehydrogenase	PHGDH	0.5121	0.344265		0.832654	0.295139		0.833252	0.215106		0.604788	0.478394		0.705779	0.257476		8	8	22.3	17.0194	16.8421	17.2244	17.5366	17.6465	17.5616	16.3344	17.2087	16.6565	16.9955	17.8459	17.035	17.5485	17.1522	16.5959	14.3031	14.9713	16.2533	18.0917	15.6783	14.188	16.9125	12.7955	16.6426	16.5286	16.4235	13.9313	14.6719	13.8455
Q9UKG1	DCC-interacting protein 13-alpha	APPL1	0.0282457	1.27701	+	0.465526	1.06149		0.11262	1.55573		0.247892	1.25063		0.0541673	1.29407		9	9	23.4	16.9651	12.359	16.5679	15.9388	17.0026	17.1391	16.7803	15.9086	17.2603	17.1062	17.0911	16.6697	16.383	16.5382	12.4844	12.8252	12.6722	13.4876	15.8178	11.9365	12.9311	14.849	12.5758	13.3456	14.0259	14.1677	15.4862	15.096	12.3962
Q9H773	dCTP pyrophosphatase 1	DCTPP1	0.0213719	1.21576	+	0.50247	1.08353		0.270632	1.19298		0.234519	1.34052		0.0843284	1.13503		4	4	30.6	12.8898	13.1747	14.9813	13.6318	15.83	12.5147	17.7199	12.6846	11.9454	13.5176	12.4413	16.3845	13.0269	13.7965	12.8881	14.1196	12.3638	13.2119	15.2669	12.4586	13.6848	16.3619	13.5956	12.8847	13.0959	16.5029	12.7408	12.9736	13.8029
Q96HY6	DDRGK domain-containing protein 1	DDRGK1	0.79694	0.143894		0.899722	0.181829		0.95008	0.0708331		0.875014	0.165992		0.853248	0.129595		5	5	21.7	14.8207	13.3376	12.3852	15.0248	13.5669	15.1101	14.9906	14.8818	11.9648	12.3745	13.0668	13.4464	15.2708	14.2651	15.3114	13.0226	15.577	12.8264	15.8817	13.2382	13.1097	15.3039	11.8568	14.4079	16.2349	16.4136	15.7478	14.1745	12.8107
P07585	Decorin	DCN	0.907223	0.0879278		0.601502	-0.822425		0.634597	0.506211		0.654295	0.528556		0.812566	-0.197185		6	6	23.4	14.7314	16.6498	14.9036	13.6638	12.3446	15.1987	13.3121	16.4555	13.8456	15.4776	16.8264	13.2642	15.3985	15.9892	13.0697	14.2922	13.2567	11.7538	12.5809	13.1679	12.3689	12.3783	12.4501	12.6039	13.1421	12.608	13.6861	12.4479	12.5735
Q9UGM3	Deleted in malignant brain tumors 1 protein	DMBT1	0.275804	0.704864		0.815429	0.467312		0.262696	1.29234		0.715917	0.47197		0.291713	0.85556		11	11	26.4	12.7255	14.7369	14.9252	15.1125	15.2623	13.5018	13.1231	14.0664	12.8379	20.9615	14.0062	17.6181	14.9935	14.2374	15.2897	16.255	16.6213	15.4822	12.9138	14.3019	13.8983	17.1943	15.4471	14.9611	14.0122	18.3271	15.0326	17.1001	19.2809
Q13011	Delta(3,5)-Delta(2,4)-dienoyl-CoA isomerase, mitochondrial	ECH1	0.0122247	1.7458	+	0.432052	1.46021		0.14634	1.84034		0.151791	1.91072		0.0505373	1.63909		9	9	34.1	12.9426	13.4707	19.3538	18.5092	15.7763	18.1747	14.6539	18.2788	14.899	12.9664	16.7731	14.9109	18.6751	17.1938	16.3663	13.8635	12.8109	12.9572	13.1746	12.3214	13.0387	15.3807	12.4818	12.375	13.5979	14.1967	13.4916	12.4968	16.2161
P30038	Delta-1-pyrroline-5-carboxylate dehydrogenase, mitochondrial	ALDH4A1	0.887921	-0.109454		0.994727	-0.0146152		0.846062	-0.280378		0.969638	-0.0627421		0.875195	-0.13968		2	2	5.5	12.9082	12.5761	17.5052	17.9972	13.3029	15.785	14.2338	13.9968	12.2925	13.0153	12.7809	12.3453	17.5051	12.894	15.9358	15.2749	16.3664	14.4272	13.4524	14.0045	14.567	12.793	15.32	15.1505	15.4974	13.1046	15.0308	13.9114	15.4679
P13716	Delta-aminolevulinic acid dehydratase	ALAD	0.978076	-0.0137123		0.778428	0.273588		0.419566	-0.434093		0.954058	0.0569551		0.918849	-0.0594383		6	6	32.7	16.9934	16.3026	17.2305	15.8789	16.3766	15.9239	16.3525	17.1523	17.2581	17.5366	16.2359	16.6662	16.6217	16.677	12.2949	17.4823	17.441	16.7916	17.8876	17.2087	16.7888	17.3316	17.8748	17.8291	13.4455	17.0754	16.9182	18.1704	17.5461
Q9Y3Z3	Deoxynucleoside triphosphate triphosphohydrolase SAMHD1	SAMHD1	0.238975	0.57152		0.841209	0.248135		0.484314	0.583121		0.397688	0.827672		0.468632	0.405775		7	7	14.1	15.2225	13.7001	14.8465	13.1896	15.3592	15.3521	15.0506	14.1248	15.4689	14.6551	16.098	15.76	15.2948	15.5427	13.0443	12.2377	11.5606	12.8436	12.7414	12.4386	14.413	12.386	12.7978	13.7316	13.3302	13.1348	13.9976	12.8146	14.1555
Q9Y315	Deoxyribose-phosphate aldolase	DERA	0.659639	0.131705		0.970285	0.0354981		0.621198	0.271376		0.866589	0.10884		0.694034	0.1465		4	4	20.4	15.4049	15.4056	15.0995	13.1722	15.5014	15.0317	16.0871	15.1034	15.0254	14.9485	15.0572	16.8456	15.2046	14.4824	15.3509	15.393	15.4957	15.2618	15.6736	14.8184	14.9521	15.662	15.4863	15.4584	15.6975	16.2783	15.8307	15.785	15.0726
Q07507	Dermatopontin	DPT	0.91846	-0.0560881		0.8265	0.244324		0.674752	-0.356901		0.933609	-0.0831065		0.955052	-0.0386056		8	8	66.2	20.2637	19.7671	18.5094	19.046	20.1351	19.6137	20.4141	19.3891	21.3172	20.4562	19.1214	20.097	18.9571	18.7748	20.1453	20.3342	18.3103	20.5609	20.6977	20.1084	18.7463	17.4271	19.3817	19.5409	19.7217	20.3855	20.3227	20.4049	21.2598
P81605	Dermcidin	DCD	0.590412	0.491152		0.573469	1.2108		0.42737	1.16724		0.754149	-0.58935		0.199428	1.1903		3	1	25.5	15.9172	13.0357	14.5898	13.4948	18.9786	13.2518	15.6624	17.5161	17.4007	17.6672	12.3662	13.507	14.1301	16.3634	13.0642	13.1686	19.8539	19.1632	18.205	13.0654	13.0832	17.952	19.3165	19.0851	13.9605	13.4089	13.1667	16.3501	17.4545
P81605-2	Dermcidin	DCD	0.973159	-0.0217763		0.426619	1.05968		0.393672	-0.637069		0.556162	-0.459115		0.716644	0.261208		4	2	15.7	19.2225	18.2873	17.5419	18.9036	20.0109	18.5296	17.3786	19.5033	18.7473	19.1067	16.7761	17.8526	18.9493	18.5503	18.5863	20.9241	20.4626	19.6685	17.6323	19.204	20.5235	18.9352	20.0236	19.8157	19.1869	17.6822	13.2034	19.7411	19.7322
P17661	Desmin	DES	0.277864	-0.386888		0.637324	-0.442077		0.419467	-0.52961		0.756659	-0.237936		0.233828	-0.483269		65	58	90.9	23.2057	23.1768	22.9096	24.1655	22.6388	23.5346	22.6955	23.276	23.79	22.1827	23.264	22.9454	23.2326	23.5727	23.8506	23.9066	22.6996	21.2924	22.8653	24.0585	21.9541	22.0952	23.165	23.7824	24.0766	22.3755	23.6122	23.8176	20.2551
Q08554	Desmocollin-1	DSC1	0.72417	-0.254242		0.868808	0.260943		0.638375	-0.58155		0.741022	-0.437715		0.884161	-0.135524		9	9	16	13.2586	12.0939	12.0072	13.217	14.8476	11.8667	12.9015	13.3151	16.566	15.9137	12.9522	13.0031	15.8966	14.4432	16.2617	16.3267	16.2089	15.7946	13.5898	16.3252	17.7218	16.9703	16.6296	15.9907	13.5603	14.5504	13.8978	15.5697	16.9258
Q02413	Desmoglein-1	DSG1	0.336503	-0.523735		0.981222	-0.0384376		0.459909	-0.788182		0.517519	-0.728472		0.586596	-0.391259		21	21	34.1	17.666	16.8123	16.1189	19.1232	18.5597	16.7966	15.0501	16.8292	18.7373	18.3576	16.2321	16.4288	18.0986	18.5263	19.0694	19.1027	18.9776	18.6763	16.9111	18.5838	19.2115	20.1834	19.838	19.2985	18.5329	18.4424	18.5181	19.5512	19.8827
Q14126	Desmoglein-2	DSG2	0.101596	0.925607		0.649717	0.789171		0.627938	0.575238		0.235059	1.29205		0.335795	0.688496		7	7	15.7	14.467	12.0405	15.7261	13.9304	14.0248	16.6874	16.1146	16.124	11.7576	13.4814	12.288	15.1385	12.9544	12.2048	12.4842	13.2863	11.9488	12.6759	15.6698	13.2098	12.4537	16.5175	12.5128	15.8975	13.9265	16.56	15.0785	14.8662	12.2744
P15924	Desmoplakin	DSP	0.731572	-0.283179		0.664484	0.993803		0.719929	-0.518761		0.374095	-1.15665		0.800932	0.282008		61	61	29.3	15.4762	10.5787	13.9921	14.2139	16.0521	15.8244	15.39	14.3565	17.6846	16.4282	12.6508	14.6588	16.1164	16.9203	17.8095	16.3296	18.0956	16.5532	16.0744	17.3505	17.975	20.609	18.3993	18.0585	16.11	17.3127	16.7556	18.9974	19.0765
P60981	Destrin	DSTN	0.406307	0.70529		0.965078	0.121231		0.368735	1.29128		0.654852	0.756983		0.508684	0.671842		5	4	27.9	16.6243	18.6234	18.1891	19.0949	17.6139	19.5268	16.0044	18.4948	17.251	17.996	18.5543	13.1922	19.6368	19.5359	19.7315	13.2487	14.8466	13.4247	13.4366	16.9687	14.5295	13.2913	18.9142	12.4276	13.5002	12.7146	12.5681	13.1741	16.1616
Q9Y295	Developmentally-regulated GTP-binding protein 1	DRG1	0.0420166	0.585648	+	0.559065	0.451656		0.26283	0.557414		0.172292	0.715812		0.145226	0.501424		4	3	16.1	13.2767	13.283	13.8914	13.8722	13.6251	13.4581	13.0416	13.737	13.594	13.0407	12.0885	12.5736	13.7312	13.0106	13.1832	12.7266	13.6526	13.1802	12.5269	12.9695	13.4533	14.05	13.2949	13.3687	14.7703	15.4304	12.7919	12.4324	12.96
P36957	Dihydrolipoyllysine-residue succinyltransferase component of 2-oxoglutarate dehydrogenase complex, mitochondrial	DLST	0.673147	-0.245264		0.777939	-0.443758		0.485667	-0.731259		0.838361	0.270591		0.358298	-0.579052		8	8	22.5	16.3767	15.2853	19.3739	19.2681	14.9278	18.4669	14.7393	18.1537	14.5367	15.2228	17.3731	14.7296	18.8594	17.4915	16.9021	16.6297	16.6119	15.9049	13.2156	16.506	15.8451	16.2561	16.7333	17.0716	17.2453	17.1174	16.7596	16.7815	15.9434
Q16555	Dihydropyrimidinase-related protein 2	DPYSL2	0.677073	0.175956		0.876851	-0.160791		0.709682	0.275857		0.630368	0.378822		0.938791	0.0446905		17	14	48.6	19.8694	19.8806	19.75	20.2169	19.61	19.9831	19.1412	20.3635	19.7819	19.4783	20.2475	18.8148	19.8908	20.0459	18.091	18.6477	17.812	17.9283	18.3931	18.2053	17.8524	16.9112	17.4913	18.39	19.2824	18.7097	18.6537	18.8999	17.8089
Q14195-2	Dihydropyrimidinase-related protein 3	DPYSL3	0.737317	-0.160747		0.689063	-0.499609		0.982154	0.0348784		0.979959	-0.0257697		0.668407	-0.248085		26	23	46.2	19.8561	20.558	20.5164	20.5256	19.2036	20.4695	19.7003	20.589	20.1923	19.9158	21.0355	19.2725	20.4084	20.7409	18.4766	19.1499	18.1861	19.0317	20.336	18.4352	18.5967	17.0667	17.9966	18.5175	19.6949	18.2618	19.1436	19.6702	17.2625
Q12882	Dihydropyrimidine dehydrogenase [NADP(+)]	DPYD	0.11741	0.573738		0.64083	0.440898		0.187872	0.793809		0.428904	0.522374		0.151725	0.606974		4	4	5.9	13.9306	12.093	14.8864	13.353	14.8561	14.2432	14.2679	13.8482	15.1129	14.7497	14.1853	13.4925	13.9592	12.9804	13.4065	13.1513	12.9862	12.6645	14.9458	12.121	12.7357	12.9311	12.9624	12.6456	12.526	12.9386	14.1418	13.633	12.9567
P16444	Dipeptidase 1	DPEP1	0.0103836	1.63253	+	0.445968	1.50507		0.246709	1.57352		0.211578	1.77974		0.054556	1.53729		10	10	47.2	14.0308	13.6313	13.9837	13.5985	12.975	14.0026	20.6203	13.5445	13.4313	11.683	12.0827	12.8413	12.2967	13.224	12.4289	12.6888	12.084	13.7721	9.88544	12.5664	12.9442	16.0596	12.6417	11.2772	14.3386	19.4265	13.1673	12.6434	14.9601
P53634	Dipeptidyl peptidase 1	CTSC	0.0111463	1.14664	+	0.179231	1.29492		0.0767059	1.43938		0.345678	0.812413		0.01275	1.3629	+	6	6	21.4	16.5716	15.8567	16.5788	15.3058	17.4949	16.2317	17.6584	13.7288	17.3803	15.6622	15.0497	16.8525	15.7518	15.1523	14.723	15.3514	14.7904	15.1039	15.8853	15.8646	16.2477	17.6232	14.0686	13.5168	16.2646	16.3671	15.3695	16.9735	17.7053
Q9UHL4	Dipeptidyl peptidase 2	DPP7	0.517913	0.348548		0.688794	0.565825		0.770876	0.312252		0.873043	0.197172		0.482683	0.446497		6	6	17.7	13.2466	12.4307	13.9399	13.9982	14.3852	13.3863	15.4887	13.0673	14.4306	13.349	13.2016	15.8188	13.1011	12.4242	11.7341	15.0733	15.0033	14.0565	15.4706	12.3137	13.2005	12.1442	14.5031	12.0283	16.2781	15.6165	13.5123	15.5063	15.2111
Q9NY33	Dipeptidyl peptidase 3	DPP3	0.00266667	1.68272	+	0.17025	1.73068		0.00771429	2.50165	+	0.212281	1.0479		0.002	2.09349	+	9	9	24.3	16.01	16.5847	16.7589	16.0434	17.6041	16.9856	18.642	16.3005	16.7983	15.882	16.3626	18.5701	16.7805	16.5907	15.0707	13.8473	15.2203	16.2085	17.188	17.021	13.9876	17.9095	11.6033	16.2312	13.7926	19.1676	18.0632	18.0819	16.4797
P27487	Dipeptidyl peptidase 4	DPP4	0.969044	-0.0216758		0.922832	-0.132692		0.921924	0.109397		0.978592	-0.0261704		0.978289	-0.0187675		5	5	7	15.2796	15.3101	15.4871	14.2781	16.6423	14.5195	16.1245	13.2229	15.8106	15.8372	15.8115	17.0993	15.0105	15.7601	14.9388	14.5826	14.0782	14.4608	16.2913	14.5973	16.2294	15.6893	14.2942	14.7753	14.8753	17.9171	16.0849	16.189	17.0755
O95989	Diphosphoinositol polyphosphate phosphohydrolase 1	NUDT3	0.456248	0.427375		0.662353	0.634072		0.639041	0.507402		0.885203	0.200059		0.355621	0.574462		2	2	19.8	15.8019	13.6655	14.5088	14.0772	12.6818	15.0647	15.6933	12.2126	15.9049	15.085	13.6475	16.345	13.1308	12.4098	12.278	15.6039	13.13	13.2723	13.8856	13.1339	15.2622	14.7613	13.9576	14.5203	15.4669	16.5308	13.3702	16.4044	15.6728
Q9NZJ9	Diphosphoinositol polyphosphate phosphohydrolase 2	NUDT4	0.000631579	1.08973	+	0.1645	1.21065		0.141535	0.81831		0.0457778	1.18819	+	0.0109841	1.02602	+	2	2	13.3	14.8278	13.5632	13.238	13.2203	14.1592	13.5332	15.2412	13.4081	12.6525	12.2754	12.3929	14.6781	13.4218	13.2265	12.6153	13.2378	12.8933	12.7837	12.819	12.7096	13.4635	13.3396	13.5896	13.3082	11.753	15.3428	12.6345	13.0533	12.8326
P53602	Diphosphomevalonate decarboxylase	MVD	0.0256582	0.898267	+	0.310213	1.13333		0.384205	0.674394		0.286005	0.868757		0.0600399	0.917362		2	2	3.5	14.4117	15.7822	14.0545	16.2037	15.2385	15.3761	15.3413	16.2038	15.4953	14.5453	13.897	16.0619	13.8141	14.1286	15.0328	15.4512	14.2906	12.7328	14.4832	14.5845	14.8902	15.9747	14.2365	14.2102	13.1671	12.3213	12.8268	13.3789	16.9678
Q9Y2E4	Disco-interacting protein 2 homolog C	DIP2C	0.655892	-0.141117		0.969892	-0.0303095		0.419478	-0.394518		0.933181	-0.0474853		0.574218	-0.201702		5	5	3.9	13.4806	12.5058	12.3657	13.5444	13.1174	12.9626	13.7301	13.2892	12.2919	13.1088	13.3666	13.7832	13.3014	12.9011	13.267	14.2434	12.8903	13.8485	14.1341	13.0735	12.6791	12.8275	12.6252	14.0843	12.7454	13.1261	13.6518	12.88	13.0305
O14672	Disintegrin and metalloproteinase domain-containing protein 10	ADAM10	0.371499	0.486994		0.66304	0.620253		0.4876	0.634821		0.822276	0.270454		0.300774	0.627109		4	4	4.9	16.0652	12.3258	12.8508	13.8495	13.0914	15.8308	15.9542	12.8589	14.6256	11.9302	14.8358	13.3529	16.2978	15.8746	12.2866	12.4473	14.2365	14.5027	12.7303	13.4033	12.7343	12.7714	12.0784	12.8819	14.0926	16.293	15.495	10.885	13.3655
Q16531	DNA damage-binding protein 1	DDB1	0.177667	0.466108		0.741303	0.316826		0.164795	0.870765		0.676403	0.293952		0.163683	0.577503		5	5	8.5	16.6671	16.0799	15.0991	15.4808	17.0695	15.89	17.5394	15.6729	17.6805	16.803	16.7623	17.6093	16.1669	15.9889	16.2559	14.8612	16.3927	15.7142	17.7882	16.5862	16.6512	16.926	15.5159	16.879	17.4592	17.8436	16.9036	17.4014	15.5676
Q9NRW3	DNA dC->dU-editing enzyme APOBEC-3C	APOBEC3C	0.0247823	1.11375	+	0.527423	0.82069		0.165044	1.16331		0.189792	1.31749		0.0844513	0.981923		2	1	13.7	15.5369	12.6642	13.0661	13.2408	16.1705	12.259	16.6291	13.1923	16.5798	14.7434	15.4803	13.3722	13.7735	13.1293	12.334	13.7698	12.4604	13.0053	14.6571	12.125	13.8117	15.0947	13.4287	13.3808	12.7992	16.1602	16.2661	15.5922	14.9269
O00273	DNA fragmentation factor subunit alpha	DFFA	0.0500524	0.750636		0.489292	0.731198		0.21752	0.788577		0.313512	0.738945		0.0903718	0.7582		3	2	14.8	14.4478	13.7192	14.031	13.1799	14.6065	13.4127	15.733	13.4106	14.3821	12.3006	14.3819	14.4587	13.3555	13.0599	13.1491	13.0081	12.1646	13.3517	15.6765	12.458	12.8566	13.2782	11.2062	13.4714	13.0359	15.0335	14.5887	13.5646	12.1738
Q92878	DNA repair protein RAD50	RAD50	0.0112047	0.708824	+	0.179608	0.817405		0.21463	0.620312		0.209888	0.684357		0.0278947	0.724655	+	6	6	5.7	13.1366	12.7162	14.0266	13.0722	13.162	12.9182	15.2498	13.8912	13.7599	12.5728	13.0426	14.6995	14.293	13.3359	13.0195	13.7534	12.6278	13.2391	13.4592	11.6022	13.5061	13.5083	12.544	12.4593	13.2025	13.7312	12.9808	12.9163	13.2575
P49736	DNA replication licensing factor MCM2	MCM2	0.0112706	1.0542	+	0.564553	0.731671		0.154124	1.21754		0.19301	1.19929		0.0669058	0.960314		13	13	20.1	12.9691	14.2764	13.3481	12.9672	15.4623	12.71	15.6914	13.9172	12.1504	13.2826	12.9436	15.6181	12.2129	12.7647	12.4487	12.4497	13.617	12.9968	13.4298	12.7906	13.2444	14.6723	13.8483	12.6859	13.8161	15.8564	13.3827	12.5474	13.1552
P25205	DNA replication licensing factor MCM3	MCM3	0.00255319	1.42582	+	0.323813	1.33608		0.0535814	1.69945		0.161267	1.30023		0.0124932	1.50708	+	5	5	6.9	13.0307	13.4638	13.6534	13.9558	16.1499	12.9787	15.819	13.4178	12.2849	11.8262	12.7636	16.2482	13.6991	12.585	12.9794	12.9928	12.628	13.8559	13.639	12.8241	13.0426	15.7116	12.8882	12.7966	15.2525	15.6944	13.7303	13.6361	13.6341
P33991	DNA replication licensing factor MCM4	MCM4	0.00866667	1.2642	+	0.314844	1.43987		0.260305	1.12673		0.2232	1.22045		0.0338333	1.29251	+	5	5	12.3	12.7262	11.857	13.3503	12.18	15.4721	13.6148	14.3382	12.566	11.4997	13.0821	14.2108	16.0305	13.8994	12.842	13.2093	12.6226	12.6108	12.903	14.464	13.2617	14.9433	16.5345	12.5224	12.206	12.9706	15.298	12.7973	14.2922	13.1968
Q14566	DNA replication licensing factor MCM6	MCM6	0.0012	1.40201	+	0.174583	1.41279		0.0579251	1.54993		0.142545	1.2856		0.00540541	1.47733	+	6	6	8.9	12.9906	12.6333	12.9579	14.3551	15.968	12.0486	15.1901	13.4669	11.6383	12.1305	12.9502	15.2441	13.6546	13.5444	13.8087	13.2896	13.3278	12.3067	14.5087	11.5807	13.7961	15.7641	13.1199	12.1307	13.767	14.7811	12.6117	12.6952	13.074
P33993	DNA replication licensing factor MCM7	MCM7	0.04624	0.796883	+	0.457751	0.867645		0.214652	1.02922		0.524293	0.570015		0.0578567	0.94368		10	10	21.1	13.0477	13.1279	12.2292	13.8528	15.2545	13.0038	13.9864	12.803	12.3111	13.4282	13.1019	15.7282	13.8401	12.5677	12.272	14.4036	12.9862	13.5141	14.0399	13.449	12.7244	14.6373	13.2489	13.4699	13.028	13.1792	13.4356	13.983	12.381
P27695	DNA-(apurinic or apyrimidinic site) lyase	APEX1	0.350362	0.489199		0.740788	0.472532		0.214788	1.21988		0.980146	-0.0285668		0.188351	0.824223		3	3	18.2	16.3225	14.875	14.9788	14.4206	16.3881	14.9093	16.5358	15.088	15.5249	15.2835	15.2816	16.7436	16.1306	15.1995	16.8949	16.2628	15.9246	17.0607	14.6763	16.7216	16.4845	17.2167	16.243	12.4004	17.1893	18.5602	16.6382	17.0026	15.5588
P78527	DNA-dependent protein kinase catalytic subunit	PRKDC	0.125899	0.816735		0.640656	0.714554		0.197496	1.37161		0.654603	0.496795		0.121435	1.02376		29	29	8.7	16.8333	14.8592	14.7593	13.6753	17.3091	13.9262	18.5963	13.3727	17.059	15.5794	17.1001	18.7855	14.9822	15.0955	15.5943	14.0851	16.3978	16.9009	17.7378	15.9216	17.3613	17.7083	15.2996	17.2402	17.6323	16.9552	16.423	16.4952	14.9191
P24928	DNA-directed RNA polymerase II subunit RPB1	POLR2A	0.0154372	1.09481	+	0.558027	0.785489		0.150103	1.20451		0.141781	1.2681		0.080381	0.982676		7	7	4.6	14.6717	13.9851	13.6266	13.5904	15.0766	14.3625	16.1717	14.2358	14.6345	11.1615	15.1858	17.0506	12.8643	13.209	13.2086	12.7473	13.4286	12.8455	12.5226	12.7775	12.3611	14.6692	15.7693	14.5736	12.6635	14.8461	13.8825	13.2776	13.0255
O15160	DNA-directed RNA polymerases I and III subunit RPAC1	POLR1C	0.0008	2.01368	+	0.192357	1.80555		0.0194286	2.50668	+	0.107677	1.82541		0.00273684	2.13549	+	5	5	22.5	15.0273	13.1221	12.8747	13.7199	16.8062	14.9691	17.7369	15.8257	16.4074	12.0396	16.8308	17.2357	15.07	15.5715	12.6719	12.4863	12.9003	13.3464	12.803	12.5779	13.1458	15.9456	13.5445	13.1631	13.8519	16.806	14.9495	15.5396	12.6563
P25685	DnaJ homolog subfamily B member 1	DNAJB1	0.00394937	1.53519	+	0.325274	1.45165		0.132918	1.42381		0.0921481	1.68455		0.0286753	1.43855	+	3	3	10.3	13.6449	12.2123	16.1449	16.9471	15.6966	13.4242	17.0281	17.0848	13.4116	12.6796	15.7996	16.9403	17.3585	14.6931	14.4135	13.4824	12.5485	12.7118	12.9427	11.904	13.8896	13.5073	11.7511	13.2764	13.7727	14.053	12.0789	12.5056	13.394
Q9NVH1	DnaJ homolog subfamily C member 11	DNAJC11	0.437271	0.30326		0.820715	0.257802		0.720957	0.276752		0.632599	0.359731		0.60777	0.266719		6	6	11.6	13.9231	14.0659	16.7304	14.1542	12.775	14.6708	13.6413	13.049	13.3332	13.2122	12.3831	12.5962	13.9939	13.5461	14.0109	13.7334	13.2205	13.1214	13.6037	13.6505	12.5949	14.1272	13.6881	13.9449	14.6148	15.9108	14.1839	14.3888	13.476
O75165	DnaJ homolog subfamily C member 13	DNAJC13	0.734893	0.216918		0.93528	0.144084		0.927894	0.121579		0.780587	0.345848		0.8733	0.133493		8	8	5	16.8898	15.1598	17.5247	16.0238	15.993	16.3882	17.375	16.6776	12.2697	15.9177	17.0306	17.092	17.0084	15.8097	13.2431	13.9591	16.2072	14.6091	17.4189	12.3158	16.6742	16.1713	12.9496	15.0825	12.3916	14.173	16.1574	15.8737	13.8175
P39656	Dolichyl-diphosphooligosaccharide--protein glycosyltransferase 48 kDa subunit	DDOST	0.918202	0.0458101		0.96984	0.0452587		0.914273	0.0831459		0.979718	0.019108		0.90893	0.063088		8	8	28.1	18.0588	16.0727	18.614	17.6738	16.7925	16.8162	17.2963	17.4607	15.076	16.0537	16.5181	17.1599	17.8781	17.1267	17.6846	17.0213	18.0148	17.7359	17.9914	17.0542	18.0556	18.3107	17.283	18.2456	18.6439	18.5656	18.0691	17.3808	17.0549
P04843	Dolichyl-diphosphooligosaccharide--protein glycosyltransferase subunit 1	RPN1	0.906147	0.0694984		0.935606	-0.109984		0.762415	0.271223		0.948588	0.0696386		0.922352	0.0694077		11	11	26.4	19.6226	17.3745	20.4003	19.6598	17.3627	18.8845	18.1747	19.8707	15.5163	16.5933	18.7833	17.7053	19.892	18.9466	18.5763	17.3504	19.1007	18.9368	20.0479	18.0357	18.9645	19.4324	18.1326	19.2766	19.4693	18.8089	18.9193	18.1676	17.6687
P04844	Dolichyl-diphosphooligosaccharide--protein glycosyltransferase subunit 2	RPN2	0.961674	0.0325351		0.955379	-0.100995		0.716827	0.353883		0.935385	-0.091921		0.889968	0.113065		10	10	26.1	16.5826	13.0846	16.9505	14.3378	14.1984	12.7082	15.3022	13.3654	11.4874	11.83	13.8217	14.5857	14.8889	14.3846	14.9606	13.9558	16.1479	14.9932	17.3731	13.6732	15.1065	16.4045	14.4167	16.007	16.5435	16.1201	15.6639	15.22	13.4022
P61803	Dolichyl-diphosphooligosaccharide--protein glycosyltransferase subunit DAD1	DAD1	0.484651	0.353361		0.814628	0.300556		0.692553	0.381597		0.689162	0.37603		0.592219	0.338693		2	2	19.5	16.3281	13.2625	15.0618	13.9299	15.1648	13.7405	15.7716	13.2724	15.0791	14.5902	12.9551	15.8656	14.0903	12.2575	15.0895	15.0652	16.5743	15.2611	12.9972	15.0346	16.3587	17.1022	15.5335	16.3002	16.7156	17.1163	16.4413	15.692	15.9054
P46977	Dolichyl-diphosphooligosaccharide--protein glycosyltransferase subunit STT3A	STT3A	0.931254	0.0727037		0.819091	-0.394872		0.9769	-0.0556093		0.688815	0.548584		0.785261	-0.235219		6	6	9.1	16.8646	13.0615	18.0786	13.7988	15.8754	15.6336	16.2579	13.3304	12.6103	15.0935	15.8537	15.9363	16.4631	15.7175	12.9988	13.4459	16.1074	11.9318	18.3972	15.8284	16.5225	16.7068	13.4655	16.6774	16.4628	13.0154	16.524	12.9563	13.0769
Q8TCJ2	Dolichyl-diphosphooligosaccharide--protein glycosyltransferase subunit STT3B	STT3B	0.307857	-0.467833		0.666048	-0.572701		0.669624	-0.386644		0.649759	-0.441079		0.372544	-0.485145		6	6	8.1	12.9155	13.7299	16.2422	14.2826	12.7489	14.2065	14.8549	14.2332	13.3737	12.8997	14.1784	13.6779	14.9568	12.9639	15.299	13.1478	15.8288	14.5459	16.5359	14.2251	15.5597	16.2653	15.204	16.0972	16.3422	15.7356	15.358	14.6391	13.2536
P49959	Double-strand break repair protein MRE11A	MRE11A	0.036429	0.907415	+	0.558658	0.72537		0.145043	1.07866		0.257763	0.931816		0.0846332	0.891625		6	6	10.9	12.7453	11.504	13.7403	13.6247	15.1298	12.1196	15.8708	13.1571	12.6595	14.6405	15.6262	16.2196	13.8848	12.876	13.0491	13.4468	12.512	13.1596	15.8494	11.9094	13.1303	15.1443	13.1055	12.1105	14.9809	15.4614	12.6536	12.8224	13.4348
P55265	Double-stranded RNA-specific adenosine deaminase	ADAR	0.00427273	1.31596	+	0.456812	0.947866		0.0526038	1.54004		0.0767619	1.45415		0.0300373	1.22654	+	8	8	8.1	15.8082	12.1872	14.708	13.2536	15.6837	12.5862	17.4007	14.8996	15.5198	14.866	15.808	17.2849	14.8824	14.1155	13.4718	12.8105	13.7693	12.5749	14.0161	12.8113	14.9905	14.3183	13.1158	14.763	16.0736	15.7232	15.289	13.6289	14.8883
O14972	Down syndrome critical region protein 3	DSCR3	0.0285657	0.888014	+	0.43519	0.876643		0.155395	0.960813		0.25075	0.844372		0.0616795	0.916252		2	2	8.4	14.8634	12.1402	14.8452	13.8397	13.4775	14.0189	15.1209	13.2381	15.2257	12.8789	11.5677	15.3656	14.672	14.5212	13.1446	13.0437	12.673	14.2834	13.5344	12.8171	13.255	12.6828	12.7066	12.1543	13.5242	13.1479	12.2964	12.6001	14.5717
Q9UJU6	Drebrin-like protein	DBNL	0.0602623	1.37117		0.828901	0.436488		0.183187	1.65591		0.173349	1.92882		0.235719	1.01033		11	11	36	16.9023	16.87	17.7401	16.5937	17.3525	18.0818	17.0469	17.8351	16.293	16.9586	18.1117	15.9715	17.4481	17.5591	12.5941	12.8632	12.2318	13.4471	12.5364	12.51	13.2572	12.2247	13.9765	13.8932	12.2949	12.609	12.9034	12.3266	13.0529
P51452	Dual specificity protein phosphatase 3	DUSP3	0.31718	0.380636		0.878624	0.142652		0.530155	0.370557		0.378018	0.582681		0.58232	0.249901		7	7	64.3	15.3946	12.5393	14.6951	14.3665	13.9335	14.3613	13.7646	13.7788	14.4576	12.6565	14.8951	13.7902	13.8551	14.8735	13.2325	12.6034	12.8694	13.5553	13.0696	11.2988	12.5588	14.2809	13.6036	13.3108	13.4389	14.4396	15.5634	13.1143	12.5299
Q14203	Dynactin subunit 1	DCTN1	0.711612	0.199398		0.969497	0.0597745		0.65366	0.435187		0.903517	0.142153		0.709887	0.236439		8	8	11.3	15.8582	13.4589	15.485	13.6173	15.5901	15.1522	16.3185	13.4595	16.2345	15.0749	14.9299	16.319	14.3414	14.696	13.1858	12.8354	14.2034	14.1418	16.7644	12.9345	15.2217	13.1684	13.4387	15.1199	13.9565	12.3275	15.2764	14.6393	13.8238
Q13561	Dynactin subunit 2	DCTN2	0.0348166	1.21684	+	0.698856	0.635125		0.0737511	1.80923		0.25718	1.26195		0.0839896	1.18764		4	4	13.5	17.1274	15.5625	16.5041	13.7617	17.1174	15.3415	16.9864	13.5486	16.631	12.5457	16.4564	17.3185	15.9888	16.4205	13.1766	12.1687	12.5153	14.0699	13.0184	12.1917	11.5654	15.2446	12.1729	13.5429	13.2178	12.0411	15.4379	15.1759	13.4899
O00429	Dynamin-1-like protein	DNM1L	0.0776887	0.937448		0.694071	0.613687		0.0776198	1.59336		0.496187	0.725314		0.0868058	1.07471		10	10	21.2	15.6081	11.931	16.7532	13.6328	16.3486	14.8528	16.8162	13.1287	15.951	14.3209	15.9646	16.1406	14.4688	15.0487	12.4691	12.6948	12.7559	14.2916	16.1115	13.9122	13.5794	14.1047	11.7042	13.2134	13.9417	13.7285	15.1042	15.0713	11.9199
P50570	Dynamin-2	DNM2	0.306207	0.631353		0.775269	0.514668		0.442036	0.857754		0.64999	0.562166		0.372022	0.676121		10	5	13.2	16.9372	12.2215	16.4238	15.9569	16.4428	16.0864	17.2669	12.4352	12.4536	16.3271	16.7991	16.9555	16.1415	16.4303	13.5467	13.2796	12.8819	12.3802	15.675	15.447	15.7932	16.1761	15.5539	16.0388	15.9453	14.5456	12.3464	15.7277	15.0054
Q9NP97	Dynein light chain roadblock-type 1	DYNLRB1	0.0145969	1.14245	+	0.568152	0.520059		0.044391	1.21855	+	0.0674146	1.59634		0.0600795	0.84876		2	2	16.7	16.3133	16.8142	16.6639	17.1426	16.838	16.4693	17.2617	16.7066	16.6976	16.0224	16.7917	17.3872	17.1451	16.48	14.1967	13.4246	12.5413	11.896	15.6221	12.2825	13.2986	15.4834	12.7873	15.3308	15.7329	16.1328	15.7978	15.3076	15.2004
P11532	Dystrophin	DMD	0.8603	0.135046		0.713846	0.575776		0.762243	-0.375587		0.911112	0.145818		0.890318	0.128076		14	4	5.8	16.7047	13.6162	15.034	17.713	14.5885	16.5067	14.7885	16.7592	13.1201	12.5156	15.9264	14.3795	16.9203	16.2986	15.3112	12.418	11.6759	12.6086	16.1965	14.926	12.3919	13.4009	12.0485	14.7543	13.5221	13.6457	14.6441	13.7042	12.9257
Q5T447	E3 ubiquitin-protein ligase HECTD3	HECTD3	0.881182	0.0600375		0.776738	0.205761		0.82037	-0.125214		0.911293	0.0755373		0.909488	0.0500083		4	4	6.5	13.5515	12.911	13.5421	13.1193	13.5232	14.1622	14.3607	12.9123	13.5238	12.6431	13.5646	14.126	14.0375	11.8434	13.2029	13.9816	12.8442	14.4411	13.5458	12.8831	13.7218	13.9345	13.0921	13.2247	14.0367	13.2208	12.6932	13.7903	13.4446
Q7Z6Z7	E3 ubiquitin-protein ligase HUWE1	HUWE1	0.000705882	1.48905	+	0.315794	0.857705		0.008	2.05542	+	0.0488	1.59371	+	0.00288889	1.42134	+	26	26	9.9	16.4281	15.2936	16.9816	16.5583	17.0249	16.2325	17.7335	15.654	16.7509	15.4238	17.0144	18.0847	16.7141	15.8511	13.9967	14.5829	15.4392	12.0964	16.5504	15.4548	13.7625	17.2778	14.1372	14.7096	15.9012	17.1574	16.4297	16.4388	14.7618
Q9P0J7	E3 ubiquitin-protein ligase KCMF1	KCMF1	0.0294133	0.729373	+	0.633472	0.450568		0.0224138	1.35938	+	0.428495	0.499297		0.0330538	0.878245	+	4	4	18.4	14.101	12.7109	14.0635	14.2861	15.1583	12.9378	15.8264	12.7708	14.0104	13.3297	14.413	14.841	14.2832	13.0235	13.1513	12.6525	13.0641	14.1285	14.2816	14.0565	13.0421	13.7753	12.8892	13.6431	13.8826	15.8938	15.1181	14.8797	13.6345
P46934-4	E3 ubiquitin-protein ligase NEDD4-like	NEDD4L	0.144162	0.504005		0.70803	0.334461		0.633053	0.343343		0.239077	0.759567		0.433418	0.338641		2	2	3.1	14.6104	13.3886	13.5983	14.5901	14.5809	13.0941	14.5628	12.2806	14.2739	13.6546	14.1694	15.1668	12.9046	13.2282	13.635	12.4504	12.2298	12.4887	13.541	12.7124	12.9705	13.2128	12.9777	13.5287	13.5575	14.2318	13.4856	12.8997	13.6908
Q63HN8	E3 ubiquitin-protein ligase RNF213	RNF213	0.032435	0.843109	+	0.328233	1.04876		0.0385739	1.25867	+	0.620503	0.372624		0.0161165	1.14754	+	12	12	3.4	14.0943	13.2141	16.2598	13.8	14.3141	12.0152	14.3891	13.3666	12.5682	11.5806	11.801	14.7617	14.6878	12.6911	13.5364	12.4716	12.9922	12.8538	15.6279	13.2801	13.3752	13.9044	14.3346	12.7327	13.3091	13.4749	10.766	13.211	13.5604
Q5T4S7	E3 ubiquitin-protein ligase UBR4	UBR4	0.0166941	0.975398	+	0.490602	0.719776		0.123106	1.11737		0.212031	1.08129		0.0503937	0.90688	+	9	9	2.1	15.07	14.1935	14.8748	14.1352	14.8403	13.373	16.1833	14.473	13.4116	13.5889	14.5117	16.6781	14.6844	13.0122	12.5199	13.0142	13.2366	14.04	15.7876	12.7018	13.4838	14.5486	13.4293	12.3158	12.866	13.9643	12.9378	12.3345	12.3798
O94874	E3 UFM1-protein ligase 1	UFL1	0.891611	0.0913055		0.980361	-0.0361338		0.552099	0.55098		0.904302	-0.138735		0.730393	0.240155		7	7	11.8	15.8132	14.0102	16.5986	13.3797	13.5575	15.779	15.7539	13.5712	12.1366	13.1199	13.0603	12.8308	16.4253	15.0224	13.9731	11.7274	15.684	13.1525	17.1943	15.0334	15.0937	15.2323	12.5548	14.9174	16.3504	15.6362	15.5924	14.9358	13.7831
Q15075	Early endosome antigen 1	EEA1	0.930834	-0.0476614		0.931756	0.105201		0.547344	-0.471749		0.896543	0.135697		0.773376	-0.166305		2	2	1.4	12.6839	13.0358	15.0585	12.4763	12.8939	14.4077	12.3673	13.8349	11.3732	14.8377	12.8993	13.2785	14.6223	14.8804	13.6644	12.8082	13.4887	12.6156	13.6664	12.8451	13.5519	14.1457	13.2326	13.5446	13.6689	13.1891	13.3514	12.2323	12.6227
O00423	Echinoderm microtubule-associated protein-like 1	EML1	0.529228	0.311234		0.808576	0.319593		0.490049	0.610467		0.934209	0.0867715		0.449317	0.456475		9	9	13.5	15.5858	12.4721	14.3969	15.8647	12.7925	16.4075	15.2235	15.476	15.4059	15.1467	12.9703	14.0262	16.2995	15.5728	15.7981	13.289	13.3042	13.2885	13.798	15.7549	12.6874	13.6167	15.6768	12.8768	12.8969	14.8988	14.4227	13.6063	14.3343
O95834-3	Echinoderm microtubule-associated protein-like 2	EML2	0.864393	-0.106337		0.82841	-0.29074		0.803011	-0.226235		0.905464	0.131737		0.67439	-0.260384		5	5	11.1	14.449	13.3115	14.7389	13.1098	14.4807	15.198	15.815	14.5342	15.3605	12.0205	15.3242	11.779	14.9471	13.9639	15.5969	15.9106	15.5473	11.2491	13.4547	15.3701	15.0432	16.0532	15.2961	16.0181	16.6513	16.0415	16.5933	16.384	15.2274
Q9HC35	Echinoderm microtubule-associated protein-like 4	EML4	0.0223293	0.925155	+	0.425392	0.921329		0.163847	1.06242		0.340152	0.828454		0.0458712	0.987726	+	7	6	13.6	12.5931	14.0062	14.9527	13.7671	15.2678	13.3104	16.7427	13.4792	13.5499	13.8887	13.6872	15.5485	13.9844	12.7431	12.9143	13.8196	12.625	12.6319	15.5015	13.7015	13.3676	14.6029	12.7705	12.4592	14.2988	13.9353	12.1055	13.9866	12.0073
P49961	Ectonucleoside triphosphate diphosphohydrolase 1	ENTPD1	0.585191	-0.164401		0.67706	-0.318545		0.637969	-0.255922		0.968012	0.0282783		0.404944	-0.289075		5	5	13.7	17.7303	16.9377	16.7884	17.0908	17.0959	17.2503	16.2097	17.8548	16.7322	17.9696	18.2554	17.4835	18.2915	17.6921	17.0398	16.6328	16.4147	16.7923	18.2438	17.0279	16.7802	17.137	17.3421	17.7421	17.7472	16.8862	17.163	17.1047	17.6802
O75356	Ectonucleoside triphosphate diphosphohydrolase 5	ENTPD5	0.200634	0.57466		0.917274	0.137729		0.708351	0.340317		0.154868	1.10258		0.709459	0.233065		3	3	9.8	15.2658	13.0593	15.4763	16.0399	14.1359	16.6933	15.0792	14.6338	12.4044	13.5482	12.6084	12.7854	15.933	13.8742	14.0662	13.7761	13.8463	13.0709	13.3681	12.8803	13.0452	14.7383	14.389	12.5189	15.2526	12.4061	14.6275	14.57	14.3516
Q96C19	EF-hand domain-containing protein D2	EFHD2	0.176215	0.639237		0.55844	0.772666		0.387433	0.771556		0.663551	0.433837		0.170867	0.772143		3	3	15.4	12.4733	15.2461	15.6572	13.1139	16.3175	15.6371	16.0571	15.535	14.8841	14.0475	15.8169	17.2618	16.0952	14.8226	13.9791	13.8173	12.5155	13.0957	16.4438	13.359	14.4177	14.1561	13.4269	13.4707	12.1237	13.6118	14.4798	14.6267	13.3749
Q12805	EGF-containing fibulin-like extracellular matrix protein 1	EFEMP1	0.439727	0.352282		0.776487	0.37968		0.349399	0.686733		0.91958	0.0866279		0.345511	0.524175		12	12	37.5	19.7878	18.3712	16.9476	17.7581	17.6072	17.8266	18.1166	18.0236	17.4469	20.0513	19.1951	17.957	18.7542	18.8196	18.3606	16.0983	17.9895	17.6391	17.5161	18.7923	17.5795	16.113	16.6694	16.0162	14.9521	19.1064	19.6706	18.2445	18.5412
O95967	EGF-containing fibulin-like extracellular matrix protein 2	EFEMP2	0.121701	0.963952		0.431567	1.27011		0.428761	0.847766		0.482291	0.797955		0.14577	1.07136		8	8	33	18.1413	17.365	15.9703	12.8921	15.0136	16.2638	17.2928	17.4901	16.2618	17.7996	17.9897	16.9171	17.2644	17.5211	13.4321	13.2375	12.3219	15.7565	15.9289	15.3661	15.696	13.8925	13.2075	12.788	12.9845	18.0531	17.7356	16.6254	17.6214
Q9H4M9	EH domain-containing protein 1	EHD1	0.450079	0.358238		0.843853	0.214979		0.787181	-0.223974		0.322561	0.898877		0.991565	0.0084129		13	7	25.7	15.7815	15.8667	15.8384	16.4652	15.4537	17.1971	16.8873	16.4921	15.6137	15.8232	15.6459	15.7217	17.2163	15.8961	15.1784	14.7504	15.1632	12.6845	16.2724	12.949	15.6742	15.9328	14.805	15.0774	14.9592	15.0357	14.1877	13.9494	14.5385
Q9NZN4	EH domain-containing protein 2	EHD2	0.225951	-0.492749		0.611986	-0.540307		0.28094	-0.798092		0.794008	-0.231771		0.160348	-0.661617		23	23	55.4	18.5926	17.4996	18.4781	18.9162	17.7213	18.9707	18.152	18.421	17.7656	16.9513	18.7098	17.7473	19.4415	19.0952	18.607	18.4714	18.4782	16.6701	19.1822	18.8298	16.4341	17.0714	18.4397	19.6125	18.2327	17.6168	18.4404	18.2545	15.4603
Q9H223	EH domain-containing protein 4	EHD4	0.988422	-0.00588221		0.943481	-0.0610413		0.984665	0.0159817		0.971767	0.0233469		0.955735	-0.0247952		11	9	25.3	15.9856	15.2145	16.2802	15.2365	16.1404	16.2123	17.0728	15.7237	15.4269	15.8939	15.0192	16.0582	16.3156	16.1083	16.0566	15.9632	15.8462	16.3492	17.2401	13.9236	16.19	16.8942	15.9662	16.1475	17.0575	17.7731	16.3004	16.2701	16.2822
Q15717	ELAV-like protein 1	ELAVL1	0.236932	0.427898		0.740004	0.359399		0.324727	0.694247		0.703397	0.290235		0.245522	0.516975		5	5	18.1	17.2468	16.5155	16.8127	13.6688	17.5459	16.7342	17.7816	16.6198	17.3655	16.7878	17.5591	18.5045	16.9097	16.8213	16.912	16.7153	16.1798	17.0263	17.7053	17.2228	17.1686	17.2197	15.9965	16.9245	17.6418	18.8706	17.9753	18.0918	16.724
P68104	Elongation factor 1-alpha 1	EEF1A1	0.0233257	1.69492	+	0.538191	1.13796		0.0381849	2.32625	+	0.2103	1.69146		0.0462667	1.69715	+	12	12	34.6	17.5213	17.5432	18.9857	13.816	18.1771	18.375	17.6256	17.6562	17.6936	17.2913	18.4168	16.3023	18.0299	18.2343	13.4792	13.3148	14.6346	12.8353	12.8607	11.7382	13.5008	18.0306	11.7731	12.6494	11.8954	12.5562	13.8473	16.4174	16.4708
P29692	Elongation factor 1-delta	EEF1D	0.0609259	1.28179		0.75666	0.579384		0.0721441	2.30427		0.41028	1.11286		0.090434	1.39109		7	6	21	18.0053	16.4236	15.7807	16.4294	17.2317	18.1859	16.4132	18.2121	14.2051	16.8868	17.0066	15.9181	19.0412	17.6254	17.2066	12.5182	15.081	13.8022	14.1278	16.082	12.5366	12.8218	16.524	12.4294	13.362	13.413	13.1178	13.684	12.8213
P26641	Elongation factor 1-gamma	EEF1G	0.0915363	0.46739		0.640471	0.328361		0.222842	0.533392		0.325991	0.533138		0.155318	0.424846		9	9	34.1	19.0344	17.7191	19.0353	18.5874	18.4855	19.0144	18.6676	18.744	17.7241	18.733	17.9283	18.6777	19.3976	18.5844	18.5296	18.3298	18.4737	18.873	16.3908	17.6583	18.5188	19.3148	18.0263	18.7141	19.4691	19.0915	18.7622	18.9484	18.0552
P13639	Elongation factor 2	EEF2	0.0115429	0.752637	+	0.502441	0.459536		0.0227368	1.15525	+	0.193556	0.699639		0.0256276	0.78693	+	24	24	34.4	19.3317	18.6472	19.1793	18.8193	19.2971	18.919	19.6016	19.0986	18.7884	18.8522	18.9973	19.7859	19.4965	18.5997	17.7108	17.2465	17.934	18.7768	17.5241	17.9327	17.8509	18.5057	17.2728	18.0582	18.0157	18.4947	18.4805	17.9853	17.4207
P49411	Elongation factor Tu, mitochondrial	TUFM	0.231898	0.880496		0.693142	0.812143		0.419487	1.17056		0.643185	0.725464		0.27026	0.980811		11	11	30.5	16.6634	13.7515	19.4259	18.9238	14.2023	18.6699	15.0927	18.0842	12.3114	16.1392	16.2401	11.6713	19.1845	18.223	17.2646	12.8771	15.4981	12.9964	14.5069	16.1715	13.8586	13.9564	16.2682	12.3146	13.3749	13.6212	13.3495	13.8542	15.997
P50402	Emerin	EMD	0.148104	0.58453		0.494342	0.736565		0.338398	0.745276		0.653616	0.34323		0.144038	0.740664		5	4	31.1	16.8718	13.0098	16.932	15.5431	14.3669	16.1651	16.5074	16.5816	14.5781	14.5339	15.2192	14.3303	15.8164	15.9578	15.476	15.3962	14.8591	14.6287	15.7444	15.7071	15.3417	16.4305	13.7332	12.8792	16.0743	17.5127	16.5335	16.73	15.6342
Q9Y6C2	EMILIN-1	EMILIN1	0.352641	-0.338218		0.633922	-0.499174		0.653515	-0.339537		0.80405	-0.205567		0.334644	-0.424051		40	39	46.4	19.9299	19.6119	18.7747	19.1608	20.1437	18.9644	18.5757	19.3961	19.0767	19.7193	20.3534	19.6081	19.1771	19.8267	18.9695	18.7616	18.2107	19.2205	18.9002	18.6367	18.0427	16.1529	18.3527	19.1381	19.2016	17.6751	19.5373	18.8199	17.6816
Q9Y371	Endophilin-B1	SH3GLB1	0.20196	0.598882		0.74085	0.400772		0.256449	0.944547		0.541398	0.509578		0.243406	0.656666		5	5	15.9	16.3584	13.2656	16.6396	13.6146	16.2963	16.025	16.5558	14.9013	15.6335	16.3824	16.1563	17.0938	16.1991	15.3909	13.579	12.722	14.5603	13.8961	16.3005	14.6915	15.4854	14.6677	12.9043	14.6673	14.4289	15.5279	16.0583	15.8836	13.1592
Q9NR46	Endophilin-B2	SH3GLB2	0.615049	0.220892		0.881299	-0.152037		0.613582	0.385022		0.593849	0.406649		0.871453	0.100697		3	3	10.4	14.3083	13.9894	15.0785	13.7135	15.0576	14.4563	15.0225	14.9007	15.0205	13.2506	14.6353	13.8498	14.4173	14.0888	14.1996	14.1387	12.1801	13.6143	16.014	12.6296	12.888	14.6919	14.0571	14.2575	13.4413	14.7597	15.1071	14.9467	13.1403
Q9NZ08	Endoplasmic reticulum aminopeptidase 1	ERAP1	0.254756	0.745635		0.594189	0.898514		0.0874621	1.83758		0.908099	-0.173593		0.0640375	1.34043		6	6	8.3	16.8869	12.6536	15.8234	15.2502	16.8164	12.1364	12.4993	15.6822	13.0446	15.3576	12.8387	13.403	16.9937	16.4223	16.8712	13.402	12.789	13.6421	17.8802	16.0034	12.4991	16.2736	16.5139	12.7089	13.8781	17.5302	12.1233	16.0892	13.1237
Q6P179	Endoplasmic reticulum aminopeptidase 2	ERAP2	0.40043	0.501695		0.997818	0.00253656		0.72088	0.434704		0.404111	0.958819		0.804265	0.20591		4	4	6.2	15.9319	14.1528	16.5969	18.2286	16.7559	16.575	15.5555	13.3297	14.4864	14.5915	15.4337	15.6074	16.545	12.1404	12.942	13.3086	15.6112	12.0346	13.3411	15.8209	12.4631	13.0851	15.0337	16.5794	13.2958	12.7168	15.2688	15.5675	16.3585
Q9BS26	Endoplasmic reticulum resident protein 44	ERP44	0.17104	0.739907		0.689409	0.656371		0.466424	0.700906		0.424276	0.83662		0.30544	0.677328		8	7	24.1	16.0438	12.8634	18.2186	15.3037	14.9663	15.4379	13.0177	14.9282	15.2807	13.0335	15.9595	16.0792	17.0771	15.7904	12.6222	14.1206	15.0999	13.9037	14.7877	14.0799	16.049	15.6839	12.6877	15.6967	13.3851	15.8899	16.1653	15.8646	14.9
P14625	Endoplasmin	HSP90B1	0.381893	0.265313		0.943681	-0.0568275		0.328801	0.425657		0.447167	0.412268		0.641928	0.170224		20	19	33.1	20.3083	18.7633	20.0982	19.1738	18.8328	19.2472	18.91	19.2341	19.3034	20.0362	18.9518	19.0282	19.3333	18.5696	18.4344	17.8546	18.5017	18.5272	19.9717	17.7641	19.3856	19.327	18.3685	18.9795	19.9991	18.9681	19.4906	19.3272	18.1166
Q9HCU0	Endosialin	CD248	0.911949	0.0710217		0.832277	-0.274296		0.430238	0.706141		0.919121	-0.10835		0.793218	0.187086		7	7	16.8	16.5545	16.8669	15.774	15.159	16.2593	15.9687	15.4454	16.2939	16.7807	16.0981	17.0359	16.4712	15.9584	16.0115	13.1725	14.0599	14.8335	15.4748	15.4209	14.9624	13.066	11.9559	13.1288	14.6024	15.7006	14.2271	16.0192	15.6054	13.8615
O60869	Endothelial differentiation-related factor 1	EDF1	0.577486	0.265646		0.769815	0.38756		0.945887	0.0817179		0.76552	0.299665		0.691229	0.243634		2	2	8.8	16.6176	15.9893	16.6575	17.7493	13.8161	16.3454	16.1823	17.8641	15.6549	14.3957	15.527	15.5152	17.6875	15.6674	17.7693	17.6268	16.1829	17.4392	14.3567	16.4778	15.8597	17.5347	16.9529	16.8473	18.2701	18.0813	16.8949	17.0155	18.1682
Q9UNN8	Endothelial protein C receptor	PROCR	0.527028	0.261278		0.763552	0.31168		0.6735	0.335481		0.82564	0.166072		0.536766	0.322881		3	3	15.1	15.885	15.5377	14.5692	13.9629	15.5288	16.0141	15.7257	15.4399	16.693	15.2117	15.3796	15.1965	14.1023	15.1332	14.7204	16.0611	15.1482	14.1398	16.3278	15.1103	13.6986	15.0108	15.5129	15.0933	15.4902	15.6259	15.793	15.5807	15.723
Q6P2E9	Enhancer of mRNA-decapping protein 4	EDC4	0.108903	0.576102		0.357769	0.887138		0.667961	0.285653		0.405315	0.532854		0.168293	0.604086		6	6	6.5	14.5884	12.3413	14.007	13.9213	13.5698	14.0441	15.2967	14.7258	11.9573	10.851	11.6943	13.4261	14.2567	13.0464	14.446	13.7345	12.5988	13.8858	13.2665	12.3644	12.1926	13.5793	12.5219	12.1499	12.8816	13.0953	13.1055	12.0097	12.6788
P84090	Enhancer of rudimentary homolog	ERH	0.114216	0.732463		0.910853	0.14203		0.270537	0.874019		0.204052	1.1126		0.373772	0.486495		3	3	31.7	14.1459	15.6431	14.5451	13.3611	15.3735	15.4251	15.2517	16.1768	15.3489	13.988	16.5731	13.2936	15.4585	16.2743	12.2309	12.3328	12.5455	12.3798	13.482	11.9751	13.1605	14.7132	13.0394	12.7571	13.9467	13.9064	13.2194	13.5137	13.2299
P42126	Enoyl-CoA delta isomerase 1, mitochondrial	ECI1	0.139905	0.784033		0.740782	0.509106		0.755112	0.383757		0.224993	1.30008		0.52368	0.450118		6	6	31.1	13.8141	14.0119	16.9005	16.5511	14.5808	15.9408	15.0872	16.0022	12.6683	13.4334	14.1265	12.1554	16.5189	15.1121	12.5366	14.177	12.131	12.4729	13.4766	12.2882	12.2269	12.4738	13.426	12.6233	14.2161	16.4771	12.742	12.5019	12.5253
Q14244	Ensconsin	MAP7	0.213795	0.547958		0.804004	0.329365		0.197126	1.0032		0.654952	0.395724		0.227932	0.646462		6	6	6.4	12.9806	13.2737	14.7276	13.095	14.6349	13.3193	16.2691	12.9876	12.17	12.644	12.8116	12.5486	14.1716	13.3934	14.7372	14.2008	11.908	13.4785	14.5327	14.0691	12.459	15.6089	14.3591	12.6363	15.1424	14.0749	12.2054	13.0174	12.4336
P12724	Eosinophil cationic protein	RNASE3	0.928425	-0.0662621		0.778366	0.415526		0.897287	0.157689		0.557857	-0.623326		0.688819	0.294191		5	5	36.9	20.0511	19.1757	19.1725	17.7342	19.3954	16.8482	20.178	19.3339	19.8187	18.5021	17.9775	20.0282	19.9985	18.2947	21.1849	21.2043	21.7763	22.9937	20.5014	20.2119	21.1856	21.5282	20.3796	20.7074	22.1985	21.1766	22.2858	22.8371	20.8471
P11678	Eosinophil peroxidase	EPX	0.355187	-0.59428		0.964628	-0.0965919		0.628679	-0.571933		0.401449	-1.01773		0.704358	-0.320282		32	29	49.4	17.9015	16.6602	19.4476	15.8698	18.1052	16.408	18.9635	17.8446	18.6074	17.8527	17.0613	18.4095	18.8913	16.7172	21.3333	21.0541	21.9683	21.4705	20.3816	21.4346	20.5835	22.1179	20.6996	20.8422	22.0359	20.4879	21.7731	21.584	18.0108
Q9H6S3	Epidermal growth factor receptor kinase substrate 8-like protein 2	EPS8L2	0.0173094	1.14127	+	0.7737	0.416848		0.164454	1.24911		0.0660465	1.65554		0.176909	0.8085		3	3	7.1	12.3257	12.7835	16.198	15.5352	15.6563	14.5412	17.1926	13.2908	14.9882	15.4129	16.631	16.0068	13.9128	12.0522	13.0837	12.563	12.565	13.8356	13.3393	12.4662	13.4862	15.4597	13.6299	12.4834	14.4902	14.7523	13.3101	12.9043	12.7063
Q8TE67	Epidermal growth factor receptor kinase substrate 8-like protein 3	EPS8L3	0.00695327	1.40508	+	0.495583	1.03618		0.0983602	1.69373		0.155848	1.49699		0.0406981	1.34561	+	6	6	16.7	13.4487	13.2085	13.0775	13.589	12.9558	15.2486	19.2362	13.3652	14.2345	13.8915	15.7829	14.8777	15.3497	12.5672	12.9283	13.5723	12.9301	13.1808	14.8754	13.3408	12.567	16.7082	13.1514	13.2302	14.4362	18.2449	13.733	14.3433	15.3108
P58107	Epiplakin	EPPK1	0.0493579	1.08218	+	0.352114	1.30908		0.419813	0.931839		0.346645	1.00588		0.0974586	1.13156		33	27	34.8	14.8404	13.4185	15.8165	15.5662	15.7742	16.5848	17.9161	11.3772	15.9626	12.3004	15.1436	17.0616	16.6884	14.7083	15.0037	14.7685	13.4108	13.0252	16.5139	15.1392	12.7047	18.0651	14.8366	16.406	14.9907	16.687	15.7613	16.7333	17.3205
P07099	Epoxide hydrolase 1	EPHX1	0.0946178	-0.742959		0.741004	-0.451301		0.214547	-1.02877		0.392028	-0.773722		0.18809	-0.723053		6	6	11	18.0066	15.9844	19.0689	17.3846	17.1489	17.4867	17.8558	16.2546	16.7969	16.4607	17.3936	12.9038	18.2006	17.631	18.5776	18.8889	19.0951	18.1813	20.08	18.8727	18.8688	17.8991	18.6528	19.6035	19.1499	19.8079	19.24	18.1301	18.1923
Q9Y6I3	Epsin-1	EPN1	0.0363965	1.03146	+	0.377563	1.02654		0.197489	1.03003		0.232238	1.03653		0.0718584	1.02818		2	2	8	17.7965	17.5867	17.5912	17.0205	17.5237	17.2947	17.406	13.9327	16.7571	14.9852	17.1764	17.6054	18.0139	17.3906	13.5641	11.8652	15.2372	15.1302	16.1568	14.5448	15.7343	15.7612	13.0497	15.8999	15.5751	15.3519	13.3389	12.9819	15.4943
Q8N766	ER membrane protein complex subunit 1	EMC1	0.648384	-0.232057		0.939501	-0.108463		0.855049	-0.206078		0.718638	-0.352074		0.826417	-0.154399		4	4	8.2	15.0461	12.7157	16.7157	14.7396	14.5184	14.5364	14.6262	13.4794	12.6552	12.6893	13.0765	12.5513	15.7111	13.0813	13.702	13.9197	15.248	14.5563	15.0619	15.0205	15.7232	15.9439	14.4535	15.3605	14.5066	15.4956	15.5177	15.3574	13.4196
Q5UCC4	ER membrane protein complex subunit 10	EMC10	0.0202712	1.05615	+	0.221333	1.24246		0.19731	1.00218		0.252329	0.942953		0.0341762	1.12939	+	3	3	20.6	15.5396	12.8936	15.9958	15.6243	15.0086	15.0952	15.4644	15.0812	14.9281	12.1321	13.9873	14.7808	15.7494	14.2915	11.8803	12.4394	14.1535	14.8048	15.563	13.9724	14.8899	15.1852	12.8571	11.7696	14.1319	16.4885	15.7434	15.5768	15.9536
O75477	Erlin-1	ERLIN1	0.507962	0.321756		0.778329	0.384307		0.951303	-0.0710489		0.517647	0.556253		0.807018	0.170022		2	2	12.9	16.2784	15.8556	16.5482	16.3665	13.3617	15.6073	15.0464	15.5338	12.947	12.2526	15.3064	14.4614	15.9316	14.635	15.2813	12.8816	15.5472	13.9055	14.5424	12.8095	15.6115	16.615	15.1208	16.0292	15.8035	14.4885	12.4458	13.4026	15.4126
P27105	Erythrocyte band 7 integral membrane protein	STOM	0.856146	0.102103		0.921872	-0.0858545		0.659954	0.372418		0.945266	0.0592942		0.835969	0.129803		7	7	37.5	18.0918	16.7819	18.4348	15.8728	17.9044	16.8025	18.2126	17.5767	17.8168	17.5067	18.1688	18.5143	18.0029	18.1695	13.9633	13.1201	18.3489	16.7386	18.7718	17.32	18.742	16.9835	17.7258	17.4934	17.7879	17.9076	19.0172	18.147	17.9564
Q92506	Estradiol 17-beta-dehydrogenase 8	HSD17B8	0.763504	0.192735		0.864616	0.285014		0.992368	0.0232216		0.855691	0.240517		0.851713	0.161818		2	2	11.5	13.989	13.1523	16.0416	17.1299	13.3	15.6383	12.8157	15.3633	12.7027	12.9747	12.4525	13.3257	16.3985	13.6532	16.4216	16.0454	15.0083	13.1582	14.1495	15.487	13.8079	15.6589	15.3799	13.5137	16.4051	17.5377	15.6175	14.188	15.4626
P60842	Eukaryotic initiation factor 4A-I	EIF4A1	0.0137419	0.62079	+	0.358422	0.517595		0.0336	0.912575	+	0.253356	0.493014		0.0198966	0.703468	+	15	7	43.3	19.4206	18.7877	19.575	19.0638	20.2606	18.7117	20.4246	19.7112	19.6013	19.2849	19.7693	20.386	19.7418	18.9999	18.8475	18.9941	18.7994	18.5314	19.3473	19.306	19.0272	19.3991	18.3507	18.343	18.8783	19.6619	19.5963	19.6873	18.5655
Q14240	Eukaryotic initiation factor 4A-II	EIF4A2	0.168963	0.65909		0.789394	0.355637		0.205136	1.01381		0.495643	0.649388		0.234939	0.665367		14	6	36.6	15.3892	13.7046	14.0589	12.9778	14.6814	14.8125	15.2145	13.1593	15.3403	15.3368	15.2471	14.6061	15.3106	15.331	13.569	13.5955	12.654	12.4091	12.7026	13.4877	13.6726	12.3833	13.6638	12.7755	13.8469	15.3019	12.7413	13.9878	13.248
P38919	Eukaryotic initiation factor 4A-III	EIF4A3	0.0886061	0.908387		0.468674	1.10757		0.164827	1.31585		0.631824	0.449084		0.0739888	1.20558		8	6	20.9	17.1277	17.3338	16.2552	14.0471	18.1663	16.2582	18.9954	16.6396	17.991	17.1238	17.1141	18.8235	16.7675	16.7508	17.6565	17.7738	17.1174	17.6099	17.3366	16.8746	17.5498	18.1519	17.417	17.5891	18.3868	18.9359	17.5942	17.6348	17.2466
P62495	Eukaryotic peptide chain release factor subunit 1	ETF1	0.214003	0.434264		0.685292	0.390998		0.439024	0.460639		0.515855	0.450482		0.296676	0.42377		2	2	5.3	15.3472	14.1204	15.1107	13.8443	15.1613	14.3094	15.8473	14.5603	14.825	14.2971	14.0675	16.1842	14.7786	14.1417	15.6405	15.833	15.4487	12.9863	15.8685	14.9974	14.5438	16.0245	15.5201	15.7991	16.7185	17.1519	15.8426	16.1141	16.0959
P41091	Eukaryotic translation initiation factor 2 subunit 3	EIF2S3	0.0299079	0.535947	+	0.403701	0.548099		0.180277	0.556739		0.2736	0.510882		0.0600268	0.552165		4	4	15.7	18.2811	17.7846	18.6518	18.6756	16.4967	18.0556	18.556	18.3472	17.4427	17.1872	17.2806	17.3996	18.8389	17.4704	17.613	17.5604	17.5952	17.6055	18.0885	17.2756	17.7876	18.4596	17.635	17.8297	18.5161	18.5037	18.2572	18.8172	18.1267
Q14152	Eukaryotic translation initiation factor 3 subunit A	EIF3A	0.782203	0.114441		0.864028	-0.178159		0.5998	0.38522		0.856052	0.15691		0.873552	0.0869607		16	16	14.5	17.5975	16.706	17.3711	16.7205	17.5767	16.5153	17.8198	17.0192	17.132	16.3358	16.8214	17.8	17.3277	16.8421	16.7972	16.5564	16.8184	17.3696	17.554	16.3724	17.0331	17.7883	16.9474	17.4242	17.9983	17.2736	17.0409	17.1975	14.8714
P55884	Eukaryotic translation initiation factor 3 subunit B	EIF3B	0.120504	0.7229		0.509237	0.702757		0.469328	0.555865		0.369545	0.860859		0.192351	0.633632		10	10	18.3	15.4913	13.8275	16.5429	12.9068	15.8475	15.0686	17.1385	15.9437	15.4279	14.5409	15.2643	16.2089	15.9713	15.3754	12.8823	13.3946	14.8025	11.965	16.2327	15.9677	15.5399	15.6834	13.1873	14.8921	16.0821	16.1164	15.6138	16.7431	16.5856
Q99613	Eukaryotic translation initiation factor 3 subunit C	EIF3C	0.284268	0.427988		0.845878	0.197867		0.362603	0.645973		0.57067	0.457735		0.380486	0.40874		8	8	9.7	15.0313	14.5101	16.7916	14.0362	15.7036	14.4726	16.4701	15.1918	15.6784	14.4805	15.2325	16.0522	16.4912	13.8098	15.1314	15.6552	15.2142	14.265	16.5497	15.3547	15.928	15.8816	14.3943	15.674	16.2626	16.2132	16.2011	16.7875	13.372
O15371	Eukaryotic translation initiation factor 3 subunit D	EIF3D	0.209818	0.536559		0.558497	0.627436		0.433774	0.42675		0.515023	0.542066		0.232901	0.532995		9	9	23.9	15.1257	16.1518	17.0044	17.4205	16.1095	16.8957	18.3055	17.462	16.5475	13.2346	15.6266	17.3226	17.7354	16.328	17.9936	17.2867	17.491	17.8507	16.9112	17.5672	16.4971	18.0284	17.8289	17.4245	18.3266	16.5642	16.9472	16.9278	16.8364
P60228	Eukaryotic translation initiation factor 3 subunit E	EIF3E	0.0192103	0.819813	+	0.233134	0.929813		0.176464	0.735998		0.224418	0.79077		0.0331915	0.838606	+	4	4	11	14.851	12.9455	14.8572	13.9336	14.1471	14.4905	14.7436	15.0037	14.3343	12.8026	13.068	14.7231	15.1484	12.9477	13.7808	14.4685	13.6201	12.935	15.7294	11.933	13.3761	14.2895	13.167	14.2763	13.7493	15.165	13.9658	14.4904	13.0904
O00303	Eukaryotic translation initiation factor 3 subunit F	EIF3F	0.241066	0.443016		0.97557	0.0376097		0.373132	0.670408		0.41525	0.609336		0.496011	0.335397		5	5	19.6	16.9824	16.9595	17.3513	16.7719	17.7046	16.8776	17.4986	16.8361	16.9915	16.5463	17.5022	16.8578	17.5254	16.6957	15.5696	15.4182	15.9724	15.4974	16.3699	15.7893	16.3104	16.9576	16.0105	16.388	16.5677	16.9635	16.3714	16.6025	12.7097
O75821	Eukaryotic translation initiation factor 3 subunit G	EIF3G	0.0518504	1.03925		0.538689	0.82078		0.0813536	1.76329		0.518003	0.69142		0.0499394	1.26431	+	2	2	7.8	17.1441	16.0625	17.4656	16.586	16.9283	16.4898	17.9656	13.3368	16.6769	15.7683	16.2365	18.06	17.0136	16.2657	15.4427	12.1518	15.6766	13.9956	17.4137	15.4056	15.3335	16.1335	13.4344	16.3284	14.8603	18.1296	16.2102	16.6998	12.4945
Q13347	Eukaryotic translation initiation factor 3 subunit I	EIF3I	0.0493931	1.01489	+	0.493272	0.881876		0.132308	1.25638		0.354275	0.948088		0.0668242	1.05811		3	3	18.8	16.9728	14.5028	16.9127	14.6357	17.6137	16.1756	17.9225	15.999	16.9777	16.7336	16.492	16.2943	16.4376	15.8519	12.6745	13.9001	14.7933	13.6161	18.2997	15.812	16.5117	15.7913	13.0735	15.5015	14.1146	17.3566	16.5957	16.8068	15.2168
O75822	Eukaryotic translation initiation factor 3 subunit J	EIF3J	0.033521	1.33907	+	0.690129	0.737173		0.0403636	2.34158	+	0.401096	1.10243		0.0497391	1.49219	+	2	2	10.1	16.3732	12.5595	16.4779	13.4961	17.5449	13.4707	17.256	16.0333	15.7434	15.8802	16.5208	16.9079	16.9278	14.7815	14.0546	12.697	12.6941	13.235	17.8167	12.8062	11.9974	12.4301	12.9016	14.0201	14.7942	16.891	14.3469	12.5828	12.3627
Q9UBQ5	Eukaryotic translation initiation factor 3 subunit K	EIF3K	0.962483	0.030677		0.864559	-0.240507		0.981664	-0.037114		0.768439	0.301857		0.846658	-0.144792		3	3	10.1	12.6108	14.938	15.609	15.9551	12.4199	15.4034	14.0617	14.6633	12.7415	14.5059	15.2694	12.2158	16.3221	15.2978	12.7322	12.3997	12.8156	12.8296	13.0387	12.6424	12.5195	13.2304	11.155	12.8259	13.4671	13.2094	13.8036	12.934	12.5401
Q9Y262	Eukaryotic translation initiation factor 3 subunit L	EIF3L	0.160595	0.639082		0.467485	0.866471		0.180824	1.08258		0.898607	0.130495		0.0722393	0.968168		5	5	11	14.3843	12.8226	15.7302	13.3972	15.8572	12.8214	16.2237	13.8525	15.3387	11.4129	14.7606	16.2593	14.5228	13.9906	12.7004	12.4691	15.1931	13.3273	15.7118	14.4521	15.3394	14.0395	12.7207	15.2182	15.1998	15.0324	13.2175	15.3524	13.4544
Q7L2H7	Eukaryotic translation initiation factor 3 subunit M	EIF3M	0.0738834	1.17338		0.687091	0.73045		0.146842	1.6565		0.357118	1.18442		0.124334	1.16624		2	2	9.6	17.2329	16.0219	17.3554	13.378	17.1876	16.7101	17.4857	16.3471	13.5216	15.893	16.845	17.5781	17.1929	16.443	12.4314	12.263	14.5824	13.1256	17.5204	12.6238	16.0218	16.2482	13.1102	14.6956	13.4028	13.1133	16.5585	12.6259	13.2616
Q04637	Eukaryotic translation initiation factor 4 gamma 1	EIF4G1	0.356687	0.379267		0.669961	0.503663		0.381962	0.629325		0.908681	0.0956283		0.259553	0.562798		7	7	6.4	15.8783	11.9452	15.9241	14.4127	15.0288	14.9974	15.7333	15.4467	15.6722	13.9485	14.7089	15.011	15.7762	14.7208	15.1505	15.4106	15.4707	15.2428	16.3894	14.9893	15.7453	16.1758	14.7883	15.9798	16.2917	16.3936	16.1088	16.342	12.4857
Q15056	Eukaryotic translation initiation factor 4H	EIF4H	0.0115862	1.19652	+	0.445068	0.773412		0.0538118	1.42094		0.0729811	1.37948		0.0463406	1.07813	+	5	4	39.5	18.4988	18.3074	18.1094	18.2499	18.385	18.1467	16.5781	18.2267	18.5511	17.8408	17.5537	19.3197	18.1168	17.6075	13.1274	12.6715	15.4785	16.6888	15.7571	16.1437	16.1647	16.4385	13.3661	16.264	17.2577	18.4575	18.0861	17.5428	17.0871
P63241	Eukaryotic translation initiation factor 5A-1	EIF5A	0.00133333	2.3801	+	0.257425	1.7268		0.0107826	3.11868	+	0.0647111	2.37748		0.00366667	2.3818	+	5	5	40.3	18.2783	13.2756	18.2057	16.7165	18.3691	16.9478	19.5415	15.9352	18.5678	17.9987	18.1084	19.0557	17.5396	16.7219	12.9388	13.567	13.5224	14.2727	16.5352	11.6861	13.221	12.6478	13.2249	13.1929	14.8252	17.4106	15.1895	16.2082	15.9208
P56537	Eukaryotic translation initiation factor 6	EIF6	0	2.19921	+	0.157366	1.90743		0.013697	2.63277	+	0.067234	2.12263		0.00215385	2.24877	+	4	4	26.9	16.0202	13.0038	16.6633	13.4419	14.0325	14.9822	17.9409	15.1536	17.4349	12.6153	15.5996	16.3013	15.9261	14.399	13.0653	13.922	12.6473	13.5686	12.5083	12.3999	13.2016	17.0628	12.9444	13.1969	14.1778	18.6289	16.2449	16.8732	17.4987
Q96KP1	Exocyst complex component 2	EXOC2	0.0564185	0.569848		0.677283	0.333079		0.074	0.886029		0.364287	0.533618		0.0793029	0.593291		2	2	1.7	14.701	13.8609	14.5288	14.0188	13.9307	13.703	15.0947	12.6291	13.5216	12.951	13.8688	14.7373	14.1581	13.8329	13.5332	12.6874	12.4885	13.6624	13.3099	12.2675	13.3988	12.9695	13.2502	12.6487	13.3824	13.9594	13.1786	12.7085	13.4127
O00471	Exocyst complex component 5	EXOC5	0.0306752	1.02483	+	0.337377	1.17604		0.178917	1.10278		0.363044	0.84443		0.0422831	1.14157	+	2	2	5.2	15.4977	14.8535	16.1971	15.8873	15.7665	16.0109	16.2619	16.0234	13.4507	15.4383	14.2182	16.2332	16.4158	15.5275	12.1709	12.2601	12.9005	14.9468	15.2362	13.7152	13.387	14.1353	12.2993	13.7096	12.3708	13.7465	12.5709	13.9082	12.818
Q9NPD3	Exosome complex component RRP41	EXOSC4	0.0869815	0.847878		0.464886	1.04934		0.470047	0.698227		0.445193	0.791881		0.139641	0.884112		4	4	19.6	14.0455	13.7736	13.1239	13.8763	14.2946	12.6139	15.2466	14.3603	12.9146	12.0486	12.7293	15.5408	14.0589	12.2896	14.7862	15.2203	14.4497	14.2437	13.3253	14.2657	13.9361	14.9172	13.1374	14.1535	15.9771	17.3555	14.9207	15.4592	16.7593
Q9NQT4	Exosome complex component RRP46	EXOSC5	0.00364706	1.01017	+	0.428982	0.728961		0.0540118	1.22521		0.11181	1.08385		0.0209917	0.96249	+	2	2	11.1	12.6927	13.5251	13.2429	13.8227	14.1349	13.5345	14.9371	13.0926	13.2458	13.818	13.0839	15.1395	13.4614	12.7732	11.8432	13.0073	13.9975	13.4354	13.787	12.4222	13.5134	15.4453	12.6146	12.5356	13.9493	14.541	13.8261	12.8856	14.9786
O14980	Exportin-1	XPO1	0.273325	0.491601		0.910006	0.156453		0.345359	0.81702		0.558203	0.529145		0.408556	0.467308		7	7	12	15.9325	13.97	15.3483	12.0976	15.6312	13.9901	16.3272	13.5107	14.644	15.2828	15.3694	15.9351	13.3645	14.7143	13.9605	12.7062	15.1689	14.1376	13.5784	13.4479	15.5089	16.1661	13.3535	16.0186	15.8563	15.4264	15.1887	14.5586	12.2112
P55060	Exportin-2	CSE1L	0	1.84457	+	0.0666667	2.23915		0.0138667	2.15586	+	0.160741	1.29535		0.0008	2.19995	+	8	8	7.5	15.9668	13.1371	16.4279	12.8524	16.1933	15.0284	17.1007	13.9166	15.8098	16.004	11.5313	16.9279	15.2875	15.3385	14.0487	11.8024	12.6509	12.5619	13.1482	12.4155	13.6367	16.0698	12.0345	12.6495	13.1538	15.2304	12.9693	14.5561	13.1197
Q9BSJ8	Extended synaptotagmin-1	ESYT1	0.332616	0.689706		0.820694	0.45099		0.488557	0.923943		0.628687	0.714665		0.446537	0.673556		23	23	27.9	14.8606	12.5837	18.1832	16.6303	15.8498	15.6885	16.9291	17.1461	12.4911	13.8058	17.0981	14.7846	18.4764	16.7329	12.8101	14.2473	13.3876	15.0526	17.1425	11.626	12.4853	12.8685	12.9361	12.6847	12.8954	13.9248	14.4216	13.7662	13.7444
A0FGR8	Extended synaptotagmin-2	ESYT2	0.268933	0.458442		0.530664	0.652238		0.376188	0.656292		0.865648	0.15599		0.169525	0.654146		3	3	3	15.6873	14.3413	14.4295	13.0968	14.0885	14.4182	14.8386	14.3042	12.43	13.5452	11.6256	15.4119	14.9244	14.4822	15.0528	12.0749	15.5766	12.9727	13.3464	15.3479	12.7176	15.3196	12.8222	14.9077	14.302	14.5454	12.7183	13.0523	13.2851
Q16610	Extracellular matrix protein 1	ECM1	0.118803	-0.450134		0.566403	-0.378836		0.196979	-0.625099		0.472557	-0.381221		0.13007	-0.494725		11	11	23.9	16.3113	16.846	15.3486	15.8917	16.2592	15.9618	16.1135	16.4806	17.0637	16.9645	16.0362	16.0257	16.2628	16.2161	15.6404	16.8642	16.1885	16.7099	16.2924	15.6489	18.0749	15.1948	15.3712	15.6952	16.0612	15.5769	17.2138	15.4125	16.0207
P08294	Extracellular superoxide dismutase [Cu-Zn]	SOD3	0.853875	-0.0819245		0.842711	-0.192239		0.928983	-0.077226		0.995215	0.00491602		0.774462	-0.138115		8	8	32.9	20.6641	19.733	18.3473	19.2726	20.252	19.177	18.8011	19.4982	20.6764	20.4713	19.7991	18.5921	18.7249	19.8771	18.9578	19.3353	18.3411	19.3477	17.9237	19.0331	18.4768	16.8349	18.6709	18.7036	19.1304	20.4335	19.9188	19.2573	19.6854
P15311	Ezrin	EZR	0.090004	0.771481		0.558726	0.673464		0.246312	0.867947		0.41046	0.781521		0.11857	0.764985		12	6	22.2	15.7758	15.0195	15.8908	15.4523	17.4198	16.764	18.0812	16.2568	16.3983	17.4553	15.5249	16.5895	17.1529	14.7553	14.6427	15.5457	14.1551	15.4413	19.2717	15.809	16.3608	17.8116	14.7127	15.9438	15.8189	16.8275	15.4633	16.2865	16.0973
Q08945	FACT complex subunit SSRP1	SSRP1	0.683825	0.311086		0.492194	1.16652		0.882178	0.231876		0.837001	-0.331212		0.354577	0.72669		2	2	3.7	11.9199	12.9815	13.5013	12.7415	16.2239	12.9045	16.826	13.1494	15.9424	11.7394	12.6113	17.006	13.7014	16.0379	12.3946	16.6154	13.5033	13.2449	17.4865	19.1201	16.4153	17.036	13.5233	16.8968	17.7354	14.3208	12.1962	16.8214	13.1656
P52907	F-actin-capping protein subunit alpha-1	CAPZA1	0.377677	0.640439		0.963024	-0.109046		0.355915	1.14827		0.523227	0.884322		0.600184	0.482632		3	2	14.7	13.2043	15.8681	17.2878	13.1818	16.7136	16.7277	15.9274	16.8059	14.9529	16.2911	17.4223	14.8556	17.2732	16.8138	13.4805	12.848	12.7372	13.3703	13.3387	12.3408	12.8182	12.277	12.1063	13.003	14.0555	13.3087	12.8205	12.2125	13.2138
P47755	F-actin-capping protein subunit alpha-2	CAPZA2	0.0191724	1.14191	+	0.446055	0.839348		0.0830222	1.28959		0.115055	1.28205		0.0557042	1.05123		5	4	24.1	18.9141	18.9565	18.827	18.8919	19.0021	18.9724	18.4744	18.9788	18.7387	18.4129	18.9533	19.2839	19.2147	18.8511	16.0935	15.1056	15.2422	15.5594	16.3236	15.6022	15.9343	15.9558	14.1142	14.8179	16.1239	17.211	17.5014	17.3749	18.1093
P47756	F-actin-capping protein subunit beta	CAPZB	0.3735	0.325162		0.925577	0.0961015		0.590784	0.353169		0.473734	0.492206		0.643118	0.217074		8	7	31	18.4195	19.1355	17.9599	19.8339	17.7081	18.8012	17.5544	19.3188	17.7953	17.6612	18.3638	18.4588	19.3967	18.0738	17.9381	17.2839	17.2543	17.9485	15.581	17.0468	17.4509	17.5245	17.2544	17.1748	18.2284	17.4195	18.1656	17.7524	18.2131
Q96AE4	Far upstream element-binding protein 1	FUBP1	0.0150515	1.27973	+	0.36409	1.12817		0.0368762	1.74379	+	0.160122	1.06623		0.0270133	1.41787	+	7	6	13.4	17.2355	17.3651	16.2354	17.3653	17.7142	16.8209	18.3596	17.7358	17.2386	16.3953	17.262	18.2489	17.4405	16.8795	17.3037	16.9974	16.2613	15.8296	16.9893	15.8736	15.3297	15.6917	16.9102	12.8675	18.0176	16.44	13.1755	13.3875	16.5543
Q92945	Far upstream element-binding protein 2	KHSRP	0.0314232	0.586435	+	0.613083	0.385767		0.131585	0.732102		0.210567	0.644679		0.0957914	0.548748		7	7	14.9	18.2002	17.9941	16.8073	17.6426	18.5652	17.4501	18.7029	18.0252	18.4638	17.0303	18.4946	19.3123	17.7959	17.6012	17.7997	17.77	17.1134	17.6467	17.7277	17.2728	17.457	18.1959	17.734	17.824	18.6937	17.9818	17.5708	17.2214	16.8378
Q16658	Fascin	FSCN1	0.26195	-0.328193		0.565258	-0.380034		0.605259	-0.271989		0.51762	-0.326654		0.332896	-0.329189		13	13	34.3	18.3876	18.547	17.745	17.7588	18.302	17.2844	18.556	18.0257	17.8172	18.3334	17.9213	18.8848	17.435	17.596	18.2365	18.2102	18.1477	19.4811	18.0531	17.5798	19.3522	17.5636	18.0553	18.5157	18.9775	17.3198	18.5428	18.2426	18.3305
P49327	Fatty acid synthase	FASN	0.142937	0.756394		0.662321	0.658553		0.351234	0.861924		0.500887	0.759697		0.198388	0.754257		39	39	24.5	16.5786	17.403	20.2745	17.656	18.3738	16.6216	17.658	18.4749	15.1685	14.65	16.0915	17.4242	18.0865	16.2634	17.9668	16.2636	17.7052	17.7498	17.5576	14.8325	17.7336	17.3558	15.1908	17.0566	15.9435	16.4924	16.3633	14.9324	14.5659
Q01469	Fatty acid-binding protein, epidermal	FABP5	0.0635799	0.864135		0.166133	1.271		0.625383	0.448846		0.320836	0.833273		0.096818	0.884105		8	8	62.2	15.0813	13.0163	15.824	16.6654	15.9891	15.6616	15.2465	15.393	16.7081	14.8271	14.5693	14.755	15.8089	14.8645	13.3567	17.0979	15.8688	13.2583	12.9043	15.461	17.7543	17.4582	14.4838	12.1226	13.9021	15.4855	13.4857	17.0321	14.9582
Q9BZK7	F-box-like/WD repeat-containing protein TBL1XR1	TBL1XR1	0.0104516	1.37087	+	0.399181	1.21653		0.0627861	1.69019		0.236052	1.26491		0.0241986	1.43943	+	3	3	11.5	16.1805	14.9789	14.805	12.7924	16.2369	13.2403	16.7424	15.4302	15.7354	15.6814	15.6273	12.2319	14.6888	14.7364	12.0239	12.7751	12.9333	13.7382	14.7604	11.5968	12.9711	13.0312	12.1558	13.0754	13.6676	13.6793	12.6475	12.099	13.4753
Q96AC1	Fermitin family homolog 2	FERMT2	0.972012	0.0264882		0.981306	-0.0337457		0.857992	-0.236307		0.837746	0.266894		0.873758	-0.129069		6	6	15.4	14.2467	13.4577	15.0107	15.9718	14.3195	16.4206	16.0657	16.0772	15.4342	14.0141	14.5302	15.1994	15.6597	16.1645	14.9198	12.3846	12.2529	12.2043	18.0137	15.7034	13.1133	13.0585	14.3384	16.3282	13.9003	13.6987	16.2844	13.5384	11.8369
Q86UX7	Fermitin family homolog 3	FERMT3	0.906694	-0.0568183		0.715334	-0.302561		0.407724	0.48568		0.714735	-0.2503		0.8937	0.068376		16	16	38.8	18.0809	16.7395	18.0422	16.3672	18.7153	17.0142	17.5742	16.9829	17.1001	18.6451	17.2961	18.6328	17.3144	17.0623	15.9853	15.9645	17.8306	17.5944	19.5963	16.7361	19.1754	17.4657	17.3892	17.1853	17.7456	16.6683	18.2299	17.9378	16.9117
P02792	Ferritin light chain	FTL	0.887931	-0.081969		0.687388	-0.45683		0.621238	0.427395		0.875764	-0.145711		0.954911	-0.0407241		6	6	33.7	20.5515	22.4516	22.6897	20.8817	21.1249	19.6996	21.0015	21.5034	20.1577	21.1477	21.7584	21.7849	20.032	22.7755	20.5369	17.6265	20.7608	21.074	20.829	20.4304	21.6339	19.0816	20.3321	20.5763	21.1076	19.8603	20.3449	19.2294	20.6987
P35555	Fibrillin-1	FBN1	0.350355	0.578245		0.913612	0.194749		0.717048	0.437911		0.398273	0.994075		0.700501	0.309178		99	95	43.7	22.9345	22.4196	21.1778	22.15	22.3476	22.4801	21.0874	22.9744	22.69	22.6886	23.6004	21.2169	22.8611	23.0218	19.5792	19.8794	18.6136	20.8528	17.9947	20.0185	17.6073	17.3522	19.4746	19.6032	19.1343	18.3928	19.8079	18.4897	20.1903
P35556	Fibrillin-2	FBN2	0.219541	1.57676		0.920696	0.397374		0.426429	1.96889		0.365217	2.25653		0.495242	1.13691		14	10	6.8	23.1547	22.2243	12.9573	20.1903	20.1975	19.3584	20.3906	21.77	20.3155	21.2641	21.0133	18.319	22.1517	20.9914	13.5908	12.86	13.4887	13.6251	11.6514	12.4993	13.211	12.5914	12.8904	12.2808	12.3301	13.3453	12.6598	13.6292	12.502
P02671	Fibrinogen alpha chain	FGA	0.339898	0.8964		0.979697	-0.0717099		0.477804	1.07797		0.34735	1.55644		0.694005	0.469315		20	20	34.8	18.5151	21.2004	19.4707	18.0617	19.7131	20.0571	16.668	19.1095	20.2166	20.4476	19.8138	18.3933	18.2268	20.5982	13.7162	12.3795	13.9188	12.9004	17.3104	13.0648	20.035	12.6881	13.007	13.1854	13.3968	13.4499	15.2836	13.5842	15.8855
P02675	Fibrinogen beta chain	FGB	0.72542	-0.192007		0.919137	-0.147643		0.407669	-0.649975		0.920283	0.104763		0.521588	-0.384034		33	30	75.2	21.9007	23.3076	21.7764	21.1487	22.5634	22.2587	20.5865	21.2547	23.0132	23.3015	21.7319	22.5553	21.736	22.3564	19.0293	21.1311	21.0681	21.0521	21.618	19.1674	24.0442	18.266	20.7012	21.2486	20.2757	18.8666	18.237	20.597	20.23
P02679	Fibrinogen gamma chain	FGG	0.305604	1.05844		0.971662	0.11138		0.615804	0.907548		0.315481	1.94305		0.7078	0.486047		17	17	45	19.1347	21.0787	19.9627	17.3515	19.997	19.8232	18.0163	18.9276	20.4561	20.5098	19.7559	19.4416	19.177	20.8269	13.0924	13.0221	13.0187	13.4287	16.4223	10.8206	21.2382	13.1317	12.9288	14.6716	13.9993	12.7471	13.7495	13.9713	12.8777
Q06828	Fibromodulin	FMOD	0.180411	-0.712476		0.835247	-0.28884		0.469277	-0.653231		0.238683	-1.10217		0.480093	-0.460318		2	2	6.6	14.1609	13.2579	14.4183	15.0552	12.2152	14.2579	15.6737	12.5421	14.49	16.2059	15.4495	15.5743	13.4038	13.6372	15.7003	13.0822	14.5757	17.7347	17.6843	16.0113	15.3142	13.0484	15.4684	15.6682	12.0169	15.2205	16.0139	15.1902	14.9779
P02751	Fibronectin	FN1	0.585529	-0.21229		0.714655	-0.395749		0.942012	-0.0724619		0.847702	-0.163881		0.625035	-0.243614		62	62	37	21.6439	22.1269	21.4459	21.1302	21.2735	21.2758	21.6983	21.3723	21.0203	22.3656	21.6999	22.0845	21.667	21.6912	20.3083	20.3467	20.8006	21.6604	21.0505	20.1353	22.1047	18.6275	20.0028	20.5308	19.9336	19.1924	21.6484	20.5007	19.0505
P23142	Fibulin-1	FBLN1	0.764385	-0.14044		0.77413	-0.349617		0.869462	-0.149251		0.971141	0.0371115		0.641259	-0.255327		21	8	42.4	20.2495	20.0886	18.957	19.4585	18.6099	18.9955	19.3944	19.8211	18.945	20.7524	20.4707	19.283	19.7122	19.8085	18.356	17.8559	18.058	18.1891	19.7245	18.0218	19.8558	15.6518	17.3485	18.3315	18.2298	18.0044	19.7829	18.2101	18.1697
P23142-4	Fibulin-1	FBLN1	0.342935	-0.506567		0.569764	-0.885492		0.843918	-0.272033		0.768527	-0.367106		0.383831	-0.596805		17	4	37.8	19.5034	19.529	18.427	18.3953	18.6765	18.1897	19.275	18.9041	18.9487	20.3582	20.1113	18.9545	18.7438	19.1339	17.6913	17.2114	17.2291	18.7024	19.7547	18.013	17.5298	14.0894	17.2817	18.1374	17.9218	17.2968	19.736	18.2541	16.5358
P98095	Fibulin-2	FBLN2	0.784501	0.156833		0.834919	-0.309646		0.408231	0.655726		0.855806	0.175666		0.854051	0.144647		11	11	14.1	17.603	18.4852	16.9612	15.1479	16.8546	15.2058	17.4588	16.5039	16.9858	19.1459	19.0283	18.9353	16.4383	16.7911	15.1674	14.759	15.3083	17.6071	16.9641	14.6757	17.5849	13.9217	14.2392	14.9268	14.9028	16.1017	18.0762	16.2305	16.4519
Q9UBX5	Fibulin-5	FBLN5	0.121967	-0.980716		0.671488	-0.853185		0.595774	-0.735348		0.301434	-1.26351		0.342714	-0.797732		11	11	30.1	17.9721	13.0498	12.2273	13.7265	16.1424	13.2078	16.9737	12.8349	17.5165	18.4574	18.822	17.5352	13.7995	17.8009	18.7836	16.7631	18.324	17.9711	19.1546	19.1638	17.1218	16.7776	17.6498	18.4409	19.0895	19.5516	19.4133	17.8807	18.5722
O75636	Ficolin-3	FCN3	0.948862	0.0445129		0.962179	-0.088502		0.884551	0.155988		0.954428	0.0722701		0.977068	0.0265523		2	2	13.7	14.3958	18.147	16.1991	12.7764	17.4776	15.9333	14.7747	14.8999	17.3536	17.5771	12.6737	16.1285	14.9882	16.3183	12.6856	13.8363	13.3257	14.3527	14.4374	15.584	15.3923	13.1773	14.8881	13.6691	12.8559	16.0855	16.324	16.0014	14.4917
P21333	Filamin-A	FLNA	0.827027	-0.12266		0.732872	-0.451056		0.828167	-0.24289		0.83055	0.233466		0.556931	-0.353095		113	107	57.3	22.5116	22.3352	21.9459	23.2771	21.1967	23.2058	21.8984	22.8851	23.1479	22.2572	22.678	21.6696	22.8603	22.9914	21.6703	20.7253	20.2552	20.1357	21.4433	21.3741	20.023	20.0755	20.7455	21.8678	21.0253	18.9725	21.8028	20.9807	18.8819
O75369	Filamin-B	FLNB	0.0706932	0.532209		0.738568	0.269237		0.217451	0.652977		0.235153	0.659536		0.199416	0.44982		32	25	18.6	18.5356	18.4945	18.6432	19.205	18.3485	19.3436	19.5987	19.6656	18.0669	18.1447	18.4812	19.6106	19.0269	18.0392	18.3444	17.4762	17.3612	18.6296	18.6616	16.926	17.789	18.9674	17.183	18.27	18.4885	17.9582	18.3129	17.6122	17.1989
Q14315	Filamin-C	FLNC	0.578923	-0.322743		0.746468	-0.528032		0.669102	-0.536466		0.99972	0.000655131		0.457498	-0.532001		60	55	31.2	19.5385	19.031	19.7478	21.0933	18.3255	20.4878	18.8362	20.5665	20.6445	18.5719	19.7627	19.0574	19.5667	20.4501	18.9122	19.4351	17.9428	16.9175	19.2412	19.0882	16.7344	16.1539	18.326	19.2619	18.4196	16.6451	18.8951	18.7417	15.9075
O75955	Flotillin-1	FLOT1	0.746494	0.289682		0.863922	0.391339		0.441197	1.14632		0.808096	-0.416503		0.456735	0.746625		5	4	19.4	17.4134	13.9003	16.1957	12.604	13.3307	14.8814	18.0954	13.2704	17.5013	13.6928	17.2868	12.9951	12.9699	15.293	17.9308	13.8997	12.534	17.8835	18.2395	17.2532	12.4525	18.5044	12.7416	17.9797	13.209	18.6602	18.0153	18.1404	18.3729
P14207	Folate receptor beta	FOLR2	0.884233	0.10292		0.979691	0.0350592		0.991583	0.0196311		0.856684	0.219017		0.973515	0.0277989		5	5	23.9	16.2939	16.2449	16.2995	13.9474	17.1156	16.0108	15.5722	15.9026	15.9732	17.1084	16.8462	15.0429	17.0014	16.9157	13.4023	13.6825	15.7363	13.1147	12.8973	14.1581	16.533	13.8746	12.9103	14.8512	13.4697	15.2435	16.4421	16.5825	16.5086
P85037	Forkhead box protein K1	FOXK1	0.0617051	0.702444		0.44781	0.813216		0.337887	0.715925		0.438359	0.602009		0.0932661	0.767432		4	4	6	12.9826	13.1328	12.0076	12.9926	12.5716	13.3662	15.1302	13.0521	13.8712	13.3349	15.0392	14.7927	11.991	14.1482	12.4213	12.4674	12.4455	13.0302	14.445	12.5812	12.451	14.7208	12.1794	12.6737	12.5574	15.1436	13.2606	13.7984	13.4819
Q13642-1	Four and a half LIM domains protein 1	FHL1	0.126268	0.939748		0.996922	0.00903541		0.303027	1.17226		0.172994	1.53214		0.484027	0.556435		5	5	30	16.7556	15.2573	15.1988	17.4195	15.7731	17.1074	14.6595	16.5959	16.8544	16.6352	16.5513	14.9289	16.5671	17.1465	13.2351	12.6069	12.6848	13.3589	12.3449	13.0551	12.6175	12.1837	12.6379	12.8776	14.6849	13.336	12.6805	13.4069	13.3483
Q06787	Fragile X mental retardation protein 1	FMR1	0.90756	0.0628285		0.852686	-0.216748		0.912689	0.113713		0.775144	0.254566		0.927002	-0.0612368		3	3	5.2	14.6541	13.4952	15.686	14.9501	12.9197	14.6052	14.2878	16.051	12.4966	12.7087	15.5659	13.8578	15.5315	13.7341	14.9352	14.7976	14.3279	14.9939	12.3237	14.6009	13.3295	15.785	14.2679	14.6964	15.3856	14.43	14.5261	14.352	13.0909
Q9H479	Fructosamine-3-kinase	FN3K	0.912306	-0.0624352		0.701034	-0.401756		0.438648	-0.539404		0.508734	0.562077		0.296388	-0.466532		2	2	8.4	13.2751	12.9584	15.6468	14.8888	12.477	16.1877	13.1878	15.4417	15.1113	14.4798	14.9348	13.4058	12.6785	15.7857	14.2107	13.6023	12.0667	13.436	13.297	13.8498	14.9068	14.5959	14.7799	13.6863	14.6141	14.8901	13.8575	13.9963	13.9774
P09467	Fructose-1,6-bisphosphatase 1	FBP1	0.001	2.5782	+	0.152842	2.60327		0.0334545	2.68861	+	0.0749474	2.4774		0.0026	2.64343	+	2	2	9.2	13.1015	16.835	18.0155	14.1974	17.6004	17.5479	16.5857	13.0141	13.1175	18.2319	12.227	17.6312	17.3841	11.8212	13.6214	12.8922	12.3759	13.7915	13.3052	12.2566	13.0686	17.2518	12.8514	13.3608	14.2227	14.1737	13.0613	17.797	17.6551
P04075	Fructose-bisphosphate aldolase A	ALDOA	0.0103576	2.0237	+	0.639656	0.834498		0.041536	2.58767	+	0.0580645	2.58653		0.0582973	1.65952		16	15	61.3	18.5444	18.9681	19.3686	19.1865	19.1878	19.6965	18.755	20.191	18.3024	18.8542	19.7277	16.6702	19.6207	19.2934	12.9838	12.2538	12.4148	13.8938	15.8131	12.669	12.9979	18.044	13.1786	12.6871	14.96	14.9465	15.385	15.8842	16.5459
P09972	Fructose-bisphosphate aldolase C	ALDOC	0.0264397	0.660789	+	0.523835	0.495362		0.0311781	1.04172	+	0.270214	0.519099		0.040486	0.75247	+	8	7	38.7	16.4426	16.0843	16.7037	16.8544	16.6583	17.1448	15.1036	16.9273	16.2514	14.9318	16.4905	17.0317	16.8682	16.27	15.6764	16.0318	15.7357	16.5564	17.1155	15.7357	15.4704	16.6942	14.6047	15.2103	16.3309	17.3165	16.5625	16.3895	16.4185
P07954	Fumarate hydratase, mitochondrial	FH	0.776331	0.113613		0.843472	0.197162		0.71928	-0.215017		0.661595	0.284258		0.997642	0.00319567		3	3	12.2	16.55	14.375	18.9769	17.8068	16.9409	16.5882	17.1403	16.5054	15.6493	15.8697	16.7598	17.1073	17.2228	16.0487	17.6117	17.3643	17.4519	16.1765	16.4519	16.9886	16.7303	17.6978	17.041	17.5732	17.7954	16.8055	17.0512	17.2299	16.6959
P16930	Fumarylacetoacetase	FAH	0.1224	0.536517		0.368879	0.806882		0.224225	0.637004		0.729861	0.242228		0.0585589	0.72694		2	2	8.8	13.8446	12.6219	14.8741	13.5491	14.4514	13.5404	14.2641	13.487	12.9238	12.9241	11.8425	15.2841	13.9214	12.9679	14.8211	13.0856	14.846	14.8835	12.5255	14.3767	14.2857	14.5972	14.2948	13.576	13.7413	14.9405	12.2817	13.9675	14.0136
P51570	Galactokinase	GALK1	0.120835	0.728291		0.841559	0.246942		0.332196	0.719946		0.19405	1.12819		0.395536	0.469532		11	11	44.4	16.4055	13.4163	16.3446	15.0973	16.2006	15.111	16.0387	15.4478	15.4634	15.75	16.2515	16.2814	16.1712	15.2411	12.0089	12.1281	14.6152	12.2861	14.1933	14.3155	15.2883	14.9221	12.1	15.0585	16.091	16.6227	16.2754	15.7334	12.5092
P09382	Galectin-1	LGALS1	0.086877	1.59609		0.76964	0.768718		0.190466	2.01517		0.239785	1.96824		0.217149	1.35529		9	9	88.1	19.0249	20.0257	19.2237	18.866	19.061	20.2037	18.7876	19.5248	19.6684	19.0372	20.1323	18.4926	19.6962	20.0276	13.945	13.5051	12.4116	12.5786	15.9045	13.4097	13.4613	12.3814	12.1521	13.4693	12.352	13.0983	13.2407	13.4925	13.5052
Q05315	Galectin-10	CLC	0.0115909	1.80676	+	0.365915	1.74316		0.0795451	2.33281		0.35738	1.47622		0.0185225	2.02065	+	3	3	25.4	13.9957	14.0742	17.5164	14.2976	19.1541	13.7602	17.505	14.0668	17.0595	12.8061	15.9029	17.5049	16.6474	12.5268	12.2709	12.6875	12.427	13.0265	13.4507	13.1397	12.1304	12.6761	13.4531	13.799	12.5413	13.8123	12.7131	13.17	13.5401
P17931	Galectin-3	LGALS3	0.030962	1.59373	+	0.610569	0.952175		0.100677	2.05041		0.20178	1.7865		0.0847118	1.46899		7	7	36.4	16.8228	17.1194	18.1725	18.0518	18.0928	19.3358	18.1051	17.6916	17.165	15.7059	17.9539	16.9309	18.3225	17.5436	17.575	13.0288	12.6072	12.672	13.7928	13.026	12.748	12.4679	13.1023	12.2321	13.4924	12.6939	12.7913	13.9627	14.384
Q08380	Galectin-3-binding protein	LGALS3BP	0.0105621	1.17478	+	0.527732	0.618893		0.0245714	1.71237	+	0.114566	1.23863		0.0318545	1.13347	+	10	10	29.7	17.7774	17.8898	18.1322	16.8199	18.5771	17.7056	18.386	17.5058	18.0618	18.7854	18.7158	18.1727	17.7796	16.8514	16.2676	12.9032	14.5858	14.6293	16.6362	16.9429	16.6983	17.3165	16.0013	16.2391	14.9571	19.7343	17.7652	18.0151	17.0626
P56470	Galectin-4	LGALS4	0.0509774	1.35582		0.468028	1.30137		0.152392	1.79144		0.413054	1.08355		0.0649877	1.53199		13	13	47.7	13.4305	13.2274	17.2835	15.8701	16.3411	18.9205	18.6755	16.0878	16.3475	12.6408	15.976	15.9424	17.674	16.4429	15.0103	13.059	12.3794	14.6005	17.1374	16.7903	13.4622	13.2356	14.3646	12.5817	15.3763	16.7874	16.5543	17.6407	13.2976
P47929	Galectin-7	LGALS7	0.831653	-0.173912		0.815658	0.463175		0.75529	-0.455691		0.752832	-0.490236		0.977797	0.0307679		9	8	69.9	16.6321	14.4844	15.5778	13.3391	13.1254	13.4798	13.8247	12.7127	12.088	13.3792	13.6354	13.5602	14.1384	14.1323	17.4289	16.0744	16.4303	13.423	12.5661	14.7712	16.9038	19.987	16.613	15.3328	16.6719	15.4102	14.2996	16.6867	18.201
Q9UEY8	Gamma-adducin	ADD3	0.247544	0.740822		0.625728	0.819666		0.962436	-0.0851903		0.259019	1.27705		0.641939	0.393851		9	8	19.5	16.7201	12.9297	16.104	16.5264	15.9086	17.5537	14.8793	17.2089	15.7499	16.0448	17.0115	12.9746	17.4084	17.1355	12.9967	13.8639	13.3664	13.6966	12.64	11.9506	12.552	12.9474	12.5092	12.8164	13.5195	12.9164	13.9495	13.1862	12.9065
P09104	Gamma-enolase	ENO2	0.872453	0.123583		0.74019	0.555187		0.863197	-0.233043		0.978709	0.0298151		0.837073	0.184256		10	8	32	16.7002	13.1248	17.3355	12.858	15.5283	16.6803	17.1441	13.3706	17.0276	14.9567	16.0299	16.5889	13.2472	16.291	12.5191	14.3814	14.6691	13.0176	16.3421	14.9505	12.4678	13.3998	13.1955	14.662	13.0478	15.0271	16.2675	15.8817	12.1325
O75223	Gamma-glutamylcyclotransferase	GGCT	0.102112	0.857102		0.31879	1.35954		0.565426	0.621177		0.59551	0.617597		0.0990824	1.01208		6	6	46.8	12.6712	13.0472	12.7587	13.6682	15.3663	13.7336	16.0393	13.7416	12.9477	13.0467	12.3596	14.0884	13.969	12.4075	13.6467	14.1187	12.6494	13.3109	13.1547	13.134	16.913	17.4083	14.4835	13.0709	13.1313	14.5685	12.4234	16.1687	15.2727
P36269	Gamma-glutamyltransferase 5	GGT5	0.0922505	0.592955		0.514095	0.618597		0.133064	0.797291		0.487444	0.423367		0.0912634	0.702688		9	9	23	17.9775	15.6773	16.7437	17.0335	16.8385	15.9551	17.0076	17.6585	16.4174	15.9985	17.3503	17.4033	17.4957	16.6836	16.0565	15.2365	15.9628	17.1266	16.4987	16.483	15.7312	16.5317	14.3643	16.7204	16.9838	16.8772	17.5356	17.153	17.6846
P19440	Gamma-glutamyltranspeptidase 1	GGT1	0.0103243	1.12344	+	0.360497	1.13247		0.219387	0.964491		0.140787	1.23166		0.0502724	1.05342	+	3	3	6.7	13.2005	13.0908	13.9685	14.2033	15.287	14.7848	13.3762	14.7873	12.4716	12.1603	15.9882	12.2321	15.0156	14.4626	12.7081	13.8124	12.6591	12.6058	13.268	13.2238	13.3512	12.9359	12.657	12.0427	12.9223	17.3296	13.0865	12.8243	13.5641
Q96QA5	Gasdermin-A	GSDMA	0.388051	-0.585152		0.827775	0.388949		0.490354	-0.889285		0.354093	-1.16096		0.835644	-0.212573		10	10	29	13.4806	13.7837	12.8259	13.6758	13.9399	12.2767	13.0793	12.1875	13.1042	11.8892	12.9259	13.1643	13.2074	15.2647	13.1448	16.2912	16.9302	15.0954	16.3516	16.2483	18.937	18.7556	16.1053	15.1448	12.4909	15.9712	15.9343	16.6389	17.3605
Q8TAX9	Gasdermin-B	GSDMB	0.0431868	1.22013	+	0.44205	1.4528		0.311528	1.35389		0.505155	0.932479		0.0695905	1.40626		5	5	15.3	11.702	12.9747	20.5055	13.7594	14.3501	15.6118	13.3865	14.6195	13.8262	13.3168	13.0725	12.6361	13.0819	13.1926	14.7893	13.4672	13.4001	13.5618	12.7603	14.6875	12.9339	16.6229	13.8982	13.3329	12.2362	20.4394	15.348	15.7529	13.2183
P57764	Gasdermin-D	GSDMD	0.157191	0.648808		0.807135	0.319837		0.227188	0.922509		0.444765	0.718912		0.254749	0.603447		4	4	16.7	14.0521	12.7364	13.6705	13.5059	13.6574	12.6197	15.2593	12.2999	13.2802	12.7148	14.3188	13.5771	13.1019	12.5873	13.5185	13.7784	12.6893	13.4692	15.4016	11.5211	13.6334	14.005	13.3762	13.1041	14.0479	13.6801	15.4883	16.262	14.417
O95479	GDH/6PGL endoplasmic bifunctional protein	H6PD	0.532037	0.361034		0.939157	-0.122581		0.302847	1.02334		0.831734	0.275039		0.554196	0.416677		12	12	21.6	16.8096	13.2854	17.7026	15.957	15.4595	13.8587	16.158	12.9927	15.0467	16.7989	15.1056	16.7773	15.484	15.1558	12.9841	13.6057	15.2596	14.0192	17.9777	15.1253	15.6613	15.6532	14.3087	12.7109	15.9127	12.3381	17.1261	14.4562	13.0119
Q13630	GDP-L-fucose synthase	TSTA3	0.00832258	1.34887	+	0.028	2.58394	+	0.20292	1.00302		0.481128	0.589877		0.0044	1.83998	+	2	2	5.9	15.9363	12.5953	15.0015	15.9224	15.177	16.1086	17.723	15.4691	14.4577	15.6815	13.9052	16.7946	16.1947	14.9967	16.3439	13.2156	15.4732	15.0569	13.4043	16.2027	15.0713	16.5153	12.3941	15.1431	16.4743	15.6735	12.2016	16.0837	17.3653
O60547	GDP-mannose 4,6 dehydratase	GMDS	0.94757	-0.0643925		0.884104	-0.318012		0.731539	0.528002		0.8663	-0.287719		0.947378	0.0801125		5	5	16.4	14.1654	12.581	13.3377	14.4653	11.9148	17.3851	16.7183	13.5604	12.317	13.223	16.1478	12.7096	14.2228	16.1369	17.0188	12.9735	11.7314	15.4975	13.6459	16.6176	16.2568	18.3437	14.4145	16.8992	17.9369	17.2438	13.4956	17.7817	17.3928
P06396	Gelsolin	GSN	0.0713407	1.41248		0.8099	0.494682		0.164145	1.67695		0.179847	1.97107		0.235131	1.05104		25	16	51.5	18.5827	19.9981	19.463	19.0834	18.8094	20.0409	18.0481	19.5698	19.6193	19.2305	20.1468	18.1685	19.4821	20.092	13.6436	14.1734	13.6542	12.2045	14.0281	14.9743	15.1626	15.1794	13.5018	14.7996	13.6362	13.2677	15.4159	17.3137	16.2303
P35269	General transcription factor IIF subunit 1	GTF2F1	0.0160196	1.29414	+	0.40366	1.19755		0.0795714	1.74782		0.328693	1.04323		0.0291026	1.4565	+	3	3	5.8	15.7357	12.7608	13.8093	13.5508	16.3084	14.6149	17.1765	12.4637	16.0794	15.0984	15.2133	17.4124	13.5984	12.5382	13.2464	14.8082	13.6214	13.639	16.0512	15.2946	12.4748	16.7499	12.2009	15.0895	15.906	16.9239	15.2458	15.9561	13.1195
P78347	General transcription factor II-I	GTF2I	0.0154112	1.42365	+	0.654605	0.812241		0.061567	2.06648		0.224871	1.45638		0.0510667	1.40247		4	4	5.2	16.4976	14.6025	13.1135	13.9091	16.8179	13.213	17.6412	12.7695	16.345	14.9008	16.7292	19.1547	13.4144	15.6466	12.4509	13.0141	13.4224	13.8092	12.1555	14.4637	12.9587	16.2071	12.9726	15.2734	16.4521	13.9016	12.4418	12.8709	14.9855
O60763	General vesicular transport factor p115	USO1	0.253363	0.472505		0.812749	0.257148		0.323826	0.670569		0.544831	0.50466		0.333258	0.451699		6	6	5.6	13.8761	11.696	15.2675	13.5532	14.7681	12.1054	15.5343	14.2195	13.7046	14.467	14.7304	15.2907	14.9728	11.1885	13.5899	13.4506	13.6468	12.975	15.8019	12.9894	12.9728	13.1726	13.6762	13.4754	13.8116	13.1334	13.3786	13.2989	12.2723
Q9NQX3	Gephyrin	GPHN	0.241362	0.500935		0.977402	0.0415315		0.638211	0.404522		0.211951	0.94693		0.724674	0.212351		4	4	11.1	12.9388	14.587	13.9139	15.3191	13.3728	14.8052	13.1192	15.4304	13.5722	12.7686	13.2819	12.9027	15.1596	12.1248	12.2593	15.0073	12.5835	13.6035	12.7096	13.0597	12.0842	12.2225	12.5664	12.5834	13.5081	15.1056	14.0463	13.5099	12.1112
P11413	Glucose-6-phosphate 1-dehydrogenase	G6PD	0.185908	0.749913		0.6406	0.70735		0.187493	1.31757		0.769084	0.371896		0.12062	0.994512		13	13	29.5	15.3541	12.8015	15.2655	12.7058	16.6857	12.3753	17.0858	13.6705	16.034	15.7831	14.7548	17.1333	13.7057	13.7927	12.8289	13.5039	13.4592	13.3537	17.9707	12.6524	16.5055	14.0081	12.639	12.5729	13.1781	13.9039	16.5384	15.9909	12.4758
P06744	Glucose-6-phosphate isomerase	GPI	0.028069	1.31147	+	0.811989	0.358553		0.058875	1.81734		0.142324	1.72322		0.109342	1.04504		14	14	37.3	16.0679	15.9662	16.805	12.9654	16.9636	15.9479	16.6254	14.7096	16.2826	15.9505	16.4085	16.0213	15.8554	16.12	13.1531	13.3352	12.528	12.393	10.7593	12.825	12.0013	13.7033	13.5019	12.69	12.9526	13.9268	13.4626	12.1782	12.7217
P14314	Glucosidase 2 subunit beta	PRKCSH	0.626557	0.306155		0.988719	-0.0201727		0.456645	0.789396		0.863165	0.221703		0.637092	0.360801		4	4	10.2	15.2103	15.8684	16.8503	15.1769	15.071	17.09	14.5294	16.7097	12.5571	12.3889	15.8179	12.8519	16.6276	16.3103	13.0796	12.9182	12.9541	12.7639	13.4227	13.1625	11.2131	12.8053	12.5361	12.8229	13.8567	13.5673	13.5165	14.1494	12.9971
P00367	Glutamate dehydrogenase 1, mitochondrial	GLUD1	0.905169	-0.066569		0.975679	0.0505732		0.78152	-0.241559		0.972116	-0.0351473		0.898965	-0.0869007		16	16	34.2	16.1351	13.2734	19.2273	16.8832	15.2951	17.0972	15.7798	15.9623	15.183	16.1591	16.132	14.9388	16.8149	16.59	16.8851	16.9159	16.809	15.9841	17.187	16.341	16.3931	17.2022	16.4873	16.8532	17.3748	18.5615	17.2968	17.7985	16.8619
P15104	Glutamine synthetase	GLUL	0.0169955	0.892435	+	0.58531	0.471582		0.0537572	1.19393		0.1591	1.0175		0.0507218	0.811509		5	5	18.8	15.0238	15.9838	16.2582	15.758	14.847	14.9593	15.0971	16.2272	14.1261	14.3843	14.575	15.6501	15.8088	14.9621	14.129	13.3354	12.708	12.0527	13.6256	12.3819	14.415	14.9408	13.6286	12.7926	13.8247	13.1879	14.2886	14.3464	15.2181
Q06210	Glutamine--fructose-6-phosphate aminotransferase [isomerizing] 1	GFPT1	0.008625	0.771296	+	0.528558	0.466202		0.0904437	0.757974		0.0426154	1.03061	+	0.0691976	0.603507		16	16	33.6	17.1866	16.1094	17.6421	17.4413	17.3646	17.2562	18.0987	16.878	16.4982	16.087	16.2175	17.813	17.7624	16.1107	16.7941	16.8577	16.2815	15.5616	16.7673	16.0688	16.4056	18.0736	16.2838	17.1811	17.7564	17.1352	17.4652	17.3781	17.8006
P47897	Glutamine--tRNA ligase	QARS	0.0113735	1.19502	+	0.506032	0.818085		0.0835362	1.366		0.148783	1.37906		0.046878	1.07593	+	16	16	25.4	15.7422	12.872	16.0698	13.5275	16.0197	15.2594	16.5611	14.106	15.2242	14.4286	15.4308	15.4523	15.1262	13.3181	13.3949	13.5001	11.6344	13.2232	15.5261	13.0437	14.2314	16.5665	13.0515	14.3299	15.3413	16.8742	14.4583	15.8809	12.2676
P07203	Glutathione peroxidase 1	GPX1	0.004	1.67745	+	0.191927	1.4805		0.0291343	2.13157	+	0.115589	1.50831		0.00892308	1.78689	+	10	10	57.6	16.1293	13.1604	18.4834	17.2561	16.8154	17.3692	17.5597	17.1812	16.3413	16.155	17.0509	16.5947	16.3074	17.2235	13.1545	13.0305	11.5674	14.7764	13.6068	15.5745	12.7841	13.8455	13.0212	12.1841	13.0919	16.1486	16.139	16.95	15.7441
P22352	Glutathione peroxidase 3	GPX3	0.388784	0.508734		0.909901	0.200597		0.431889	0.813973		0.639085	0.538854		0.500338	0.489244		4	4	19.5	15.0943	15.2806	13.6065	14.594	15.2704	15.7684	12.9041	12.9574	15.6127	15.2108	17.2038	13.0252	15.9261	16.1906	12.9618	12.5425	11.2638	13.9161	12.7386	13.3571	13.7483	12.6973	12.3695	12.6903	13.5958	13.4177	12.6651	12.2031	13.9207
P00390	Glutathione reductase, mitochondrial	GSR	0.0461828	1.27552	+	0.523462	1.00968		0.118402	1.67224		0.314685	1.20451		0.0721236	1.32147		5	5	20.9	13.2533	13.3053	16.3778	16.3743	17.3909	16.9506	17.6096	17.7381	16.7695	16.5323	17.0503	17.9831	16.4726	16.7415	13.0281	12.4316	11.2558	13.1654	17.2132	13.5581	14.1383	12.8448	12.5376	13.2951	13.4053	16.8729	16.3837	16.4066	13.159
P21266	Glutathione S-transferase Mu 3	GSTM3	0.865859	-0.0917456		0.966182	-0.0584587		0.550914	-0.429316		0.882682	0.126525		0.681486	-0.23298		5	5	24.9	14.3906	12.8601	13.2606	12.867	13.83	14.6933	13.1903	13.7706	15.1348	11.7116	13.8721	13.0893	12.8879	13.7233	13.3643	13.6339	12.8821	14.1067	12.6293	12.47	13.7345	13.2352	12.2895	12.8522	15.2266	15.119	14.3908	14.9109	11.96
P09211	Glutathione S-transferase P	GSTP1	0.00377465	2.20833	+	0.38338	1.39435		0.0111579	3.05635	+	0.0432	2.25756	+	0.0137079	2.17647	+	9	9	65.7	18.2984	18.4524	18.8874	18.5528	18.9505	18.8485	18.239	18.1919	18.1253	18.2456	19.405	17.2071	18.8518	19.058	14.0029	12.3241	12.4025	13.5285	15.633	13.6001	13.9791	17.3238	11.9526	11.7684	13.0751	15.3514	13.5929	15.8425	17.43
P30711	Glutathione S-transferase theta-1	GSTT1	0.881212	-0.0789447		0.974736	0.0419913		0.982076	-0.0298162		0.78109	-0.213622		0.991942	0.00819958		7	7	19.6	12.9182	13.4649	12.9706	13.0327	13.673	14.2728	14.9777	13.841	14.4908	13.5554	15.6963	13.0642	14.3095	15.0206	12.9388	13.5301	13.4816	12.8224	15.4586	14.7935	13.2857	14.034	11.6929	12.3162	14.2651	14.4394	15.0312	14.7789	12.4103
P48637	Glutathione synthetase	GSS	0.0013913	1.43147	+	0.0764444	1.61294		0.0169565	1.64155	+	0.0568649	1.1302		0.002	1.6264	+	11	11	31.9	16.5219	17.1487	16.9474	17.0119	17.4474	17.1777	17.8215	16.9928	16.5953	16.1421	16.7237	17.8855	17.6145	16.5962	14.3458	15.523	15.2248	15.4061	15.909	16.4182	15.7856	17.4388	13.1285	15.5104	13.1924	18.1044	15.6736	16.9868	16.5446
P04406	Glyceraldehyde-3-phosphate dehydrogenase	GAPDH	0.0281512	0.773871	+	0.672041	0.372657		0.0822792	0.888466		0.11099	1.0188		0.104835	0.61539		23	23	69	20.586	21.2449	20.9331	20.7169	21.1063	21.0663	20.5408	21.6679	20.9618	20.6704	21.406	20.4841	20.9579	21.0601	18.6903	19.2295	19.2101	18.6255	18.5285	18.726	19.8115	22.1933	19.8503	19.1917	19.159	19.2446	18.8911	20.2295	20.4142
Q8N335	Glycerol-3-phosphate dehydrogenase 1-like protein	GPD1L	0.955057	-0.0353792		0.974142	0.0482208		0.933557	0.0972628		0.839357	-0.200246		0.92435	0.0712994		3	3	14	13.7709	13.2678	12.8089	13.0768	11.8909	12.5646	14.7635	12.9978	13.9709	13.1296	12.6602	12.5879	14.1343	12.7704	13.843	13.1426	13.1068	13.3536	16.265	14.7886	11.9969	15.2203	12.9863	14.702	14.1011	15.6275	14.9953	15.5144	13.18
P41250	Glycine--tRNA ligase	GARS	0.0444336	0.950238	+	0.705773	0.505292		0.0925135	1.4199		0.340695	0.972712		0.0840515	0.935696		4	4	8.9	14.7699	14.4124	15.8913	12.899	16.5154	13.9756	17.6671	12.9478	15.8157	15.9866	14.9737	17.43	13.4708	13.7583	13.877	13.9348	12.9456	12.8555	17.0738	13.0694	14.9974	15.1202	13.5679	12.8808	14.4862	16.5118	15.7251	16.0136	15.2935
P11216	Glycogen phosphorylase, brain form	PYGB	0.582039	0.199891		0.9985	-0.000629772		0.868416	0.127084		0.509358	0.416904		0.909259	0.0594709		30	21	39.6	17.7837	16.4803	17.8729	17.4828	17.789	17.7603	18.963	16.7965	18.2413	17.2534	17.9318	18.5794	17.4987	17.548	17.5316	17.1911	17.0077	15.6582	18.5252	17.6952	16.4157	18.2327	17.806	18.0214	18.3981	19.1233	18.6544	18.2101	16.6669
P06737	Glycogen phosphorylase, liver form	PYGL	0.869776	0.0937359		0.947577	-0.0773646		0.393505	0.622297		0.886731	-0.150681		0.634733	0.251888		18	10	21.6	13.7605	12.8479	14.884	15.1496	15.6478	13.1561	14.4947	13.4139	14.0956	15.1846	14.6499	16.4448	13.2097	12.8829	12.5074	12.9477	15.4481	13.2322	16.6513	13.2572	15.2211	13.1989	13.1262	13.3123	13.8197	13.0205	15.1768	14.163	12.532
P11217	Glycogen phosphorylase, muscle form	PYGM	0.663261	0.196248		0.664846	0.409555		0.862724	-0.164859		0.720874	0.284347		0.807112	0.139243		19	8	22.9	12.5505	13.5429	12.7647	12.7727	12.0199	12.9887	13.7542	12.7943	13.4935	12.2089	13.1849	13.8213	13.1621	12.3348	14.0064	13.1784	13.8373	12.9794	15.6731	11.3613	13.6626	13.5626	12.9636	12.4017	13.0135	13.6173	14.1384	14.1547	14.7292
P46976	Glycogenin-1	GYG1	0.872378	-0.0703949		0.791937	-0.212672		0.489308	-0.373346		0.704702	0.266341		0.419114	-0.288283		3	3	8.9	17.3806	18.0384	16.5264	17.6138	17.2295	17.6187	16.4523	16.895	18.8331	17.3118	17.3473	17.3397	16.3191	17.4387	17.4345	17.9729	16.9977	16.565	14.9	17.6332	17.3915	16.8668	17.6832	17.9621	18.373	17.615	17.9766	17.8223	19.1326
O43292	Glycosylphosphatidylinositol anchor attachment 1 protein	GPAA1	0.57861	-0.281379		0.620189	-0.6762		0.811628	-0.236774		0.992369	0.00921709		0.451224	-0.469412		2	2	4.2	14.7341	13.0136	15.0456	15.4919	13.6357	14.1222	14.5238	15.2575	12.6982	13.0153	13.7618	13.9071	15.1222	14.6878	14.7805	14.0167	15.4951	14.3686	13.1777	14.0746	13.2687	15.6803	13.6258	16.7589	16.3566	15.0694	18.0085	13.2953	13.397
Q9UBQ7	Glyoxylate reductase/hydroxypyruvate reductase	GRHPR	0.145807	0.744968		0.596481	0.73687		0.226186	1.07073		0.621683	0.514678		0.137892	0.89398		6	6	33.2	15.6415	13.2557	16.0706	12.4986	15.7015	15.0442	16.3648	13.4204	16.3684	15.1775	16.2938	15.8682	13.6409	14.0792	13.0858	13.3102	13.9188	12.6429	15.974	14.0851	12.7658	13.4902	12.412	13.1071	13.6789	15.9894	14.9811	15.3376	13.3221
P35052	Glypican-1	GPC1	0.376939	-0.360152		0.822647	-0.251881		0.642718	-0.357491		0.543889	-0.450672		0.564717	-0.30158		6	6	15.8	14.723	13.9196	14.4617	13.4712	14.4375	13.0152	15.61	15.3973	13.3229	12.615	15.4781	13.2601	13.8027	14.9283	15.4977	15.5018	14.674	14.9278	15.7349	15.4724	14.096	14.5754	15.2975	15.3966	16.3001	15.6234	15.4403	16.1388	15.4038
P49915	GMP synthase [glutamine-hydrolyzing]	GMPS	0.305792	0.467093		0.871382	0.211751		0.589715	0.489329		0.480617	0.659839		0.557145	0.342376		7	7	13	13.0949	13.2671	14.4549	12.6828	14.2174	13.525	14.3352	12.7112	11.8228	13.4447	15.6075	13.3175	13.4188	12.9193	12.9741	12.625	11.2611	13.6856	14.2326	14.0624	11.8269	15.4669	12.3733	14.2467	14.7852	13.8488	12.9086	13.3886	14.7787
Q92896	Golgi apparatus protein 1	GLG1	0.813853	0.171093		0.946826	-0.131818		0.68253	0.533472		0.916472	0.155382		0.85173	0.18126		14	14	14.8	16.7	13.7487	17.8475	14.8458	13.034	15.7908	15.8865	13.0543	10.9037	13.5048	15.274	12.7996	14.9783	14.7293	13.5101	12.3133	13.4946	13.5569	15.4776	13.4723	14.9182	15.0308	13.3967	14.1946	13.4921	14.3428	14.9963	15.1362	13.6753
Q9H8Y8	Golgi reassembly-stacking protein 2	GORASP2	0.0609095	0.859866		0.869391	0.213752		0.0725179	1.43098		0.29505	0.973146		0.146875	0.786567		3	3	14.4	13.1648	13.2144	14.3509	13.5766	15.8614	11.939	16.3197	12.2924	12.8582	15.2153	15.3768	14.7267	12.7696	12.1154	13.188	12.3821	12.2469	12.8482	11.7893	12.5644	12.7869	12.7322	12.2447	13.7455	14.1469	14.6167	12.8226	12.6286	12.7776
Q08378	Golgin subfamily A member 3	GOLGA3	0.273733	-0.631429		0.80013	-0.383678		0.132835	-1.39434		0.834832	-0.279292		0.174174	-0.859282		5	5	6.1	15.177	16.4273	12.4048	15.2365	11.738	15.9967	12.8401	13.8137	15.1784	14.9341	15.4301	13.1903	15.5815	15.6578	12.9136	17.3228	16.3932	17.4381	12.9826	12.8307	13.3412	14.8467	12.3707	16.8015	13.3573	13.3513	16.301	15.9629	16.9548
Q14789	Golgin subfamily B member 1	GOLGB1	0.736835	0.142216		0.974819	-0.0402696		0.692766	0.276175		0.82126	0.194097		0.843142	0.108645		2	2	1	14.0365	14.0284	15.5538	14.271	11.9379	14.1725	13.3109	13.5001	12.5146	13.2319	11.5854	14.3159	12.0483	12.5144	12.851	13.4045	12.2702	12.7744	14.8269	11.9325	13.299	14.0832	13.3515	12.1248	13.5263	13.0699	13.1686	12.7873	13.2513
P28676	Grancalcin	GCA	0.374522	0.513959		0.776822	0.409313		0.343137	0.980078		0.831003	0.260583		0.315559	0.677908		4	4	26.7	16.6355	14.9131	12.335	12.8914	13.5574	12.9976	15.3577	13.8284	15.3815	16.6145	15.0445	17.9193	15.5182	14.4241	13.8476	12.8832	16.9111	12.3906	12.6462	14.9184	18.5394	16.3944	14.8821	13.6912	14.6365	15.5915	17.1804	15.7091	16.0776
O60565	Gremlin-1	GREM1	0.511575	-0.409862		0.893598	0.236261		0.331601	-0.982082		0.65377	-0.522348		0.68269	-0.337077		2	1	19	17.2824	13.0226	12.5089	12.6737	13.1056	12.8003	12.287	15.4797	16.2415	16.7656	12.308	12.5137	13.5791	16.0455	13.6362	13.8735	12.9579	13.6777	14.8083	16.3173	13.8443	13.0439	15.9916	15.0725	16.8551	16.2986	12.6049	12.8476	12.9435
Q9H772	Gremlin-2	GREM2	0.906747	0.0684635		0.676999	-0.415448		0.977671	0.0352959		0.593758	0.488513		0.691649	-0.203333		3	2	21.4	18.786	16.9598	16.5101	16.296	18.0487	16.0407	16.851	16.9384	17.9737	18.9819	18.3992	17.6837	15.8505	17.8835	17.2868	16.0423	16.1537	15.8452	12.431	16.8212	15.964	15.413	16.2487	16.8709	18.08	17.2061	17.031	16.8644	17.7826
Q4V328	GRIP1-associated protein 1	GRIPAP1	0.361303	0.317133		0.910938	0.119139		0.404133	0.487769		0.540376	0.35503		0.508639	0.292612		3	3	4.3	14.6883	11.8906	14.5465	13.1446	13.0599	14.893	14.4385	14.416	12.9585	13.2444	12.2181	13.8099	13.7437	14.0091	12.9517	13.2542	12.4855	14.1038	13.2933	12.6407	11.7334	14.265	13.1654	13.0009	13.7778	13.4797	13.3718	12.7694	12.9944
Q8TAE8	Growth arrest and DNA damage-inducible proteins-interacting protein 1	GADD45GIP1	0.25317	0.736077		0.666259	0.797367		0.505533	0.793384		0.631449	0.644253		0.304188	0.795493		2	2	16.2	14.0024	13.3524	17.5	17.3022	12.0011	15.8367	15.7088	16.3506	13.2633	12.7607	13.3429	13.8495	15.7474	12.8862	16.1181	16.2485	15.6808	13.4463	17.0502	16.4962	14.9537	17.006	15.7471	15.875	17.1531	18.3506	16.9487	17.1458	15.5638
P62993	Growth factor receptor-bound protein 2	GRB2	0.311761	0.452683		0.763883	0.353664		0.317728	0.717725		0.689284	0.340941		0.304867	0.524987		3	3	25.3	15.0913	12.1974	15.8557	14.0684	14.9452	15.1142	14.3678	13.2028	13.7658	15.4513	14.764	15.5931	14.0081	13.8905	13.5015	13.5529	13.5132	12.2894	13.4501	13.3333	12.931	13.7491	13.1356	11.6187	13.3931	13.439	12.7901	13.5783	13.4247
Q9NUV9	GTPase IMAP family member 4	GIMAP4	0.457003	-0.326015		0.919066	-0.120122		0.897944	-0.12446		0.413103	-0.641059		0.847062	-0.122164		5	5	19.5	15.682	13.6432	15.8288	13.2693	15.9073	15.1864	15.0428	15.0125	15.1707	15.9633	15.428	15.9918	15.5017	14.9609	15.0652	13.2628	15.674	15.5231	17.1609	14.7644	16.9694	14.9736	14.5545	15.9965	13.2164	12.9392	16.0207	13.2713	12.6175
P01116-2	GTPase KRas	KRAS	0.737573	0.154838		0.68891	0.415416		0.640725	-0.314379		0.694326	0.282886		0.909046	0.071983		4	1	34	14.8297	12.4366	13.9625	14.3366	14.14	13.9912	14.9427	13.3014	12.491	12.439	14.125	14.8698	14.4847	13.0711	15.3526	14.8728	14.8198	13.04	15.4597	12.0738	12.5277	15.2262	12.1405	15.2333	13.504	15.2208	14.6187	14.4082	12.6735
P62826	GTP-binding nuclear protein Ran	RAN	0.0324377	0.966776	+	0.666036	0.616474		0.0928079	1.35539		0.253937	0.970762		0.089244	0.964198		5	5	33.3	14.5579	13.6188	14.6377	12.79	14.84	14.1069	14.7042	14.3511	14.9192	14.2755	14.6018	12.7934	14.8701	14.0841	13.0041	12.854	12.298	13.8446	13.6424	13.3721	13.5841	13.2833	11.8331	12.9836	13.4402	12.5534	12.7594	13.2668	13.2055
P47224	Guanine nucleotide exchange factor MSS4	RABIF	0.0594421	0.823551		0.42704	0.98981		0.260707	0.984175		0.522898	0.570704		0.0719767	0.987158		2	2	22	14.8389	13.5709	15.4796	15.9972	14.9343	15.3143	15.0836	15.6964	12.269	13.023	14.8334	15.3452	15.9553	14.6301	13.1839	13.4161	12.8	13.5204	13.0917	13.4486	13.9634	14.6737	12.3149	13.0838	13.3451	12.2113	12.4183	14.6614	15.6531
P63096	Guanine nucleotide-binding protein G(i) subunit alpha-1	GNAI1	0.492283	-0.378465		0.808631	-0.377602		0.976895	0.0484836		0.490468	-0.68968		0.830537	-0.177091		5	3	17.5	12.9543	12.5176	16.1022	13.2779	15.6941	15.9496	16.3987	13.5038	15.9116	15.2324	15.8277	16.3893	13.4845	15.8301	13.2321	13.4328	15.703	13.8301	13.5299	15.6157	13.7299	13.9654	12.9732	12.5092	13.0084	12.7187	16.1139	15.9256	13.128
P04899	Guanine nucleotide-binding protein G(i) subunit alpha-2	GNAI2	0.828881	0.085968		0.755633	-0.259634		0.62971	0.281486		0.726587	0.226539		0.993228	-0.00498947		12	10	38	20.7411	20.468	20.1989	20.0317	20.4933	19.9963	19.7256	20.2956	19.8278	20.5228	20.5993	20.7521	20.6474	20.0785	19.6147	18.8175	18.9931	19.4962	18.4808	18.9847	18.5813	18.3621	18.9981	19.338	19.739	18.1363	19.5637	18.6795	19.5933
P62873	Guanine nucleotide-binding protein G(I)/G(S)/G(T) subunit beta-1	GNB1	0.763697	0.232677		0.796334	-0.469912		0.431313	0.935732		0.841496	0.296211		0.851805	0.191568		14	10	66.5	14.7754	15.2887	16.4846	13.1723	16.6955	16.8973	13.946	16.5312	15.0596	15.7763	17.6466	15.311	16.6621	17.2145	13.6113	11.8306	12.9425	13.9609	14.0992	12.8081	13.2747	13.228	12.8919	13.4067	14.0337	13.4899	12.4804	12.797	12.3832
P62879	Guanine nucleotide-binding protein G(I)/G(S)/G(T) subunit beta-2	GNB2	0.928657	0.0890654		0.97281	-0.0831816		0.895604	0.223542		0.936347	0.132194		0.957342	0.0611588		10	6	47.4	19.7422	12.6746	18.5495	13.3045	19.3223	19.605	19.764	15.8155	19.3321	19.216	19.0062	19.3286	19.4495	19.2523	13.4719	13.698	19.0538	18.9865	19.8284	19.1831	19.5359	17.3291	18.4344	18.7589	19.7452	20.3016	20.2215	19.8804	18.9002
P08754	Guanine nucleotide-binding protein G(k) subunit alpha	GNAI3	0.436748	0.467394		0.675306	0.688111		0.396344	0.903526		0.978877	-0.0303789		0.262847	0.789483		9	8	32.2	17.4508	12.8369	16.9109	13.056	16.9988	16.015	17.5145	13.0459	16.677	15.9581	16.7407	17.6386	15.7845	15.1495	13.9422	13.1992	16.9044	14.4521	16.8052	14.7696	17.2401	13.3628	13.2909	16.5043	13.1437	17.0365	17.0796	16.914	15.5544
P09471	Guanine nucleotide-binding protein G(o) subunit alpha	GNAO1	0.654962	-0.289024		0.908483	-0.217186		0.429255	-0.800151		0.984173	0.0239282		0.500753	-0.491523		5	4	19.8	16.8756	16.594	15.9163	17.6386	15.9321	18.0096	15.3501	17.2037	16.7133	14.7303	16.7048	15.567	17.6609	17.7172	16.0736	16.5134	12.6505	13.1088	14.0741	16.8074	13.4351	12.9088	13.4613	16.8998	12.9057	13.0698	16.5449	16.4579	12.73
P50148	Guanine nucleotide-binding protein G(q) subunit alpha	GNAQ	0.315393	0.551323		0.738192	0.51941		0.387485	0.754398		0.681534	0.429744		0.323189	0.629992		5	4	18.1	16.3377	12.2149	16.0562	12.8513	15.4699	15.4953	16.3554	14.9096	14.0265	15.0261	16.3132	16.2721	16.4422	15.5341	12.3889	13.2308	12.7856	13.6117	16.7165	15.0212	14.9485	12.9643	11.4739	14.5997	12.2898	13.8688	15.7677	15.7006	13.2458
P29992	Guanine nucleotide-binding protein subunit alpha-11	GNA11	0.607082	0.30512		0.961214	0.0910396		0.427214	0.756175		0.898081	0.152238		0.575044	0.404044		4	3	14.2	16.2255	13.9806	16.2893	16.0368	16.1453	16.3669	16.7927	15.2824	15.1696	15.9426	17.0812	16.3637	16.8028	16.2066	13.4776	12.4973	13.6844	12.3457	16.7037	15.8549	13.8586	15.2901	11.3626	15.0157	13.8859	13.1578	15.9621	15.3738	13.5554
Q14344	Guanine nucleotide-binding protein subunit alpha-13	GNA13	0.398326	0.274672		0.896669	-0.0904751		0.296199	0.467173		0.470087	0.433429		0.634936	0.171947		4	4	14.3	15.9551	15.6068	15.9098	15.5994	16.1581	15.4439	15.6058	15.3256	14.3364	15.7037	15.967	16.3015	16.0472	15.4509	14.6988	13.9102	15.1629	13.8886	16.2798	14.527	14.5627	15.0033	14.578	14.5469	15.2678	15.2528	15.3647	15.0398	15.5567
P63244	Guanine nucleotide-binding protein subunit beta-2-like 1	GNB2L1	0.0260217	0.805402	+	0.158632	1.26833		0.141662	0.884895		0.59465	0.368834		0.0163738	1.08789	+	9	9	42.3	18.3282	16.3839	18.0325	17.231	17.7245	17.4887	18.7496	17.0684	17.5411	17.3522	15.5441	18.5021	17.9528	17.4001	18.3649	18.0173	17.8935	17.8777	16.4765	18.0832	17.7498	18.6326	18.0476	17.5202	19.0239	19.8719	16.6865	18.1412	19.33
Q9HAV0	Guanine nucleotide-binding protein subunit beta-4	GNB4	0.441713	0.429896		0.94789	0.101712		0.320246	0.976912		0.799103	0.30058		0.448637	0.513571		7	4	32.4	15.3989	12.594	13.1464	12.6747	16.2427	12.7181	15.9582	13.5146	15.6758	13.405	16.2494	14.3656	13.5544	14.2244	12.7555	13.1414	13.3202	13.6795	12.7841	12.7541	13.7197	12.7917	14.0879	13.6778	13.4363	13.6156	14.5012	14.6324	13.1329
Q02153-3	Guanylate cyclase soluble subunit beta-1	GUCY1B3	0.958905	-0.024192		0.663103	-0.347863		0.975963	-0.0266771		0.741226	0.242437		0.610802	-0.196717		4	3	7.8	14.7315	13.0171	13.0479	13.3926	13.7044	12.4705	13.5587	12.6673	13.3577	13.0197	14.4967	12.7237	12.9555	14.3731	11.0946	12.9289	11.6777	13.1279	13.6891	11.8862	13.7318	13.1949	14.576	12.4975	13.4943	13.4002	13.3249	12.9601	12.7164
Q16774	Guanylate kinase	GUK1	0.125967	0.479702		0.68437	0.344583		0.255923	0.624253		0.419903	0.485126		0.192497	0.476192		2	2	15.2	13.0936	14.2267	13.022	13.5709	13.1968	13.4068	14.2376	13.4437	13.2053	12.7469	12.7205	14.2174	12.827	12.4858	14.0113	12.0746	11.9261	13.0278	13.9016	13.3037	13.0416	13.2707	13.2654	12.8062	14.0896	15.4019	14.4871	14.2614	14.9572
Q9BSH5	Haloacid dehalogenase-like hydrolase domain-containing protein 3	HDHD3	0.344996	0.495287		0.763279	0.462559		0.719853	0.382413		0.580548	0.604154		0.526629	0.424843		4	4	22.7	14.1222	13.1818	15.5691	16.7802	12.8305	15.9212	14.8393	15.2381	12.0627	13.1042	15.3183	13.3556	16.5752	15.13	15.8371	14.8709	15.3711	12.9685	13.6391	15.7399	12.9274	16.8086	13.4598	15.8924	16.2044	17.9504	15.7987	16.4585	16.5058
P00738	Haptoglobin	HP	0.420643	0.627966		0.935023	-0.164008		0.323793	1.13823		0.495286	0.904845		0.644467	0.448809		17	11	46.3	19.7851	22.5001	19.319	18.1869	19.3157	20.3836	17.1758	17.3807	20.417	20.7271	20.2197	18.6695	18.3445	21.1393	14.976	18.1154	18.0759	17.7562	16.1157	16.5712	17.3476	14.5021	12.6758	16.363	18.5853	16.3559	17.6558	13.5456	19.6651
Q53T59	HCLS1-binding protein 3	HS1BP3	0.0542759	0.915013		0.776969	0.328149		0.0387018	1.73631	+	0.315023	0.797866		0.0846768	0.990814		6	6	17.6	17.3799	16.8504	17.1093	17.1957	16.4585	16.9967	17.1015	17.1473	16.815	16.5644	17.5995	17.4097	17.2982	16.9097	15.0276	12.7431	14.7807	15.4114	15.638	15.7075	13.7151	15.106	13.1025	16.0871	15.9716	16.2452	16.4505	16.1689	12.8645
Q96MM6	Heat shock 70 kDa protein 12B	HSPA12B	0.76911	-0.146315		0.738453	-0.385963		0.897497	-0.127859		0.972223	0.0363394		0.620656	-0.264503		9	6	17.3	15.7843	14.2687	15.1176	15.1634	15.5347	14.5003	14.6108	15.5741	15.2708	14.5777	15.0947	14.7709	15.1498	14.9974	14.3484	13.4948	14.624	14.6545	15.0182	14.8908	13.3065	13.1268	14.7271	15.4048	14.8317	13.185	13.122	12.2729	13.3824
P0DMV8	Heat shock 70 kDa protein 1A	HSPA1A	0.198471	0.347267		0.763713	0.195142		0.629797	0.23642		0.256034	0.55235		0.495382	0.214567		26	15	42.9	21.5575	20.6269	20.7549	21.0687	20.7205	21.4903	21.1517	21.2851	21.438	20.7392	21.1304	21.5536	21.4348	21.0202	20.2076	20.2171	20.0815	19.3666	20.5069	19.4258	20.3897	20.5898	19.6847	20.9311	20.7173	20.3174	20.4882	20.5636	19.5739
P34932	Heat shock 70 kDa protein 4	HSPA4	0.00247273	0.849197	+	0.317305	0.641719		0.0152195	1.01425	+	0.0567273	0.898911		0.0112615	0.81703	+	10	9	14	17.6252	16.9071	17.0503	17.2708	17.0343	16.893	17.1811	17.3814	17.312	16.5926	17.1817	17.6118	17.2908	16.808	15.417	15.312	16.0725	15.7895	16.5908	15.9411	16.2985	16.9018	15.2117	16.534	17.0475	17.668	17.1085	16.5062	17.3588
O95757	Heat shock 70 kDa protein 4L	HSPA4L	0.0662404	0.64782		0.660521	0.485742		0.380802	0.60878		0.238966	0.808823		0.222085	0.543642		8	6	14.2	14.6491	13.7389	12.9994	14.2996	13.4311	14.2766	14.7249	13.9364	14.3888	12.7221	14.6802	13.2205	14.4605	13.6299	13.1909	13.7618	13.4829	13.0146	13.0533	12.637	13.486	13.4434	13.4065	12.6511	13.7767	12.5762	11.6517	13.1005	11.3648
P11142	Heat shock cognate 71 kDa protein	HSPA8	0.00767857	1.10181	+	0.431113	0.671012		0.0250625	1.55016	+	0.0975111	1.1282		0.0215238	1.08473	+	29	21	47.4	21.0094	21.1009	21.4503	21.3917	21.0756	21.6511	21.2402	21.6209	20.7673	20.8217	21.1188	21.3038	21.8844	21.6729	19.5475	17.6908	19.0286	18.3324	19.168	19.1718	18.5805	19.8213	18.8247	18.559	19.0543	19.6594	19.2441	19.1862	19.5808
Q92598	Heat shock protein 105 kDa	HSPH1	0	2.06818	+	0.0733333	1.73753		0.00666667	2.40175	+	0.036	2.09611	+	0	2.0501	+	6	4	8.9	16.1481	15.5923	16.461	15.9571	16.9582	15.5199	18.3319	16.5636	15.7468	14.7909	15.165	17.7453	16.5122	14.8577	13.1085	14.8273	12.7767	14.3168	15.3831	12.8884	12.9876	16.5759	13.2677	12.2291	15.5036	17.1025	15.1352	15.7125	16.8641
Q12931	Heat shock protein 75 kDa, mitochondrial	TRAP1	0.119138	0.918364		0.507328	1.0582		0.505292	0.733037		0.453195	0.938738		0.190127	0.905181		13	13	27.6	14.6332	13.5936	19.3393	17.1015	16.5577	15.9998	16.5757	16.0378	12.7706	12.96	15.8631	15.938	17.133	15.5092	14.7367	16.0923	16.1097	12.31	18.2839	15.2774	15.6294	17.3779	13.3904	16.09	16.0571	18.2527	15.9413	16.9589	15.6457
P04792	Heat shock protein beta-1	HSPB1	0.887675	-0.049478		0.863988	-0.103533		0.444535	-0.316936		0.714908	0.189263		0.486998	-0.203958		11	11	70.7	21.3825	21.3253	21.7487	21.8342	20.7396	21.8104	21.3908	21.356	22.6894	21.0473	21.4051	21.0204	21.2669	21.7219	21.5916	22.5217	20.3485	20.6832	19.9376	21.4137	20.9324	20.6132	21.1308	21.2992	21.8732	21.2661	21.8038	22.1703	21.3971
O14558	Heat shock protein beta-6	HSPB6	0.5443	0.488251		0.980064	-0.0546031		0.900261	0.228347		0.470922	1.12143		0.94799	0.0785501		5	5	50	19.0233	19.5049	18.544	21.0809	18.0477	19.604	17.8397	20.1043	19.3204	17.2198	20.0238	18.1356	19.6435	19.3725	17.2252	13.5351	13.2537	13.1986	16.7093	18.9104	15.1699	12.7497	13.4928	18.0554	17.5012	13.5603	17.7728	17.3391	13.0202
Q9UJY1	Heat shock protein beta-8	HSPB8	0.650314	0.319123		0.776339	0.502696		0.858873	-0.273587		0.653311	0.59999		0.890681	0.137386		3	3	25.5	16.4137	17.0585	16.2963	18.3634	15.4052	17.2556	13.1491	17.9635	17.1679	13.0389	16.6168	13.1664	17.5032	17.1568	13.174	13.883	14.9989	13.3878	12.6157	13.2712	13.4858	13.6854	13.8094	16.1666	12.7906	13.9513	13.2048	15.6212	12.9883
P07900	Heat shock protein HSP 90-alpha	HSP90AA1	0.130252	0.578332		0.756252	0.356651		0.255544	0.86647		0.521171	0.550151		0.2002	0.596566		18	12	31.1	19.1315	18.676	18.8786	14.8874	19.352	18.7891	19.9774	18.3391	19.7122	19.1242	18.9343	20.1582	18.5453	18.4243	18.3407	18.2485	17.7324	18.4921	19.325	17.7332	18.5709	18.9079	18.1652	18.629	19.1297	20.2878	19.053	19.7375	18.355
P08238	Heat shock protein HSP 90-beta	HSP90AB1	0.00417778	0.671194	+	0.348784	0.501528		0.0386903	0.745278	+	0.0774237	0.756133		0.0183363	0.616234	+	21	14	37.6	20.8163	20.5816	20.9049	20.6588	21.2986	20.4106	20.9108	20.962	20.8841	20.3498	20.6623	21.3199	20.6398	20.4317	20.0636	20.0422	19.8632	19.8502	19.6069	19.6416	20.3906	21.176	19.853	20.054	21.0693	21.2726	20.4384	21.0235	20.6545
P54652	Heat shock-related 70 kDa protein 2	HSPA2	0.57061	0.304521		0.588837	0.649079		0.691402	-0.377685		0.61721	0.518759		0.812099	0.165896		14	6	23	13.978	13.5275	15.527	15.5508	12.618	16.5028	12.7825	15.5101	14.9954	12.6326	14.3795	12.6395	16.1623	16.6112	12.4528	13.183	12.2516	13.7496	12.574	13.2701	13.997	15.2356	13.3025	14.7508	12.892	13.6574	13.5726	14.3291	15.5061
P14317	Hematopoietic lineage cell-specific protein	HCLS1	0.438867	-0.591559		0.789547	-0.516974		0.54345	-0.810288		0.768801	-0.493506		0.455433	-0.655004		4	4	14.2	15.1919	17.159	17.1997	13.8637	17.4793	15.7763	16.8392	16.8758	17.7542	16.6148	16.3903	12.9267	16.6597	15.2801	12.5623	17.7027	12.3735	18.1249	17.5995	13.1093	18.4554	13.2009	13.9298	17.8518	13.178	13.2654	18.1824	18.9779	12.8941
P69905	Hemoglobin subunit alpha	HBA1	0.200373	1.02609		0.975257	-0.0792967		0.645853	0.672574		0.14695	2.18759		0.802688	0.274525		13	8	90.1	20.3434	21.466	22.716	21.9486	21.1792	21.9258	19.3276	23.6148	18.8849	22.3732	22.0504	19.6228	22.8283	21.4107	15.6599	16.0924	17.7771	17.4862	13.0032	16.7731	17.9135	16.8373	18.9851	17.9277	17.3687	15.6495	16.5977	17.3341	21.5794
P68871	Hemoglobin subunit beta	HBB	0.731831	0.157687		0.796531	-0.284668		0.898785	-0.118568		0.357388	0.720526		0.693742	-0.206503		18	12	96.6	24.1851	24.4713	24.9542	24.7274	24.5957	24.9395	22.9447	25.7796	22.7636	25.0199	24.6673	23.6831	25.2526	24.1809	22.0163	22.9584	22.9871	23.7564	21.8714	22.5467	23.6239	23.0452	24.2695	23.5085	23.2822	21.7484	22.5748	22.3359	24.1733
P02042	Hemoglobin subunit delta	HBD	0.388126	-0.378483		0.486758	-0.774973		0.431539	-0.606403		0.905838	0.111678		0.163501	-0.695646		11	5	78.2	17.3039	16.3301	19.2193	17.7152	19.3967	17.5141	16.7362	18.5909	16.5105	19.7071	17.945	18.2452	18.4467	16.4734	16.5718	16.4132	17.9321	18.3334	18.0604	17.6771	17.1956	17.4343	19.9226	18.9727	17.3394	16.6777	17.6835	17.8381	17.0021
P02790	Hemopexin	HPX	0.0805239	-0.627033		0.344237	-0.76441		0.145835	-0.809829		0.631583	-0.381691		0.0387368	-0.785784	+	18	18	43.3	20.3461	22.1159	19.4527	20.06	21.8984	21.4705	20.0907	19.8197	22.0126	22.0866	20.333	21.1279	19.8401	21.4221	20.9673	22.261	20.5658	21.6816	18.4325	20.8294	20.969	18.6147	20.5939	20.6501	21.8708	20.4542	21.079	19.0685	20.2419
P05546	Heparin cofactor 2	SERPIND1	0.238931	-0.723621		0.514593	-0.993719		0.681633	-0.533697		0.630993	-0.640758		0.281556	-0.777238		5	5	10.8	12.9963	17.1318	14.6129	13.9293	17.5973	14.0905	16.1028	12.8941	17.7237	17.6752	15.6255	16.1406	14.9681	15.0928	11.9631	17.3014	16.3149	15.8069	17.6665	16.9276	16.8624	12.3303	14.9764	12.6685	14.5377	16.1896	17.3333	15.9144	16.3545
Q13151	Heterogeneous nuclear ribonucleoprotein A0	HNRNPA0	0.0431846	0.802344	+	0.715771	0.380972		0.062802	1.3146		0.286107	0.774554		0.0847735	0.820326		3	3	16.7	14.4898	15.4228	14.2326	13.6938	15.8077	14.3427	15.7893	14.919	15.0012	14.1549	15.9685	15.5264	14.8323	15.0826	14.0209	13.1645	12.9246	13.1547	13.4113	12.9566	13.7948	13.0513	12.9569	12.2229	13.8685	13.3551	13.4805	13.1936	13.282
P09651	Heterogeneous nuclear ribonucleoprotein A1	HNRNPA1	0.00628	1.84538	+	0.560318	0.834547		0.0138947	2.87241	+	0.0972043	1.92551		0.0203361	1.79354	+	14	14	31.5	17.5971	17.4188	17.2038	12.6197	18.0182	17.6093	18.3836	16.9688	17.7965	16.8261	18.3403	17.618	17.4361	18.348	13.6583	11.6723	11.7593	13.9349	14.6126	14.2244	14.319	15.3746	13.1621	12.7015	14.9992	17.8858	16.0599	16.6608	14.7804
P51991	Heterogeneous nuclear ribonucleoprotein A3	HNRNPA3	0.223669	0.620989		0.834612	0.291978		0.187165	1.1984		0.653276	0.470243		0.232958	0.71853		10	10	30.2	14.1852	13.0596	13.5573	12.823	16.389	15.007	16.5238	13.0282	15.543	13.9813	16.7628	14.491	14.5814	16.5427	12.7658	12.0665	13.2783	13.3286	13.6718	12.8648	11.5155	12.4453	13.8337	13.1328	13.8565	15.9599	13.3303	13.7738	13.5957
P52597	Heterogeneous nuclear ribonucleoprotein F	HNRNPF	0.0016	1.7723	+	0.314945	1.27328		0.0136774	2.49387	+	0.103753	1.65579		0.00424242	1.84768	+	10	7	38.3	16.4932	15.0355	15.8387	13.3609	17.0156	15.3021	17.8627	16.8618	16.4857	15.2899	15.6751	17.24	16.7102	14.8374	13.4634	12.482	12.5791	13.773	16.2951	12.9637	15.8199	15.1093	12.753	12.5936	15.8266	17.6278	16.1974	16.3046	13.7128
P31943	Heterogeneous nuclear ribonucleoprotein H	HNRNPH1	0.0070991	0.927792	+	0.438817	0.677382		0.03504	1.28586	+	0.166556	0.872259		0.0211803	0.963726	+	12	6	29.2	18.7596	18.3937	17.307	16.9489	19.1518	18.0317	19.4955	18.2984	18.7769	18.5923	18.4341	19.0362	18.1586	18.3907	17.3949	17.363	16.3132	17.5336	17.2199	17.2697	16.9759	17.2008	15.9555	16.1074	17.8564	18.9945	18.1785	17.4989	17.4486
P55795	Heterogeneous nuclear ribonucleoprotein H2	HNRNPH2	0.153359	0.488756		0.769711	0.267829		0.355915	0.520472		0.364918	0.646449		0.304286	0.38672		10	6	26.5	17.8795	17.5143	16.243	16.2063	16.8341	17.0348	18.4132	17.2172	17.4225	16.8842	16.9936	18.4484	16.6985	16.8165	17.1716	17.0903	16.5709	17.1451	13.6279	16.7264	17.0644	17.3969	16.6196	16.8548	18.1666	17.8512	17.7959	17.4017	17.317
P31942	Heterogeneous nuclear ribonucleoprotein H3	HNRNPH3	0.0326506	0.82855	+	0.505283	0.6648		0.116513	0.949535		0.2555	0.874537		0.0638481	0.798793		9	9	44.2	19.0207	18.1588	17.3202	16.4856	18.8555	18.3136	19.7807	17.1128	19.2383	18.6613	18.3041	19.1048	18.0345	18.4129	17.4151	17.3008	16.7197	17.2737	14.3008	17.4564	17.2541	16.9315	16.3904	16.8477	17.8043	18.7748	18.6614	18.0924	17.4254
P61978	Heterogeneous nuclear ribonucleoprotein K	HNRNPK	0.0111304	1.86065	+	0.52801	1.01686		0.0315	2.77192	+	0.135306	1.88828		0.0327045	1.84277	+	12	12	34.3	18.9242	17.7208	18.4251	16.5961	19.7772	18.6639	19.9432	18.114	19.1376	18.2613	19.8273	19.2807	18.6259	18.9188	17.3875	17.6609	16.8977	13.7176	17.5941	12.1316	18.2501	17.6552	12.7943	13.1596	18.1327	18.5978	14.9619	15.3143	13.0536
P14866	Heterogeneous nuclear ribonucleoprotein L	HNRNPL	0.107225	0.862363		0.848775	0.286855		0.113186	1.48125		0.413153	0.883136		0.182384	0.848921		8	8	22.4	15.1313	15.4191	14.8505	12.6177	16.7288	15.093	16.4793	15.5865	15.4998	15.0547	16.7569	15.8442	15.2282	15.9287	13.6425	12.3446	11.8334	14.0934	13.9202	12.5843	13.0134	12.326	13.7838	11.8839	12.8792	13.1405	13.305	12.1407	13.6619
P52272	Heterogeneous nuclear ribonucleoprotein M	HNRNPM	0.185838	0.354683		0.807989	0.183763		0.213903	0.55825		0.482284	0.346479		0.270876	0.359992		19	19	38.5	19.214	19.794	18.1489	19.2679	19.602	19.1746	20.3808	19.7252	19.3603	18.7716	19.8166	19.5049	19.3629	19.2385	19.9511	19.7784	18.8947	19.8111	18.5279	19.2733	19.3121	19.6732	19.9959	19.2	20.6644	20.4231	19.4099	19.3562	19.1925
O60506	Heterogeneous nuclear ribonucleoprotein Q	SYNCRIP	0.0511537	0.77809		0.776433	0.217882		0.0579355	1.22518		0.20154	0.911286		0.108625	0.691905		9	6	14.6	16.8336	16.2707	17.4356	15.5934	17.5313	16.4198	17.6675	16.5381	16.9968	16.1266	17.4794	16.6766	16.5058	17.0239	16.297	16.1596	15.6906	16.6403	17.038	12.4468	16.1545	17.2076	16.3167	16.2243	17.525	18.2996	16.5509	16.6287	16.1577
O43390	Heterogeneous nuclear ribonucleoprotein R	HNRNPR	0.0324	0.957741	+	0.601178	0.527432		0.0171556	1.77276	+	0.369581	0.71707		0.0328655	1.11347	+	8	5	14.5	15.9286	15.6351	15.2441	13.7838	16.4424	15.9488	16.5379	15.9238	14.9069	15.9675	16.4224	15.7873	16.0499	16.5328	16.8776	13.6788	14.0985	14.9793	13.0862	15.454	13.1754	15.3004	13.2452	12.5026	16.5735	13.9769	13.4375	12.2111	15.2743
Q00839	Heterogeneous nuclear ribonucleoprotein U	HNRNPU	0.653801	0.163096		0.778798	0.25651		0.72011	0.246187		0.972769	0.026237		0.559602	0.251652		12	12	16.6	19.0682	18.4251	17.4862	17.6474	19.2689	18.1027	19.6744	18.5601	19.2178	18.2363	18.4529	19.9904	17.9794	18.302	19.4225	19.2416	19.1871	19.1872	18.5092	19.5763	19.9178	19.3524	19.1976	19.6731	19.5138	19.6733	19.4561	19.1291	17.6717
Q9BUJ2	Heterogeneous nuclear ribonucleoprotein U-like protein 1	HNRNPUL1	0.98253	0.0136834		0.880039	0.247994		0.920755	0.144566		0.832986	-0.273213		0.804231	0.199322		5	5	8.8	16.7853	14.8986	12.9607	14.6068	17.0462	15.6233	18.4297	14.7213	17.2629	16.5711	16.0974	18.3505	13.33	15.7256	17.4158	17.2623	16.876	16.4448	17.5292	16.9951	17.4143	17.4281	16.9703	17.1592	17.8812	18.1347	16.2374	17.1051	16.1684
Q1KMD3	Heterogeneous nuclear ribonucleoprotein U-like protein 2	HNRNPUL2	0.794528	0.164664		0.993213	0.0161043		0.563048	0.692554		0.937845	-0.0977076		0.667497	0.334433		7	7	11.6	17.2981	16.4053	15.8694	12.7647	18.3547	16.7056	18.6251	13.5505	16.7907	16.3533	17.8228	19.1417	13.1934	16.6335	17.1237	12.8784	16.6861	17.5142	18.3372	17.2253	17.3666	17.4133	16.6132	16.8033	17.786	18.2129	17.895	18.0249	16.8149
P22626	Heterogeneous nuclear ribonucleoproteins A2/B1	HNRNPA2B1	0.107487	0.636667		0.672398	0.4368		0.152065	1.04426		0.508699	0.503764		0.122288	0.722663		18	18	52.4	19.4956	19.367	18.7667	17.3619	19.8376	19.193	20.6594	18.7879	19.5912	18.7196	19.7488	19.8417	19.4697	19.5959	18.769	18.1265	18.296	18.9282	19.7486	19.5223	19.7157	19.2912	17.691	18.5078	18.1956	20.9267	20.0946	19.3927	17.6212
P07910-2	Heterogeneous nuclear ribonucleoproteins C1/C2	HNRNPC	0.392406	0.277209		0.912694	0.105704		0.551787	0.356804		0.581287	0.359645		0.582927	0.223869		9	4	22.9	18.885	19.0907	17.6364	17.3507	19.6124	18.5897	19.8425	18.7816	19.0662	18.0375	19.4758	19.7146	18.6406	19.1228	18.6945	19.0743	18.5506	18.9714	16.7133	18.7237	19.1701	18.6967	18.4313	19.2378	19.6933	20.1167	19.3029	19.0081	17.3803
P19367	Hexokinase-1	HK1	0.737461	-0.107813		0.888201	-0.104316		0.868633	-0.0878777		0.83338	-0.125172		0.803473	-0.0965806		17	13	26	15.572	14.1283	16.5789	15.5505	15.0384	15.2968	16.0861	15.2944	15.0812	14.5253	15.2232	15.4221	15.3013	14.7236	16.0155	15.6225	16.1606	15.9639	16.7787	15.4654	15.2556	15.9899	15.7745	16.4416	16.459	15.6949	16.1349	15.9718	14.9555
P52790	Hexokinase-3	HK3	0.412595	0.517957		0.519118	0.991144		0.355242	1.05537		0.841172	-0.26004		0.154133	1.02137		15	12	24.3	15.1972	13.7497	13.6304	12.841	16.7861	11.0008	16.1487	12.9837	14.1254	16.5025	11.9945	16.7259	13.9963	13.3915	13.8083	14.5291	14.678	14.0304	17.6	12.5639	17.0126	12.9014	13.5712	13.145	13.2638	13.988	15.7514	14.499	12.7152
P12314	High affinity immunoglobulin gamma Fc receptor I	FCGR1A	0.479006	-0.294975		0.811918	-0.223014		0.883962	0.119188		0.3557	-0.65506		0.916191	-0.061978		2	2	5.6	12.9087	13.3678	14.1735	13.3175	14.2344	12.9703	13.6254	12.5947	12.2474	13.3373	13.1317	14.9974	14.4752	12.5075	13.5455	12.8321	14.8267	13.4681	15.7657	12.4938	16.0973	13.8063	13.1045	12.341	13.9355	13.1415	15.6642	14.4519	13.5027
P49773	Histidine triad nucleotide-binding protein 1	HINT1	0.257312	0.690138		0.975502	0.0590769		0.354942	1.05644		0.395199	0.940058		0.501033	0.528425		2	1	34.9	14.6965	14.4277	16.7801	16.3771	16.56	17.2982	17.076	13.8681	16.2419	15.6792	16.8118	14.1787	16.7632	16.0047	12.704	13.7788	13.004	13.3932	16.2944	13.0824	13.4653	12.8754	13.1951	12.9449	13.5816	16.0334	15.2313	15.0644	13.0221
P04196	Histidine-rich glycoprotein	HRG	0.0227082	-0.607183	+	0.300744	-0.711608		0.0365283	-0.883422	+	0.506153	-0.320843		0.014093	-0.792462	+	9	9	13.5	18.3915	20.5212	18.305	18.6141	19.3276	18.9818	18.2111	19.4653	19.4315	20.0605	19.1865	19.0098	18.7903	19.0859	18.4028	19.8056	18.5459	19.4999	18.6221	18.6127	20.0799	17.403	18.1857	19.1965	19.2275	19.3741	19.2541	18.8788	18.1335
P12081	Histidine--tRNA ligase, cytoplasmic	HARS	0.00845902	1.19204	+	0.171837	1.44344		0.0331111	1.76463	+	0.541852	0.569913		0.00352	1.59459	+	5	5	16.1	14.8517	13	15.156	12.9961	15.1788	12.0852	13.2655	12.6667	15.6284	12.0771	13.3575	16.1038	13.1159	14.001	14.1815	13.633	15.4783	13.5433	12.958	13.1602	13.5527	15.422	13.1333	12.4183	13.3991	16.5354	12.4399	13.1891	13.1087
O14929	Histone acetyltransferase type B catalytic subunit	HAT1	0.00933333	0.887342	+	0.400296	0.759923		0.0943453	0.98464		0.168494	0.920833		0.0331337	0.865672	+	3	2	12.6	13.6604	12.8456	13.4133	13.3676	14.985	12.8848	14.6887	12.7966	14.0695	11.9086	13.0429	14.6487	12.3399	12.641	12.8994	12.9268	11.6148	13.5832	13.1741	13.1441	12.79	15.5168	13.6416	12.735	14.6943	14.7058	13.4282	14.3981	14.0423
Q93077	Histone H2A type 1-C	HIST1H2AC	0.714129	-0.286557		0.805477	-0.456212		0.600028	-0.702017		0.931797	0.154404		0.475891	-0.571885		12	2	66.9	16.3904	16.5273	16.6345	12.9452	17.555	15.2409	17.8284	16.5988	16.1703	16.7658	14.2894	16.4639	11.6618	15.4483	12.4462	19.6424	19.3086	13.0844	18.6013	13.6513	18.0956	14.2952	18.3356	16.6488	16.7279	19.7122	18.6573	18.5997	15.8224
Q6FI13	Histone H2A type 2-A	HIST2H2AA3	0.528162	-0.215712		0.755548	0.268418		0.428793	-0.392884		0.362863	-0.482966		0.932789	-0.0427831		12	3	66.9	22.7098	21.829	22.337	21.3341	22.6967	22.7416	23.0606	22.7148	22.3922	23.3346	21.6753	23.2085	22.1955	22.7507	24.664	23.804	23.438	24.3361	23.4701	22.7784	23.2595	22.6559	24.4094	23.065	23.3727	23.5939	21.9313	23.1132	22.8943
P33778	Histone H2B type 1-B	HIST1H2BB	0.0317276	0.729323	+	0.567802	0.474539		0.118576	0.89401		0.213668	0.818011		0.0812032	0.671937		6	6	50	21.5073	21.3267	20.8785	20.1602	20.2183	20.6783	20.7353	21.8048	20.0726	20.8209	20.7488	20.7866	20.761	21.4997	19.6222	19.5167	19.3202	19.4248	18.4818	19.2698	19.2488	20.0846	19.2122	19.4945	20.0743	20.8586	19.5311	20.2783	21.5584
P68431	Histone H3.1	HIST1H3A	0.0351858	1.30623	+	0.465029	1.24005		0.0773667	1.9825		0.517522	0.868545		0.0328372	1.58944	+	10	2	57.4	15.0841	12.7918	13.7367	12.5932	16.7293	13.6391	18.9391	14.4174	14.441	16.4671	12.3927	15.0763	14.0474	13.0435	13.6933	12.6064	12.3589	12.0507	16.3664	12.2998	13.3822	11.8282	13.5803	11.7821	13.7191	14.0264	13.8889	15.2231	13.0828
P84243	Histone H3.3	H3F3A	0.615443	-0.449478		0.970398	0.122688		0.934358	-0.200641		0.541914	-1.09859		0.985783	-0.0294669		10	2	57.4	18.7765	12.858	16.659	13.4589	18.8742	17.5322	20.8031	13.6257	19.1246	18.7469	18.4648	18.6453	13.3232	17.9327	19.1262	19.3143	19.3033	19.4098	20.7776	19.8788	20.1116	22.1022	18.8106	19.6808	20.0798	21.7276	20.0474	21.9368	20.7697
P62805	Histone H4	HIST1H4A	0.94808	0.0365186		0.911071	-0.144757		0.750988	0.289421		0.999584	0.000905731		0.927797	0.0595621		18	18	68.9	22.5973	22.1805	21.3527	19.0689	22.3845	21.911	22.1097	22.4604	22.0298	23.8886	22.1169	22.9258	21.2737	22.3599	24.3811	21.9701	21.5976	21.9181	21.0688	22.3185	20.8725	22.2203	23.3042	21.5357	22.0702	23.8362	22.3181	22.4482	24.5334
Q86X55	Histone-arginine methyltransferase CARM1	CARM1	0.305978	0.402408		0.814912	0.253003		0.611446	0.40782		0.540808	0.520712		0.495292	0.325858		5	4	16.1	14.5916	13.5027	14.4232	12.9444	15.5252	13.257	15.2281	12.7179	13.3663	13.7545	14.3066	16.3511	13.5145	13.0261	12.6431	13.4744	13.6464	13.2219	15.6425	12.7315	12.2978	13.1417	13.3866	13.5069	13.3967	13.6877	13.252	12.0663	14.2908
O43719	HIV Tat-specific factor 1	HTATSF1	0.143234	0.650003		0.573208	0.74785		0.612543	0.50412		0.496247	0.676043		0.259947	0.633154		5	4	7.4	13.3535	13.8161	12.1991	12.9202	15.2393	14.5289	15.6662	13.7217	15.2989	13.163	13.6484	17.6127	12.7057	13.7748	13.6925	14.6528	13.9506	15.099	12.5515	14.6413	14.7112	16.2077	14.5546	14.3389	15.4154	14.4717	14.0254	13.8564	13.49
P04439	HLA class I histocompatibility antigen, A-3 alpha chain	HLA-A	0.381768	0.270369		0.773	0.244642		0.270225	0.55289		0.886153	0.0859496		0.29366	0.3897		13	7	40.8	21.5663	18.9506	20.7198	20.2486	20.2624	19.3089	19.7894	20.4851	19.8577	19.9948	19.9484	20.2561	21.4106	20.5726	20.1494	19.332	19.9078	20.5611	19.783	20.0461	20.9189	21.1797	19.6955	20.4232	21.1998	20.6901	19.868	20.5039	19.6554
P30511	HLA class I histocompatibility antigen, alpha chain F	HLA-F	0.444788	0.355742		0.746787	0.403265		0.504904	0.553559		0.870319	0.172994		0.37722	0.473992		2	1	9	16.9785	13.1107	15.3924	13.2547	13.1869	13.7019	13.5129	13.4345	12.5082	11.8297	13.7015	13.026	15.286	11.9763	12.9301	13.1118	14.8695	14.6611	13.2064	14.4199	12.611	15.5628	13.3782	15.6502	14.0745	15.4632	15.0179	14.9269	13.3081
P01889	HLA class I histocompatibility antigen, B-7 alpha chain	HLA-B	0.807892	-0.126126		0.848532	0.214913		0.336628	-0.692401		0.995809	0.00667914		0.696982	-0.212058		16	10	44.8	18.9451	18.5357	18.4582	15.8871	18.9369	19.1412	18.7232	17.5	19.5915	18.5118	17.9397	18.9587	18.9987	17.5408	19.7859	18.0416	17.9023	18.8305	17.1729	16.5455	19.4938	17.7851	16.3274	19.8464	18.5431	17.3194	18.1285	18.6691	19.5135
P10321	HLA class I histocompatibility antigen, Cw-7 alpha chain	HLA-C	0.53456	-0.303691		0.567252	-0.590313		0.934097	0.0886085		0.723652	-0.354489		0.618745	-0.270821		11	6	38.8	16.5352	16.4931	16.7358	15.3524	17.5391	16.4954	16.5936	17.5997	13.9649	15.8758	16.5979	17.4444	17.7965	16.6477	18.5429	16.9419	17.8998	17.1524	16.8213	12.5415	17.2041	18.4439	16.8836	18.5194	17.7862	15.5202	18.2115	19.074	17.9843
P20039	HLA class II histocompatibility antigen, DRB1-11 beta chain	HLA-DRB1	0.256402	0.57713		0.371938	1.32125		0.751313	0.217356		0.732417	0.229959		0.199313	0.80177		8	2	41.7	19.147	17.7897	17.9953	18.185	18.1124	17.3158	18.496	17.7303	17.564	18.9436	17.7717	18.0282	18.2049	17.3705	16.8001	16.5532	17.371	17.927	17.5055	17.6119	18.8745	18.4704	16.9674	16.9378	13.2717	18.064	18.7138	19.4814	19.1766
P01911	HLA class II histocompatibility antigen, DRB1-15 beta chain	HLA-DRB1	0.0181754	1.57454	+	0.296	1.78146		0.477493	0.940591		0.156513	1.86629		0.0794731	1.38576		8	3	40.6	18.1449	13.7892	14.2577	17.4774	16.459	16.9668	15.1191	17.5543	12.344	14.0262	12.7833	16.2229	18.4695	17.7105	13.3535	13.2553	12.1515	13.8599	14.4171	12.5465	12.5629	12.6713	15.466	12.7086	12.7836	15.8464	12.3135	16.2671	15.4764
P13761	HLA class II histocompatibility antigen, DRB1-7 beta chain	HLA-DRB1	0.591576	0.414994		0.645919	-0.914579		0.106842	1.88482		0.791911	0.433859		0.680652	0.402786		6	2	40.2	12.4651	16.1442	17.2692	16.1945	17.1605	11.5816	13.744	13.1179	16.6521	16.8364	16.7978	16.6108	12.8339	12.8959	16.5665	14.3448	11.8021	16.7724	12.941	13.0808	13.0054	13.1193	14.5769	13.1952	17.6789	17.2005	17.576	13.2442	13.5439
Q05469	Hormone-sensitive lipase	LIPE	0.90525	-0.0746022		0.921123	-0.136203		0.888188	0.137234		0.870673	-0.178265		0.992771	-0.0075266		11	11	18.5	13.2728	14.073	17.2538	14.0272	13.8017	12.772	13.5294	13.257	12.4303	11.8753	13.2132	13.4714	15.5833	13.9773	12.2721	14.6692	17.23	14.3419	14.2073	11.9992	14.018	12.8986	12.5273	12.3786	12.7944	13.3639	13.8318	12.888	12.9657
Q16836	Hydroxyacyl-coenzyme A dehydrogenase, mitochondrial	HADH	0.568774	0.335681		0.820167	0.33351		0.505804	0.63015		0.920841	0.123297		0.479961	0.473105		3	3	11.1	16.0948	13.4937	18.0149	16.2103	15.116	16.4446	15.807	15.5662	14.3388	12.3355	15.0967	13.7495	16.3591	15.1774	16.6601	13.4389	16.594	15.3011	17.5846	16.3605	15.448	16.9268	16.0451	16.3693	16.7793	17.524	16.4742	17.0664	15.127
P00492	Hypoxanthine-guanine phosphoribosyltransferase	HPRT1	0.101561	0.735049		0.696687	0.491024		0.272073	0.947067		0.363209	0.780512		0.199117	0.705632		5	5	29.4	13.8241	13.3586	15.5221	12.7611	14.116	14.9509	15.6547	13.5523	15.1047	15.3537	15.294	14.8504	14.4118	14.7326	12.7863	12.3729	12.9601	13.9396	14.7104	13.0288	12.4973	12.5439	14.598	12.9322	13.2667	15.8596	12.672	13.6047	16.2179
Q9Y4L1	Hypoxia up-regulated protein 1	HYOU1	0.273409	0.65454		0.944752	-0.107787		0.0957834	1.64448		0.626008	0.558307		0.306099	0.716807		14	14	20.4	17.2126	13.9905	17.4605	17.206	17.5394	13.5238	17.9202	16.9649	16.1165	16.9557	16.9097	17.3391	16.8091	16.2093	16.87	16.3146	16.8557	16.8793	18.4601	12.5256	16.3913	17.7031	16.5656	17.4659	18.572	16.7073	16.7856	17.1348	16.4133
P01876	Ig alpha-1 chain C region	IGHA1	0.807542	-0.130525		0.39495	-0.793398		0.95816	-0.0476375		0.703371	0.351544		0.305007	-0.442452		23	13	72.8	22.1213	24.7177	21.9895	22.8993	23.8573	23.1359	21.6074	21.9019	24.1246	24.6996	22.9251	22.5797	22.2587	22.1975	21.5828	22.281	20.4795	22.0893	21.8691	20.5067	21.8328	21.649	21.5911	21.6534	22.4352	20.7352	22.0685	21.3526	20.8748
P0DOX5	Ig gamma-1 chain C region	IGHG1	0.223886	1.09293		0.97859	-0.074949		0.134015	2.05403		0.415273	1.34948		0.375361	0.926922		16	7	42.5	19.0342	21.6419	18.3346	16.9197	20.4584	18.7573	16.9769	19.5287	19.4277	21.1813	19.157	17.7816	19.0559	20.7615	17.8107	12.6309	15.3225	12.6815	16.4866	14.2304	14.766	17.9698	15.7065	12.5119	14.0037	11.3276	14.2721	14.2686	17.1129
P01859	Ig gamma-2 chain C region	IGHG2	0.778907	0.237983		0.776826	-0.58683		0.427124	0.909799		0.773456	0.424237		0.918584	0.117466		11	4	46.3	15.4705	17.6765	13.8763	13.1256	16.899	15.3597	15.2319	13.9572	16.6828	18.881	17.7044	15.3899	13.5147	16.4484	13.2051	13.78	12.0047	13.2609	13.7347	12.5398	13.0176	12.2665	11.9364	12.4065	13.5144	14.2617	12.4085	13.2382	14.1352
P01860	Ig gamma-3 chain C region	IGHG3	0.742414	0.337713		0.912265	-0.266902		0.968065	0.0907263		0.594134	1.01202		0.935995	-0.0986061		14	5	44.6	20.0173	21.8876	19.3916	18.3673	19.8914	20.0958	18.6109	18.1969	21.3115	21.8683	18.976	19.2308	19.0387	19.0732	12.8002	18.0201	12.2335	17.9467	18.9495	17.3117	14.3849	13.3341	12.9406	17.065	16.487	16.8064	18.3755	12.6954	12.4737
P01861	Ig gamma-4 chain C region	IGHG4	0.296123	1.05065		0.969532	-0.122025		0.360222	1.44789		0.347983	1.72122		0.620447	0.616756		11	3	43.4	19.3284	21.8461	18.3405	17.162	21.4555	19.4347	17.9259	16.8412	19.8342	20.6576	19.8896	18.6902	19.2654	19.2878	13.195	15.4885	13.5069	13.0506	13.0169	13.6929	11.268	13.0575	12.3281	13.7459	14.7444	12.9925	13.5625	13.2305	16.1153
P01743	Ig heavy chain V-I region HG3		0.322116	-0.525258		0.508232	-0.845528		0.643016	-0.429411		0.772971	-0.332926		0.263482	-0.649708		2	1	22.2	14.4153	16.1546	13.701	13.8974	16.9064	14.1092	14.8376	13.5921	15.9776	16.5745	14.7119	15.9482	13.1822	14.6205	12.1137	17.4292	15.3523	16.0935	13.828	13.6049	16.0465	14.8955	13.7768	15.2946	16.9722	15.4694	15.985	14.2544	13.4067
P23083	Ig heavy chain V-I region V35		0.385335	-0.575272		0.49909	-1.0172		0.0667299	-1.71914		0.630033	0.618213		0.0445946	-1.34753	+	2	1	20.5	13.0511	14.2792	12.7722	17.2323	16.8438	13.8727	13.5926	14.3348	16.4862	16.4585	14.4567	14.5954	14.1564	11.7202	12.8153	17.5135	11.9374	12.974	12.4664	12.8928	16.0477	15.6802	12.9248	15.0989	17.5391	12.8537	16.7389	13.5452	16.1458
P01764	Ig heavy chain V-III region 23	IGHV3-23	0.50716	0.447281		0.912419	-0.215553		0.368437	0.992113		0.645816	0.593358		0.687226	0.35276		3	1	29.1	15.3654	17.2386	13.1227	13.4677	16.6317	12.169	15.3548	13.8883	14.747	17.8777	12.4277	17.6484	13.4144	13.2291	13.2419	15.1292	12.266	14.4454	13.3139	15.1604	13.4209	13.0205	12.6324	12.3724	12.6533	14.6365	15.7925	13.0479	13.0595
A0A0C4DH42	Ig heavy chain V-III region BUT	IGHV3-66	0.962013	0.0294381		0.739087	-0.402846		0.382108	0.568534		0.993392	-0.00894442		0.934976	0.0542739		5	1	38.8	12.4696	17.3748	14.3928	13.6634	14.541	12.2822	12.9614	12.7451	13.5857	15.6657	13.9244	12.8115	13.92	11.7231	14.5513	13.2715	12.3572	14.2419	12.3589	12.6583	12.8441	13.0659	13.7182	12.1752	13.4788	13.8532	13.2342	14.0981	13.4582
P0DP04	Ig heavy chain V-III region DOB		0.348993	0.655504		0.929747	0.157877		0.976578	0.0570833		0.211138	1.49787		0.914018	0.110445		3	1	28.8	15.55	14.0326	12.5446	13.8366	17.2407	15.8871	15.6102	16.7884	17.7825	16.1403	16.5628	14.0808	16.0899	12.6095	14.6278	17.8327	13.5378	12.8841	12.6724	15.3791	16.2176	14.6249	12.6314	12.9756	16.3223	15.7486	12.8553	12.9346	16.0279
P01780	Ig heavy chain V-III region JON		0.531304	-0.391534		0.645742	-0.729922		0.861889	-0.230869		0.869129	-0.231518		0.490531	-0.495074		5	2	42.7	14.3367	17.3111	14.3301	13.4843	16.3198	15.2003	12.7928	14.1942	16.9411	16.98	15.4908	12.7033	14.4116	15.4182	13.8543	14.6113	12.9483	13.5996	13.5419	12.4405	12.6401	12.4316	12.2506	13.0587	13.8308	13.6626	14.6299	12.3332	12.0336
P01772	Ig heavy chain V-III region KOL		0.723576	-0.269339		0.660223	-0.742405		0.660682	-0.547932		0.838405	0.32033		0.383793	-0.650889		5	1	38.5	13.411	16.7712	11.7805	14.3614	15.9101	13.5786	14.464	11.9895	16.7326	16.4664	13.5486	12.8352	13.0751	13.9916	13.5908	13.3203	13.0319	12.5421	15.3628	10.835	16.076	12.2618	11.8539	12.3436	15.9356	12.5629	16.1635	12.3899	14.2103
P01762	Ig heavy chain V-III region TRO		0.827507	-0.159043		0.455689	-1.08131		0.934928	0.117582		0.756222	0.394353		0.467949	-0.517123		4	1	35	12.943	16.9227	13.6657	12.7311	16.2196	12.6505	14.0147	13.1705	16.6345	16.7133	15.5045	13.2214	12.5793	12.2506	13.2475	12.191	12.755	11.8576	12.3693	13.7356	15.4818	13.3491	13.8526	13.3337	13.4407	14.1822	16.2057	13.5561	12.4218
P01763	Ig heavy chain V-III region WEA		0.776037	-0.211329		0.716122	-0.599296		0.680679	0.481953		0.761328	-0.398106		0.927474	-0.0904732		4	1	35	14.5591	12.6801	14.8055	13.3066	12.2472	12.0623	13.4904	13.33	17.7333	12.8676	15.1582	13.42	12.4004	14.6476	12.6596	15.14	11.9888	14.9371	13.8743	13.1924	13.4977	11.7768	13.4258	12.6671	12.9479	14.4407	15.9125	13.3539	13.4433
P01834	Ig kappa chain C region	IGKC	0.36488	0.670046		0.852882	-0.345551		0.318241	0.98698		0.326733	1.27049		0.761528	0.281523		9	3	86.9	21.2853	24.2716	20.7949	20.3353	22.5767	21.8683	19.5074	21.6634	21.9305	23.3922	21.965	20.7689	21.1559	22.5403	16.5776	18.2021	18.0648	17.8598	16.4448	17.2742	18.8168	17.4516	17.7083	17.4414	17.9382	17.7799	17.5152	18.594	18.8878
P01599	Ig kappa chain V-I region Gal		0.782053	-0.206864		0.527838	-1.11524		0.993174	0.0239072		0.781615	0.368516		0.475891	-0.579169		3	3	16.2	17.7577	19.4578	16.1218	17.5233	17.6276	16.4972	16.6559	16.7963	18.6322	20.4792	16.1307	18.2427	15.1377	17.4691	15.5563	18.5976	15.6294	16.5932	13.4267	15.964	16.3083	15.6295	16.1315	15.9359	22.1706	16.9617	17.5352	16.6825	16.6224
P01614	Ig kappa chain V-II region Cum	IGKV2-40	0.525382	0.543837		0.92247	0.234532		0.274182	1.33397		0.8985	0.222259		0.455226	0.751916		5	3	30.6	17.061	20.3802	16.9467	14.5327	18.4076	18.0012	14.7225	18.7665	18.0391	19.3896	18.667	18.018	18.2738	18.6391	13.3377	12.8205	15.6763	13.2008	19.0899	13.9126	13.5009	13.8046	12.8608	12.9221	12.9183	12.4385	12.7164	12.9507	12.9747
P06310	Ig kappa chain V-II region RPMI 6410	IGKV2D-30	0.873885	-0.131111		0.864882	-0.287026		0.921104	0.139991		0.895772	-0.200709		0.926415	-0.0860765		4	2	40.8	14.7246	17.517	14.9079	12.8968	15.1315	15.7334	13.17	13.5524	17.1365	16.4761	13.2445	16.3467	14.2165	17.4569	13.0433	12.404	13.2729	12.1718	13.4764	12.8165	12.9939	15.8326	12.4102	12.9706	13.5181	12.8431	15.4214	13.412	12.4061
P01619	Ig kappa chain V-III region B6		0.304514	-0.470518		0.666	-0.582601		0.483288	-0.554448		0.75083	-0.317773		0.277887	-0.569353		6	3	62.1	20.0564	20.5297	18.3022	17.8094	20.9337	18.7463	19.3872	17.1895	20.8228	21.5692	18.4774	19.9479	17.6266	18.6579	18.3494	20.0231	19.1337	19.1131	19.7991	18.8118	20.4429	18.2239	18.2026	19.666	19.9953	20.1391	20.088	18.4658	18.5637
P04433	Ig kappa chain V-III region VG	IGKV3D-11	0.949377	-0.063994		0.637434	-0.966315		0.775373	0.419951		0.857784	0.322309		0.762764	-0.313955		3	3	52.2	16.6792	18.9498	15.6743	13.9385	17.3774	16.2143	13.1885	12.5016	17.3144	18.0043	16.5268	14.7678	13.7034	15.9077	11.7875	13.8469	13.365	13.0357	13.5963	12.1082	16.8932	12.9144	13.9735	12.4433	13.3061	13.7253	15.3634	13.1933	13.5426
P01700	Ig lambda chain V-I region HA		0.459254	0.504484		0.986741	-0.0295934		0.682342	0.490877		0.478488	0.951353		0.810483	0.215334		4	2	29.1	15.839	18.4408	12.7094	16.5818	15.7164	16.4965	15.6235	13.8052	16.8078	16.9035	16.2184	16.5606	16.5511	16.6311	11.6156	12.9291	13.3669	12.7662	12.6426	13.0835	13.1675	12.9562	13.1547	13.6422	13.5929	13.0241	12.875	13.4921	13.3715
P0DOY2	Ig lambda-6 chain C region	IGLC6	0.460004	0.503594		0.833389	-0.351796		0.0829774	1.65602		0.765556	0.365329		0.462577	0.59306		8	2	89.6	16.7863	20.4928	17.7177	18.1951	18.8864	19.1023	15.9789	18.2469	18.5537	20.3692	19.1936	16.3227	17.5229	19.6212	17.1282	16.905	16.6068	15.9704	13.6026	16.3418	12.9228	17.6512	17.0588	13.9423	15.0777	15.9957	14.9199	17.4187	17.6395
P01871	Ig mu chain C region	IGHM	0.393071	-0.491114		0.676086	-0.708477		0.619096	-0.553675		0.852757	-0.267771		0.33515	-0.635629		24	7	65.6	17.7568	22.384	20.5583	20.3381	21.3982	20.9185	20.33	20.2255	20.7735	21.799	20.2912	19.7829	17.0858	20.5827	17.6726	20.0213	18.6891	20.0185	18.8665	19.2863	19.9247	16.9088	18.6017	19.5217	18.4988	15.5031	18.9089	17.6787	16.9927
Q9Y6R7	IgGFc-binding protein	FCGBP	0.916893	-0.0673086		0.774297	-0.36525		0.652841	0.475831		0.837964	-0.21855		0.973705	0.0305532		87	87	33.5	19.6039	21.7148	20.0868	21.1321	20.2721	22.1196	20.4097	18.7501	19.2853	18.5984	20.1835	19.7338	19.2117	19.7645	20.7139	16.6315	19.2836	18.9254	18.3552	20.9692	17.8193	20.1278	21.0191	19.1589	19.9469	19.6348	20.6022	21.1779	16.6197
Q8WZA9	Immunity-related GTPase family Q protein	IRGQ	0.100529	0.697516		0.328741	1.07199		0.621083	0.465939		0.500828	0.559552		0.134705	0.786787		4	4	8.5	12.6192	13.4366	14.0521	16.0677	13.8288	15.5125	14.3142	15.3323	15.6925	14.3236	12.6742	12.8658	15.7368	13.8685	14.3712	13.6715	14.0902	12.0658	13.5792	14.9187	12.1763	12.9676	13.44	12.3663	13.8104	15.4512	14.1411	13.8439	14.827
P01591	Immunoglobulin J chain	IGJ	0.924681	0.0832762		0.756255	-0.556239		0.612656	0.589364		0.877786	0.238453		0.988458	-0.017132		7	7	56.6	13.0644	18.2543	16.2467	16.8505	16.5676	16.4394	14.0448	16.7457	17.4718	16.2918	16.197	13.2741	14.7646	16.6824	13.2245	13.8426	13.7118	12.8437	13.9246	11.8683	14.2763	13.2201	13.4652	13.1739	12.3925	13.8344	13.2551	12.7706	13.7108
Q969P0	Immunoglobulin superfamily member 8	IGSF8	0.725615	0.182979		0.879331	-0.179291		0.741108	0.278068		0.64561	0.410226		0.960373	0.0359368		4	4	9.8	13.1887	13.2876	13.5575	15.1755	13.7133	15.576	14.52	14.9893	13.9698	12.1233	15.5649	12.3088	15.7047	15.8014	12.9339	12.4354	12.9774	14.1335	12.6502	15.2829	13.3162	13.4986	14.6334	13.3541	13.9873	15.6915	13.2936	13.8075	12.5618
P78318	Immunoglobulin-binding protein 1	IGBP1	0.0111166	0.991627	+	0.326306	1.11951		0.28173	0.833418		0.209291	1.00205		0.0459916	0.984881	+	2	2	7.4	14.6692	13.881	14.3623	13.8166	15.228	13.1915	16.1454	13.1014	12.7105	11.7795	12.5113	16.2488	14.7122	12.8711	13.6713	13.2372	12.4737	13.3144	13.8291	12.998	13.1649	16.0916	12.2867	12.6874	12.8948	12.7981	12.953	12.2975	12.3807
O60684	Importin subunit alpha-7	KPNA6	0.962066	-0.03044		0.854259	-0.250645		0.820945	0.230853		0.971219	-0.0403037		0.977147	-0.0240576		2	2	8	15.1935	15.4017	13.7499	12.4803	13.4306	12.5388	14.5134	14.1905	14.9356	12.8131	12.5566	16.2531	12.9893	13.676	15.0769	14.3946	14.393	15.0087	14.5416	14.5825	12.8301	15.2828	14.63	12.497	16.1774	12.8142	14.7663	14.2017	15.0697
Q14974	Importin subunit beta-1	KPNB1	0.0179383	0.772458	+	0.566765	0.39514		0.0162791	1.3498	+	0.189513	0.661289		0.0331676	0.844391	+	12	12	22.4	17.5549	17.1028	18.0004	17.6334	17.9654	17.7059	17.6568	17.9012	17.0719	16.8109	18.0492	17.4711	17.8435	17.6254	16.0793	15.5791	16.0651	16.534	17.5202	16.3726	16.0901	17.0313	15.6811	16.8221	16.3336	16.8567	16.669	16.4703	16.2437
O00410	Importin-5	IPO5	0.0172072	1.37149	+	0.565887	0.864722		0.0677767	1.83712		0.220137	1.44747		0.046377	1.32232	+	6	5	9.8	15.2117	14.0705	15.5548	12.9537	17.188	14.4809	17.9272	12.8992	15.6247	16.4301	15.7187	17.8794	15.4273	14.2846	12.7584	12.3502	11.7646	14.3353	17.5152	13.0096	12.893	16.9648	12.9405	15.4336	13.0476	16.3261	15.4499	12.8788	14.6271
O95373	Importin-7	IPO7	0.0281905	0.874456	+	0.564298	0.632175		0.0792656	1.2916		0.348645	0.769308		0.0506367	0.942493		4	4	5.7	15.6107	13.9667	14.8498	13.161	13.9581	12.5849	16.4899	13.091	13.6498	13.2075	13.62	15.9488	13.4575	14.9979	12.5646	13.2145	13.3675	12.7351	15.0305	13.3161	12.65	13.1006	13.2974	12.3112	13.7213	15.4415	14.2229	15.0464	13.4492
Q96P70	Importin-9	IPO9	0.0580048	0.736687		0.465638	0.707472		0.0524908	1.31458		0.655771	0.340308		0.0316627	0.993168	+	3	2	9.3	14.7242	12.9969	15.4903	13.6363	14.9461	13.5381	15.17	12.8445	14.6307	14.5787	14.5141	15.6355	13.4346	13.5687	12.8602	11.3111	12.8417	14.5254	15.9316	12.717	13.9784	13.1128	12.4866	13.2367	12.8459	14.0088	13.7017	14.5641	12.5794
Q13308	Inactive tyrosine-protein kinase 7	PTK7	0.280302	0.459668		0.878874	0.179167		0.214138	0.90716		0.665921	0.36372		0.303966	0.521752		6	6	9.8	14.6246	12.4769	15.6209	12.8555	14.6827	13.5511	15.2412	12.8103	14.312	13.9557	15.5286	16.3013	13.2156	15.988	13.4656	12.3741	12.2389	13.6307	13.3658	13.432	12.7333	13.1391	12.5103	12.0926	14.3172	16.0199	14.8223	14.5302	13.255
Q15181	Inorganic pyrophosphatase	PPA1	0.00152381	2.17667	+	0.161913	1.99855		0.0213091	2.42155	+	0.0547586	2.14431		0.004	2.19761	+	3	3	8.3	17.5451	17.2159	17.7077	17.7151	17.6026	17.1532	18.4813	17.298	17.2363	16.9302	17.1405	18.4923	17.8185	16.8616	16.755	16.4982	16.5076	15.4831	12.6555	13.6162	11.808	18.0976	12.938	16.8221	13.0402	18.1486	12.8972	17.4838	18.0526
P12268	Inosine-5-monophosphate dehydrogenase 2	IMPDH2	0.070847	0.730852		0.883588	0.176675		0.0918261	1.08064		0.213688	0.92988		0.219662	0.602069		3	3	10.9	13.3553	15.3207	15.5776	13.1496	15.5948	12.8436	14.674	15.4435	14.6079	12.2808	16.0408	14.0756	15.8265	15.5515	12.5041	12.8872	12.7644	13.4237	13.2029	12.3049	13.0157	13.4911	13.9857	13.5511	13.199	12.9132	12.1888	13.8522	13.2615
P29218	Inositol monophosphatase 1	IMPA1	0.254127	0.539218		0.784987	0.353665		0.217882	1.07588		0.763891	0.300737		0.220383	0.693529		2	2	9.7	14.9881	14.1384	12.3896	13.3854	14.3477	15.6952	13.9932	13.73	14.377	13.13	13.5868	13.2969	15.5808	13.0797	13.2058	13.014	13.1532	12.5786	13.9011	14.7886	12.7147	12.71	12.8385	14.029	14.6356	16.1467	15.1073	15.1972	12.5329
P35858	Insulin-like growth factor-binding protein complex acid labile subunit	IGFALS	0.293508	-0.495739		0.736698	-0.440011		0.505171	-0.459837		0.416521	-0.567447		0.448985	-0.44934		8	8	20.2	13.2311	17.4737	13.6217	14.3345	14.8253	13.8554	12.5101	12.8085	12.5035	15.4119	11.0291	13.8022	13.3484	13.5287	12.1153	13.5335	14.3605	12.8156	14.6252	12.7868	15.9341	12.6126	12.0554	12.5336	14.2017	12.1744	14.7185	13.2019	12.6568
P26006	Integrin alpha-3	ITGA3	0.466947	-0.365593		0.807499	-0.301686		0.344062	-0.701702		0.865606	-0.173439		0.380718	-0.489929		3	3	4.3	12.4999	12.1579	13.9175	13.8591	12.7	12.9466	12.9919	12.4032	14.3239	12.8573	13.0085	13.548	14.5139	12.3504	13.2746	15.7061	12.6422	14.3655	14.1905	16.5038	12.2565	12.7654	16.5214	15.548	12.8979	16.4888	15.6578	16.4839	13.191
P08648	Integrin alpha-5	ITGA5	0.59009	-0.382689		0.726742	0.661477		0.549181	-0.71704		0.306874	-0.993842		0.992693	0.0127634		13	13	22.2	17.7615	14.1808	17.8219	18.9693	17.6838	18.6593	18.4154	18.0311	17.9045	12.5315	17.8277	17.1629	18.7484	18.8497	18.5359	19.4091	18.0619	16.4348	18.4596	18.4844	17.2801	15.5067	17.5108	19.4816	18.6682	13.7399	18.7988	19.4603	12.9466
P23229	Integrin alpha-6	ITGA6	0.0414485	0.88413	+	0.528874	0.773909		0.100691	1.39413		0.51706	0.603401		0.0501313	1.06578	+	5	5	6.3	12.4164	13.5929	12.7003	15.0886	12.4138	12.8074	15.3267	15.7302	14.0276	13.2112	12.7663	14.7641	16.0511	14.6307	14.9665	13.0657	13.7883	13.1363	14.0414	12.9219	13.172	13.6741	13.1189	11.7767	13.0784	16.0302	13.6419	13.035	12.9699
Q13683-3	Integrin alpha-7	ITGA7	0.554717	-0.319704		0.81477	-0.306673		0.674179	-0.424852		0.796801	-0.253895		0.589659	-0.362286		8	8	13.5	13.6196	12.9825	11.9868	14.0701	13.0353	13.2656	14.442	13.213	14.3159	12.8364	12.0595	14.0481	13.6099	14.6553	13.5287	16.6584	15.899	13.3662	12.95	16.1568	12.2751	12.3234	14.4974	16.0051	16.2556	15.934	14.9476	16.144	12.5332
P08514	Integrin alpha-IIb	ITGA2B	0.995423	-0.00391303		0.716944	-0.429375		0.530385	0.488004		0.985918	-0.0135656		0.998604	0.00233276		7	7	11.9	14.8245	12.8414	14.4701	14.7242	14.7673	12.3667	14.1613	13.7247	11.5551	15.7399	13.0248	14.783	13.1753	12.6042	13.9583	13.4848	15.7222	12.9213	12.6399	14.7448	12.8053	12.3485	16.4128	12.9779	14.3726	13.7461	13.3429	11.8696	11.9939
P20701	Integrin alpha-L	ITGAL	0.926403	-0.0591845		0.944032	-0.0933275		0.744856	0.273194		0.797876	-0.272979		0.909289	0.0791532		4	4	5.6	15.1873	13.1395	14.3184	14.1452	15.1115	13.6431	13.3045	15.4022	13.5317	15.4054	14.0814	14.6996	15.518	13.1988	11.8839	14.1575	14.3097	13.0612	14.241	13.629	14.395	13.8999	12.553	14.0517	13.9061	12.7955	15.8743	16.1572	12.7572
P11215	Integrin alpha-M	ITGAM	0.392626	0.510335		0.360142	1.2975		0.398347	0.797512		0.719469	-0.342566		0.108716	1.06221		14	14	19.5	17.7432	15.6946	15.8456	16.3942	16.3264	14.2223	16.6351	16.5232	14.6138	17.8315	14.6254	18.2561	17.5171	15.9308	14.1648	13.1054	18.2505	17.7215	17.9968	14.8236	19.7911	16.3152	15.8149	15.9338	13.4417	15.923	18.5351	17.2186	17.3035
P06756	Integrin alpha-V	ITGAV	0.639782	-0.329		0.913446	-0.228791		0.652232	-0.571815		0.870018	-0.234397		0.661316	-0.390214		9	9	11.7	13.6888	17.5965	17.592	17.424	17.1418	17.5789	17.8798	17.8947	14.0592	16.9267	17.9393	17.7722	18.2977	17.4849	13.1546	17.2289	17.0212	17.92	16.7528	17.0547	12.389	12.6016	12.8417	17.4849	12.9097	17.1343	17.8783	17.8786	13.8981
P05556	Integrin beta-1	ITGB1	0.590317	0.315073		0.99698	0.00536658		0.787631	0.291376		0.573968	0.585702		0.871973	0.139959		6	6	9.3	14.7432	12.4762	14.4453	13.2395	14.912	13.3884	15.0503	15.6201	14.202	14.8102	15.9134	14.2024	15.8976	15.4642	13.3419	12.5987	12.3994	11.8308	14.811	12.3105	13.2743	12.0717	12.4689	13.1348	13.5449	12.7023	12.2346	13.3252	13.3388
P05107	Integrin beta-2	ITGB2	0.407504	0.479873		0.922229	-0.147195		0.343571	0.904819		0.56465	0.683878		0.615903	0.34787		8	8	14.8	14.7058	15.8158	16.9143	13.9501	16.3403	14.8681	13.819	16.0936	14.2992	16.3335	16.3327	15.4226	16.9284	16.0152	13.0019	12.9548	13.7127	12.9085	13.0792	11.3876	15.5805	12.9779	12.8892	13.0377	13.9593	13.6171	13.5577	13.6611	13.2562
P16144	Integrin beta-4	ITGB4	0.0505473	0.846027		0.560444	0.741867		0.343486	0.780364		0.244875	0.979004		0.155044	0.759984		15	15	11.9	14.1777	12.1329	15.0234	13.4555	13.4357	14.6921	16.2079	16.0532	13.5257	13.3201	12.5606	14.528	15.0763	13.1634	15.0786	13.4369	13.5459	14.5207	13.0704	14.214	12.4736	16.0729	14.3232	14.7729	14.5521	15.3575	15.412	11.9088	13.1806
Q9H0C8	Integrin-linked kinase-associated serine/threonine phosphatase 2C	ILKAP	0.03184	0.847154	+	0.507858	0.670731		0.0728889	1.23921		0.366007	0.706365		0.0461957	0.938252	+	3	3	8.9	14.1391	13.3255	13.4246	13.8052	14.8639	12.6507	14.7832	13.1386	14.3437	14.0775	14.3378	16.1011	14.1971	13.0571	13.2073	14.7622	12.5723	16.2274	13.137	13.8607	12.5352	15.3099	12.7612	12.8796	15.6184	14.6482	13.4637	12.9573	14.6841
Q13418	Integrin-linked protein kinase	ILK	0.931782	-0.051497		0.841423	-0.22001		0.331036	-0.711734		0.543525	0.56655		0.36561	-0.45141		7	7	21.7	18.5978	17.5818	18.2545	19.5182	17.1485	19.0248	18.2742	19.0337	18.2833	17.7978	18.8673	17.3652	18.845	18.9732	18.0348	17.1785	16.7972	12.8792	18.6597	17.1819	16.9599	16.8556	15.9022	18.1733	17.7207	16.6763	18.6352	17.1523	16.7738
Q8WWA0	Intelectin-1	ITLN1	0.077822	-1.02887		0.55823	-0.92271		0.456981	-0.854451		0.268484	-1.24258		0.204	-0.890588		11	8	42.5	17.3109	19.6539	18.1993	18.4992	18.5429	20.1466	17.8805	18.2858	16.7156	15.6385	17.3934	16.5229	17.6036	17.8985	20.256	17.031	16.6451	17.6593	17.6135	21.4059	15.1257	18.2627	20.768	18.5265	18.71	18.5851	18.4979	21.0056	12.7501
P19827	Inter-alpha-trypsin inhibitor heavy chain H1	ITIH1	0.473162	-0.262506		0.807294	-0.239044		0.744448	-0.213624		0.654719	-0.317253		0.613324	-0.227082		17	17	28.6	18.5505	20.3028	18.1923	18.0032	19.9363	18.1928	19.3395	18.1922	19.563	19.5235	19.4551	19.5106	18.4172	19.6405	17.0061	19.3969	18.9589	18.6999	19.8077	17.8863	18.1867	16.3096	17.995	18.0152	18.0366	18.0164	17.3518	19.0222	18.9133
P19823	Inter-alpha-trypsin inhibitor heavy chain H2	ITIH2	0.948739	0.0625841		0.663898	-0.825434		0.488386	0.911446		0.920264	0.171791		0.996457	-0.00807894		16	11	25.5	16.6691	18.1056	15.8502	14.6295	18.6814	18.061	17.2337	13.598	18.7925	18.8427	18.556	15.6664	15.7744	18.7909	12.6957	12.1207	14.2884	13.885	16.5177	14.5854	16.2261	12.8263	14.6503	12.6946	13.6454	14.8344	17.114	15.9758	12.9017
Q14624	Inter-alpha-trypsin inhibitor heavy chain H4	ITIH4	0.854559	0.124368		0.979324	-0.0501519		0.894999	0.1521		0.838772	0.246989		0.956441	0.0450255		21	21	32.9	19.3011	20.9872	18.426	18.5771	20.3515	19.5828	18.8298	18.6226	20.1936	20.5859	19.0921	19.2411	18.8034	19.208	15.4896	18.6913	17.9074	18.5309	18.3409	17.1554	18.6031	13.6819	15.6247	16.4197	17.1543	18.0752	18.3581	17.2848	16.8566
P32942	Intercellular adhesion molecule 3	ICAM3	0.884456	0.108245		0.841547	0.299914		0.466574	0.670917		0.654544	-0.45779		0.486316	0.474504		3	3	8	15.0135	10.5481	14.5968	13.6273	14.8582	14.5032	14.3058	12.8502	12.7131	15.2798	14.2652	16.6412	15.9403	12.7511	12.8329	12.8367	15.8963	16.3523	13.3126	13.0637	17.167	14.3742	12.4864	12.521	13.5225	13.5428	16.4291	15.6845	15.0991
Q12905	Interleukin enhancer-binding factor 2	ILF2	0.132899	0.761099		0.642451	0.709176		0.249005	1.10591		0.620555	0.552808		0.144422	0.895875		9	9	35.9	15.1201	13.0106	13.3756	13.4853	16.002	12.9719	15.9713	12.7187	15.1724	11.8741	15.621	15.2283	14.5533	15.6355	13.467	12.5585	14.7865	12.8496	15.0897	12.5102	15.0744	14.5434	13.5863	14.8061	16.0407	17.6449	14.553	16.403	14.5244
Q27J81	Inverted formin-2	INF2	0.49123	0.387256		0.97967	-0.0480852		0.630019	0.515235		0.581828	0.650368		0.772693	0.217007		10	10	12.6	12.6657	12.6181	16.1387	11.8937	14.7248	14.7929	16.2089	14.2726	13.3912	13.3975	14.3995	15.9286	12.3729	12.0386	13.7572	13.0046	10.1723	12.9835	15.8529	12.7475	12.9399	13.3759	12.2595	13.7539	14.1193	12.4569	13.5373	12.338	13.8174
P50213	Isocitrate dehydrogenase [NAD] subunit alpha, mitochondrial	IDH3A	0.975084	0.0186813		0.912818	0.162349		0.863411	-0.187522		0.968444	0.0511014		0.997806	-0.00229645		2	2	5.2	15.8047	13.682	18.2027	17.786	15.8453	16.5362	15.9118	16.2398	13.2993	14.974	15.8958	15.4759	17.1722	16.343	16.5209	16.4887	16.5044	15.6075	16.1145	16.6573	15.9952	16.806	15.8905	16.677	16.9139	14.0592	16.5528	16.4319	16.4177
O43837	Isocitrate dehydrogenase [NAD] subunit beta, mitochondrial	IDH3B	0.226401	0.742992		0.815098	0.417191		0.436286	0.860487		0.446439	0.924105		0.407907	0.625801		3	3	10.4	15.1901	11.5631	17.3482	16.2608	12.5736	16.4352	14.7585	12.2283	11.7915	12.7896	15.0639	13.3336	16.4157	15.81	13.6985	12.7334	11.346	13.4224	16.2205	12.9945	13.2615	16.5703	12.7822	15.2877	12.4444	17.1037	16.2001	16.2881	14.0802
O75874	Isocitrate dehydrogenase [NADP] cytoplasmic	IDH1	0.103659	0.728175		0.955346	0.0398587		0.0792419	1.26087		0.23128	0.903931		0.192387	0.614451		10	9	29.7	17.962	17.9638	18.4394	17.4388	18.1146	17.8874	18.4441	17.2457	17.8147	17.7129	17.7246	18.8858	18.0218	17.6824	14.2388	14.0287	17.7387	17.6393	13.301	17.6441	17.9325	18.515	17.5135	17.9837	18.4739	17.9879	18.1929	18.0055	17.6266
P48735	Isocitrate dehydrogenase [NADP], mitochondrial	IDH2	0.377709	0.688622		0.988823	-0.033486		0.670549	0.673645		0.382603	1.29033		0.790334	0.299282		9	8	21.5	14.8052	14.505	19.4141	17.3464	15.946	17.1889	13.7196	13.2911	11.5777	13.5571	17.0285	12.9751	18.5868	16.8095	13.4901	13.6484	12.0696	13.8118	13.1994	11.4158	13.4823	12.8746	13.4403	11.6765	13.5766	13.4758	11.9808	11.6922	13.3444
P41252	Isoleucine--tRNA ligase, cytoplasmic	IARS	0.00418605	1.09019	+	0.363182	0.970572		0.0540339	1.24339		0.129299	1.07665		0.0185	1.09896	+	10	10	8.6	15.4378	13.8586	14.9605	14.907	15.5787	14.0437	16.8065	14.419	14.1426	13.5256	13.9284	15.6813	14.8345	13.8706	13.9105	13.4325	14.5755	13.4809	15.3537	12.8295	13.456	15.3918	14.2649	14.5691	15.6439	15.7586	14.1546	14.1117	15.0618
Q9NSE4	Isoleucine--tRNA ligase, mitochondrial	IARS2	0.470442	0.420384		0.716614	0.613651		0.995544	0.00876254		0.646582	0.561616		0.671757	0.328998		3	3	4.2	14.9621	13.0413	18.4375	17.3351	14.3736	16.5405	15.5118	16.2619	12.4821	13.0594	15.3897	12.7888	17.1482	15.3343	14.9404	13.549	15.3214	12.9024	16.563	14.8899	15.2981	16.426	12.2097	15.0112	14.1046	13.2065	14.6676	13.6392	13.5143
P14923	Junction plakoglobin	JUP	0.962664	0.0311027		0.637035	0.662792		0.862245	-0.194349		0.75589	-0.321769		0.700904	0.259432		23	20	47.4	15.9591	14.647	15.6259	15.6606	16.2657	16.2307	16.6375	16.1883	18.4302	16.7482	14.7091	16.0816	16.2265	15.9196	17.5992	17.4775	17.8433	16.6829	16.999	16.9009	17.7645	19.6725	18.2052	17.8935	16.3248	17.13	16.839	18.65	19.2593
Q9BR39	Junctophilin-2	JPH2	0.0960229	-0.879628		0.528632	-0.859903		0.25986	-1.06697		0.495674	-0.759523		0.109294	-0.957344		6	6	12.6	15.2934	12.7301	12.8949	16.3191	13.1017	15.5672	13.1576	13.7063	13.0196	13.2055	14.8488	13.0345	17.1863	16.1803	14.6293	16.028	14.7118	11.2129	15.682	16.183	12.9206	15.3213	12.7791	15.6492	15.4039	13.1295	16.0806	16.1947	12.4244
P29622	Kallistatin	SERPINA4	0.385638	-0.419657		0.718431	-0.463315		0.963727	-0.0623726		0.437625	-0.64378		0.674561	-0.274636		4	4	13.6	13.4392	15.2623	12.7833	13.9297	14.9145	12.4145	12.2172	12.6827	15.1832	15.9574	13.1167	13.9289	13.6168	13.7265	12.3853	14.2796	14.7658	13.8214	15.3327	14.5758	15.6393	12.5158	11.7221	11.936	14.9453	15.5666	15.4126	15.6082	13.3647
Q7Z4H8	KDEL motif-containing protein 2	KDELC2	0.525737	0.283298		0.921307	-0.117285		0.767688	0.259516		0.467222	0.628344		0.925906	0.0600334		6	6	14.6	15.8452	13.5081	16.1124	12.752	14.4919	13.3836	14.3097	13.5555	13.7151	14.4562	14.8515	13.966	14.0457	14.1772	12.3297	13.4963	11.8621	14.465	15.1668	13.5172	12.7403	13.6256	13.513	14.5412	13.6273	13.1946	14.2229	13.3486	12.8618
P05783	Keratin, type I cytoskeletal 18	KRT18	0.0166573	1.48895	+	0.169029	2.25301		0.146271	1.20972		0.122561	1.06689		0.0322143	1.76205	+	24	19	57.4	18.7718	12.7701	20.0274	21.2758	19.4492	20.135	22.0501	20.9592	20.1246	12.4792	18.7575	20.9436	20.3396	19.0223	20.8345	20.8965	19.1009	18.8008	19.1505	20.4637	18.6355	21.6063	20.8535	20.3722	21.0838	22.0217	20.4814	20.5169	21.043
P04259	Keratin, type II cytoskeletal 6B	KRT6B	0.97311	-0.0237145		0.911895	0.188644		0.961848	-0.0873185		0.913828	-0.151205		0.94985	0.0587794		35	2	55.5	14.2051	13.199	12.1071	16.1696	12.9048	12.4847	12.6352	13.2951	12.6811	12.5791	13.8012	12.6727	13.3247	12.0871	12.5653	15.7883	15.5402	13.219	13.0483	14.2628	15.4152	20.3777	14.9209	13.0755	13.9879	13.0318	13.3712	15.8099	14.5379
Q9NSK0	Kinesin light chain 4	KLC4	0.11675	0.667899		0.841813	0.212545		0.354979	0.741232		0.220524	0.987129		0.361183	0.461339		5	5	12	16.299	15.0821	16.9021	17.5459	16.5671	17.3206	15.4733	16.737	16.2112	15.6419	16.2301	17.351	17.28	16.1272	16.208	12.5971	14.3431	12.7755	16.2196	15.6845	15.0073	17.1131	15.6083	16.3023	16.4372	15.7743	16.0084	16.6094	14.607
P33176	Kinesin-1 heavy chain	KIF5B	0.0170364	1.07301	+	0.454326	0.839966		0.0638261	1.49629		0.282171	0.955838		0.0317531	1.14882	+	5	5	7.5	16.1199	13.2121	14.7829	14.0323	15.0484	14.3397	16.0019	13.3085	15.7533	15.0778	14.9083	16.5549	13.678	13.7076	13.0621	12.3287	12.9121	12.1567	16.4518	12.3577	13.2961	15.3844	13.4005	11.7877	13.0002	13.1524	13.4936	14.1928	13.0779
Q9NQT8	Kinesin-like protein KIF13B	KIF13B	0.437262	0.311933		0.777074	-0.313907		0.326149	0.712223		0.470711	0.532863		0.771379	0.168978		7	6	4.9	12.9885	14.7288	14.9927	14.8477	12.6646	14.7786	15.233	13.2804	12.3264	12.9067	13.1868	14.5867	14.7089	13.2558	14.1068	12.5543	13.379	13.2905	13.6811	12.4849	13.4677	15.2966	13.8525	12.3968	14.7358	14.5858	14.2876	13.3149	12.8046
O00139	Kinesin-like protein KIF2A	KIF2A	0.383941	0.409485		0.865646	0.235177		0.611521	0.476171		0.620952	0.503603		0.5561	0.348586		4	4	7.8	13.5406	13.6596	16.0804	14.2914	15.5463	14.5112	15.6128	12.4376	13.3732	14.3188	15.1661	15.9163	15.059	14.7376	12.8542	13.67	12.4402	13.2982	15.8067	12.9288	13.964	12.2943	12.9006	13.3799	14.2367	13.785	13.3398	14.0283	13.1586
P01042	Kininogen-1	KNG1	0.953572	0.0518329		0.966544	0.094503		0.863199	-0.255047		0.870199	0.240107		0.949655	-0.0699913		8	8	19.1	17.5224	20.359	17.3625	17.7808	18.7806	18.4643	16.8027	17.5042	18.4492	18.9445	17.2696	18.3935	17.3884	18.6219	14.7039	18.0172	17.0941	17.9947	13.6535	16.7236	12.0966	12.5932	17.1162	16.5454	17.6615	13.2617	12.0797	14.7342	17.2182
Q63ZY3	KN motif and ankyrin repeat domain-containing protein 2	KANK2	0.737301	-0.261386		0.877833	-0.291372		0.467794	-0.940124		0.866546	0.256775		0.494463	-0.596667		10	9	15.2	15.8465	13.1081	15.7242	17.9801	12.878	16.4532	16.5382	17.7229	14.0316	15.7191	17.1228	13.7887	16.5385	16.5696	16.2094	17.2045	15.3482	13.7954	12.7684	16.0074	12.7586	12.5901	11.1314	11.7131	13.7106	14.0187	16.0772	12.6687	11.9469
Q08431	Lactadherin	MFGE8	0.194224	-0.788444		0.476387	-1.10416		0.862703	-0.259136		0.445931	-0.915081		0.343986	-0.706502		4	4	13.7	17.1766	13.1873	16.4943	12.7881	15.65	16.8985	17.1191	13.2168	16.1553	16.6288	17.3161	16.5309	16.5092	15.2119	13.1259	14.4252	14.7943	17.7295	18.9317	15.4068	17.6214	12.3699	16.872	16.3873	17.1191	16.3966	16.411	16.0332	15.1577
P02788	Lactotransferrin	LTF	0.525456	-0.520927		0.870142	-0.342996		0.739656	-0.559994		0.704518	-0.638094		0.668467	-0.445112		36	35	56.6	20.8375	17.5043	19.1317	13.8486	18.5534	13.256	19.1558	14.1449	17.3297	20.5717	17.1458	21.1365	18.0707	17.5468	12.6465	19.6566	20.4791	20.9023	20.7058	18.6945	22.3199	19.8562	19.8578	20.0907	19.2002	19.9264	21.3723	20.7466	19.8369
O00515	Ladinin-1	LAD1	0.00629703	1.01538	+	0.29931	1.03415		0.0631881	1.27277		0.251894	0.812822		0.0130952	1.14644	+	3	3	6.8	13.0273	12.9876	13.7662	13.1952	14.1355	13.9997	14.8511	13.5299	11.7331	12.7705	12.2518	15.5405	13.5929	13.0967	13.6469	12.8073	13.5129	12.9806	13.0152	12.9023	12.3336	14.1559	13.4665	13.1178	13.3238	15.3731	12.7753	14.354	13.6439
Q9Y2S2	Lambda-crystallin homolog	CRYL1	0.0358012	1.05342	+	0.564349	0.700209		0.0929067	1.39917		0.281078	1.09097		0.063758	1.02913		3	3	16.3	15.5546	13.3075	13.2207	15.5199	15.2229	14.3765	17.5867	12.7922	15.3042	13.2834	15.4699	16.6088	13.0115	10.4133	14.587	13.4907	13.947	13.7544	15.9862	15.5319	14.787	15.9164	14.4155	15.3118	15.6293	16.2812	15.986	15.8783	15.4861
P20700	Lamin-B1	LMNB1	0.96232	-0.0326428		0.992901	-0.0148982		0.431029	-0.771904		0.594339	0.490484		0.599751	-0.371136		5	5	14	14.2962	11.9057	14.9791	13.0778	12.7316	15.5185	15.9651	16.9675	12.1279	13.3249	12.6866	13.807	14.3377	14.9053	13.0283	12.6772	13.2571	12.6716	13.3349	13.8902	16.2449	16.2985	13.0908	15.8524	15.4013	13.4022	16.1174	13.2171	12.5717
Q03252	Lamin-B2	LMNB2	0.80889	-0.118786		0.802589	0.308501		0.505253	-0.4732		0.814728	-0.210629		0.92772	-0.0593585		5	5	8.2	17.001	13.79	16.0844	16.4168	13.4878	15.9657	16.9338	17.1134	13.5359	15.2501	15.1728	15.4479	14.9486	16.038	17.3233	16.3418	16.454	16.1579	15.7006	16.9215	15.8854	16.8411	16.8482	17.0002	17.8544	16.19	15.6972	16.7681	16.5629
P24043	Laminin subunit alpha-2	LAMA2	0.872411	0.10046		0.871383	0.191915		0.938889	-0.0984946		0.866161	0.170326		0.94277	0.0552517		11	11	5.6	14.2206	13.1682	14.1941	15.4476	15.0676	14.5319	14.0586	15.3076	11.789	13.8373	14.945	13.8112	14.3663	15.3402	13.0341	12.6827	11.8505	12.949	14.9138	13.7362	13.1577	14.1174	12.5784	12.3334	13.6121	13.0449	13.1335	12.9119	13.3783
Q16363	Laminin subunit alpha-4	LAMA4	0.120816	-0.707357		0.663299	-0.570553		0.094282	-1.34545		0.718834	-0.355218		0.0759779	-0.935211		10	10	9.4	16.9362	14.104	16.488	16.6253	15.581	17.2871	16.4447	16.5874	15.2109	16.3544	16.9109	16.4256	16.0993	17.7173	16.9692	16.6595	15.7817	16.1818	15.0029	16.8071	15.6718	14.7978	15.8298	17.2697	15.9208	14.3582	17.1528	15.1459	13.5936
O15230	Laminin subunit alpha-5	LAMA5	0.00409524	-1.52667	+	0.360409	-1.32143		0.0340408	-1.97394	+	0.122478	-1.36931		0.014383	-1.62849	+	51	50	21.5	16.3243	13.3011	15.8088	16.8065	15.0072	17.6099	15.9507	17.4458	14.444	15.7195	16.1828	15.537	13.8828	17.2601	16.9396	17.6744	16.5478	15.5997	18.0542	17.66	14.0186	14.238	18.1677	18.4841	17.2553	16.5939	17.5967	17.4948	13.5314
P07942	Laminin subunit beta-1	LAMB1	0.720827	0.309134		0.909151	0.274087		0.968462	0.0943369		0.764403	0.494025		0.871965	0.189498		17	17	17.9	18.2713	14.8668	18.3304	19.4027	17.4643	18.7871	17.994	19.0613	16.1657	16.5128	18.4823	17.7275	18.7298	19.019	13.4109	13.515	16.3669	11.8779	18.2101	16.1275	13.0688	13.0674	13.0404	16.6722	13.6581	16.5988	18.1455	17.0268	12.8214
P55268	Laminin subunit beta-2	LAMB2	0.0521393	-0.755044		0.515431	-0.673142		0.0805191	-1.20154		0.480425	-0.497333		0.0566528	-0.921799		35	35	31.3	18.6429	16.0317	17.9027	19.1188	16.9651	19.0876	17.1122	19.4022	16.8485	17.4	18.2969	16.9804	18.0727	18.9634	18.7547	18.2571	17.8437	17.644	18.4818	19.0104	16.5341	17.0595	19.2126	19.5435	18.4137	17.9195	18.8994	18.6599	17.5897
P11047	Laminin subunit gamma-1	LAMC1	0.0282192	-0.739536	+	0.523217	-0.557908		0.0781692	-1.01342		0.252968	-0.688952		0.0577143	-0.772267		24	24	22.9	18.6486	17.1863	17.8634	18.9684	17.3054	18.4834	17.8568	18.7928	17.2405	17.1386	17.9417	17.9305	17.9542	18.7382	19.4001	19.6483	18.9692	18.6109	18.5572	18.9158	17.0959	17.6894	19.1132	19.6434	19.3865	19.1424	19.2553	19.0854	16.8835
P46379	Large proline-rich protein BAG6	BAG6	0.00385185	1.08829	+	0.157833	1.16128		0.0383667	1.21686	+	0.213105	0.935073		0.00385714	1.18743	+	8	8	10.2	13.1342	13.3901	13.139	13.7403	14.2736	12.4775	15.4969	13.7021	12.1437	11.9883	13.5736	14.6479	14.5933	11.7174	13.4691	13.3429	11.3185	13.8034	15.1073	13.8301	11.833	13.5314	13.4173	12.5507	12.4759	14.8828	11.9586	14.1723	14.0944
Q14767	Latent-transforming growth factor beta-binding protein 2	LTBP2	0.123071	0.873463		0.869281	0.265231		0.204945	1.18205		0.220602	1.14668		0.328902	0.696676		10	10	8.2	17.427	16.1128	15.512	15.0162	16.4124	13.8894	16.2145	16.7079	15.9814	18.761	18.677	16.6731	15.4746	15.705	13.5721	13.0192	13.1296	13.5727	13.3791	13.1353	13.2219	14.0521	12.982	12.499	13.1944	15.8686	16.1949	14.6361	16.3568
Q8N2S1-2	Latent-transforming growth factor beta-binding protein 4	LTBP4	0.57844	0.369423		0.993893	0.0148119		0.894452	-0.186156		0.356672	1.06362		0.93	-0.0797613		27	2	20.4	17.6478	12.5387	13.4057	16.1257	13.42	17.3426	15.738	17.8683	17.7938	17.8808	17.9616	14.6544	16.8869	17.3431	16.1116	16.3206	12.8746	12.9429	11.8548	16.8341	12.4263	13.1687	16.3809	14.7122	16.4956	17.3691	15.8848	16.6496	15.6636
O75610	Left-right determination factor 1	LEFTY1	0.57913	0.260629		0.935492	-0.100569		0.354734	0.640241		0.777424	0.280073		0.64614	0.248047		2	2	4.4	13.3095	14.2284	14.7817	13.1357	12.8125	12.9691	13.308	12.6182	13.8435	15.5818	13.3885	14.9355	13.1776	12	15.0691	13.7318	15.1553	12.5562	12.6325	15.5952	12.6884	13.4067	15.1875	12.3918	12.802	15.8404	13.8485	14.578	13.5416
P29536	Leiomodin-1	LMOD1	0.531873	-0.346051		0.776346	-0.414168		0.523008	-0.635258		0.940053	-0.0799866		0.453171	-0.51821		7	7	15.7	17.7024	17.6925	17.4585	18.7131	16.9642	18.3743	14.8533	18.0717	18.5841	17.2917	18.4928	16.5274	17.7893	18.5448	17.2873	16.5578	15.8969	14.6608	15.3513	16.7066	13.2998	15.7337	12.6869	17.5198	17.2138	15.2485	17.2365	17.0023	14.6985
Q8NC56	LEM domain-containing protein 2	LEMD2	0.616682	-0.296622		0.884024	-0.221776		0.755988	-0.318632		0.769402	-0.341852		0.713461	-0.267356		6	6	17.9	15.8236	12.9981	16.0033	14.5167	13.144	14.0514	16.8376	14.7389	13.3675	12.4591	14.3908	14.7656	12.127	13.1805	16.5563	16.6105	16.356	16.0043	17.2999	16.1964	15.4882	16.7244	16.0979	17.0853	16.7722	17.2419	17.0887	16.4643	13.4469
Q6P1M3	Lethal(2) giant larvae protein homolog 2	LLGL2	0.6348	0.338672		0.633308	0.863951		0.899613	-0.192267		0.846473	0.295036		0.677597	0.366907		7	7	8.8	17.2927	12.4123	15.6878	13.5974	15.9356	16.0022	16.3511	13.7087	18.8314	13.0946	15.1777	16.831	16.7223	16.3004	17.3318	12.9497	15.7068	13.6913	16.3294	15.89	15.0928	13.3375	12.7162	17.0011	16.9161	13.7867	16.0377	16.7779	13.5464
P02750	Leucine-rich alpha-2-glycoprotein	LRG1	0.859957	-0.160718		0.834831	-0.409036		0.932714	-0.14218		0.983843	0.0289689		0.768975	-0.283457		2	2	11.2	17.4181	18.1158	15.9268	15.2354	17.6514	13.3621	16.7102	14.4697	17.8956	18.3442	16.5473	15.186	14.1445	15.663	13.5212	16.8953	12.8676	13.8534	16.7993	12.9102	13.6981	12.2929	12.1861	13.289	13.7302	12.8377	15.7466	12.9493	13.2588
P42704	Leucine-rich PPR motif-containing protein, mitochondrial	LRPPRC	0.0314875	1.0612	+	0.539383	0.859846		0.497515	0.630879		0.1329	1.5389		0.196025	0.752097		14	14	13	14.3462	11.9746	18.4898	16.185	17.0759	16.0147	15.5163	15.7531	12.3769	14.5479	14.5909	13.7323	16.9945	15.0527	13.9625	14.6428	14.9816	15.2851	10.9201	13.682	14.3339	17.0166	14.0104	15.2444	15.4045	15.8005	14.9068	14.1601	13.6985
O75427	Leucine-rich repeat and calponin homology domain-containing protein 4	LRCH4	0.180558	0.492452		0.841631	0.198595		0.153673	0.86851		0.524558	0.459384		0.232078	0.513849		5	4	13.8	14.2009	14.9202	14.8733	15.267	13.4275	14.4922	13.9935	15.5044	11.9189	13.9662	13.7524	15.1633	15.4907	14.0306	13.5376	13.8476	13.1988	14.2139	14.2729	12.1601	12.5127	13.8671	12.68	12.456	13.4823	14.2481	12.7092	12.105	13.2037
Q8N1G4	Leucine-rich repeat-containing protein 47	LRRC47	0.107291	0.726259		0.774954	0.357081		0.393326	0.741324		0.254869	1.01736		0.317297	0.537901		8	8	17.5	15.5206	16.0032	17.2827	17.1106	16.5427	16.9168	16.6029	16.9094	15.9847	15.4008	16.6758	16.4783	17.8233	15.8895	15.809	13.6811	13.0078	13.0833	14.3028	14.0168	14.4535	15.3814	14.1386	14.0038	15.1141	16.187	15.5489	15.9305	15.6073
Q9P2J5	Leucine--tRNA ligase, cytoplasmic	LARS	0.0132967	1.11987	+	0.470159	0.897574		0.0671925	1.50586		0.239208	1.02103		0.0332174	1.18383	+	7	7	7.6	16.5359	13.7824	16.2262	13.5361	16.7526	15.4009	17.4554	12.5173	16.0781	15.3925	15.7015	17.0933	15.5912	14.8258	13.7951	12.9144	14.9229	14.1086	16.5441	13.7751	14.4567	16.3878	12.606	15.1962	14.5416	16.5879	15.4248	14.9109	13.4454
P30740	Leukocyte elastase inhibitor	SERPINB1	0.00982609	1.3101	+	0.465407	0.94535		0.0454412	1.61873	+	0.130644	1.38406		0.0328	1.26223	+	8	8	26.4	15.9907	17.3705	17.0004	16.3349	16.6333	16.5047	16.9895	17.1016	15.924	15.7516	16.63	16.9403	16.9896	16.5209	13.4567	14.7628	14.1469	14.4653	14.3333	12.3581	12.8975	13.8364	13.0307	13.5379	13.8603	12.5663	13.2592	16.728	16.1881
P09960	Leukotriene A-4 hydrolase	LTA4H	0.361284	0.251182		0.704718	0.277355		0.461476	0.33533		0.77463	0.168569		0.323171	0.304637		5	5	11.5	18.1462	17.4255	17.1322	17.6278	18.486	17.1543	18.2386	17.5818	18.2769	18.2268	17.2873	19.246	17.4207	16.8376	17.668	17.626	17.5142	17.9293	18.8412	17.3994	17.9543	17.4807	17.4309	17.6956	18.2415	17.8482	18.0258	18.0976	17.9386
O60711	Leupaxin	LPXN	0.873638	0.0634846		0.94503	-0.0589121		0.386909	0.410085		0.896068	-0.0884455		0.677002	0.161792		2	2	7.8	13.2058	12.3793	14.2606	13.5478	12.1043	12.6049	13.5127	13.6329	12.8685	14.3377	13.8242	13.9291	12.7525	13.2523	12.9388	12.9523	12.5447	13.4563	13.4345	12.7615	13.0055	12.778	13.9021	12.7015	12.2507	12.4401	13.3463	12.4216	13.2398
P48059-2	LIM and senescent cell antigen-like-containing domain protein 1	LIMS1	0.314289	0.476006		0.937889	0.0975207		0.34513	0.854228		0.537158	0.510604		0.457783	0.453618		3	3	15.1	13.6258	13.6288	14.6987	14.1898	12.5071	15.9834	15.28	16.5081	14.4965	14.7449	15.3532	15.0729	15.0948	15.5877	13.1969	13.7022	13.5149	14.0985	13.1044	12.3275	13.5162	13.8079	13.0098	10.8478	13.2778	14.4244	12.7654	13.1013	13.0624
Q7Z4I7	LIM and senescent cell antigen-like-containing domain protein 2	LIMS2	0.994193	0.00404048		0.877682	-0.196925		0.693117	-0.416877		0.609376	0.474589		0.663634	-0.300432		3	1	12.9	15.3567	13.3811	13.6473	16.6022	12.2674	15.9496	15.3196	15.9159	15.9419	14.1725	14.8125	12.6239	15.2597	14.4227	13.2799	12.8985	12.4962	13.1821	14.9899	14.383	13.2343	13.2556	13.9374	15.0135	13.6355	13.8856	15.7859	14.8978	12.5702
Q14847	LIM and SH3 domain protein 1	LASP1	0.949435	0.0428007		0.73153	-0.477882		0.906885	-0.137779		0.614967	0.600145		0.608514	-0.317834		3	3	16.1	18.5443	19.32	19.1624	19.5384	16.6023	18.8839	15.378	20.1228	15.9042	17.5845	18.831	17.4439	19.6032	18.7844	18.0706	16.615	16.7044	18.0974	12.4446	16.5056	17.3863	17.2548	17.599	17.9805	18.4422	19.6004	17.991	16.8951	18.0868
Q9UHB6	LIM domain and actin-binding protein 1	LIMA1	0.509578	0.345817		0.970731	-0.0602133		0.550663	0.554435		0.630465	0.526302		0.731891	0.229033		3	3	5	15.9002	13.6837	14.4706	12.729	15.4789	12.1916	15.9677	13.859	15.0297	12.2227	14.138	15.7351	14.1745	13.1237	12.9091	12.6165	11.975	12.837	16.5049	12.1138	13.7041	13.2479	13.1031	12.732	14.3869	13.5502	14.5995	13.0424	12.6924
O75112	LIM domain-binding protein 3	LDB3	0.914731	0.0836306		0.979269	0.0445981		0.504747	-0.792267		0.482173	0.752583		0.680996	-0.349221		8	8	14.2	15.1029	13.9405	14.8045	18.2489	12.8902	17.0286	14.3707	17.2694	15.5728	12.6449	15.6276	13.2092	15.853	16.24	13.1075	13.5428	14.1442	13.2583	14.3039	14.1267	13.0415	12.7246	15.1651	16.3915	14.0313	12.7376	14.8658	12.5034	13.8906
Q13449	Limbic system-associated membrane protein	LSAMP	0.932328	-0.0430144		0.829078	-0.21374		0.689196	-0.309799		0.687967	0.290695		0.613916	-0.258944		2	2	6.8	12.3104	12.8798	14.0018	14.3952	12.5691	14.4301	13.0806	13.185	14.5097	13.3987	14.9178	12.9503	13.2221	14.1698	13.0538	15.7344	12.0288	13.617	12.6745	11.9987	11.8696	13.0411	13.2486	15.5916	15.1351	13.2945	13.3043	13.0492	12.3426
Q9BU23	Lipase maturation factor 2	LMF2	0.495653	-0.262587		0.540974	-0.503296		0.960859	0.0520622		0.682444	-0.29448		0.608129	-0.241951		3	3	8.1	14.3105	13.3308	13.7996	14.5616	13.6229	11.9384	13.5447	12.8126	13.4833	13.4031	14.3715	12.2455	11.6704	13.7619	13.3038	13.045	14.6925	13.1199	15.8778	12.7676	14.6572	13.5679	13.2047	14.8368	14.8007	13.0861	14.1121	12.8864	13.9665
P31025	Lipocalin-1	LCN1	0.779089	0.222072		0.559089	1.14014		0.944579	-0.123495		0.858014	-0.27775		0.536716	0.545487		4	4	33.5	13.1575	15.3223	14.0772	15.0222	14.3374	14.7951	13.756	16.4757	15.8681	16.3413	14.621	14.6722	15.4898	15.6689	16.7539	16.6008	16.614	16.676	12.7117	15.4432	15.6854	18.4758	18.4423	16.1194	11.8755	15.9162	15.7049	17.3097	17.6634
Q93052	Lipoma-preferred partner	LPP	0.32316	0.745231		0.676365	0.875766		0.477758	1.02633		0.775019	0.433996		0.304315	0.946619		11	11	30.1	17.7515	12.5003	16.6208	17.7387	13.2662	19.0076	16.5547	18.2816	13.9624	17.0897	17.7762	14.051	17.8048	18.3039	15.0902	12.2138	13.4015	14.4812	14.8966	14.2753	12.3798	13.3118	12.6547	12.451	13.196	13.768	14.2631	13.3728	13.3725
P18428	Lipopolysaccharide-binding protein	LBP	0.687353	-0.28317		0.706639	-0.619771		0.348383	0.933019		0.465401	-0.892271		0.904553	0.110954		4	4	15.4	13.0905	17.8945	14.7391	14.1557	15.6966	13.5861	15.3153	13.5823	16.3593	16.409	14.8427	16.5812	14.1997	15.4336	12.8523	13.5747	17.0938	16.0715	18.2427	11.3325	12.1023	13.2968	13.294	13.6667	13.4916	16.6412	16.5661	16.4001	12.1871
P50851	Lipopolysaccharide-responsive and beige-like anchor protein	LRBA	0.0212946	0.927835	+	0.705827	0.422574		0.0697798	1.29736		0.182774	1.07248		0.0768767	0.834238		10	10	4.2	14.1614	14.4592	15.0139	13.5711	15.3683	15.3858	16.3983	15.4648	13.0137	13.0876	14.3146	14.6511	15.8272	14.2057	11.523	13.5601	13.7974	13.9944	14.4976	14.705	12.8678	15.9841	14.1418	14.2938	15.6507	17.2253	14.6634	15.2468	12.9009
P23141	Liver carboxylesterase 1	CES1	0.510702	-0.322559		0.733798	0.423357		0.473521	-0.558554		0.390473	-0.761221		0.956834	-0.0387186		9	9	19.6	15.0979	14.2511	15.9548	14.2947	16.4778	15.7093	15.5925	12.9364	16.0578	14.7716	14.0993	13.8313	14.0314	14.8504	15.2029	15.1287	16.2746	13.0377	16.8818	16.2087	14.657	13.8956	13.6323	16.0054	15.8803	15.8742	15.2031	16.7192	13.4602
P00338	L-lactate dehydrogenase A chain	LDHA	0.246586	0.499846		0.776593	0.36614		0.386938	0.703884		0.630335	0.460851		0.308949	0.525079		9	8	38.9	12.5587	14.095	14.0062	13.616	14.6989	12.887	13.7581	13.0745	14.1561	12.4162	14.565	15.2101	14.0668	13.8895	13.0523	14.2407	12.8794	13.1542	14.7781	12.5008	13.3744	12.7896	13.5973	13.1564	13.8703	13.6894	13.0738	13.0732	13.1323
P36776	Lon protease homolog, mitochondrial	LONP1	0.972243	0.0186151		0.874012	0.195898		0.882216	-0.15487		0.999568	-0.000263561		0.967184	0.0308307		8	8	10.8	12.3932	12.8031	17.1567	13.3496	13.0983	13.5284	14.1356	13.2263	12.5059	12.4931	12.3886	13.7712	13.6103	13.2929	13.4314	13.6347	14.9595	13.0448	15.1585	13.8415	14.383	14.9976	13.751	15.1732	14.8236	14.2739	14.1481	13.6978	11.9535
P33121	Long-chain-fatty-acid--CoA ligase 1	ACSL1	0.931776	-0.0639411		0.890351	0.219129		0.886071	0.183585		0.689718	-0.475563		0.800255	0.202402		12	12	19.2	13.4054	12.041	19.5538	14.8237	13.6136	15.1421	15.5954	14.3084	13.6519	12.2122	14.4649	15.9073	15.7578	15.2499	15.2321	14.7357	17.1767	12.9351	17.607	14.0544	16.083	14.3874	13.8996	15.6361	13.1484	13.4811	15.3537	12.4871	13.5885
Q9ULC5	Long-chain-fatty-acid--CoA ligase 5	ACSL5	0.0166326	1.13811	+	0.343086	1.25883		0.260431	1.05719		0.24539	1.0982		0.0521758	1.16394		6	5	12.9	14.0174	12.8649	16.7862	16.3031	13.7075	15.5449	15.116	15.9805	12.2708	12.5553	12.0387	12.9302	16.3796	11.8768	14.3929	13.3681	14.3513	13.5739	14.2789	12.2243	12.9929	15.6375	12.1957	14.698	13.9297	16.9507	13.5291	13.5422	14.0871
P24666	Low molecular weight phosphotyrosine protein phosphatase	ACP1	0.334585	0.567846		0.369098	1.23454		0.860369	0.239335		0.848655	0.261287		0.249644	0.766207		4	4	36.1	12.5551	12.1661	15.6558	16.776	12.0927	16.3163	13.7889	16.1957	13.4711	12.6951	12.4633	15.5223	16.7576	16.1343	14.9106	12.6115	11.9696	12.4225	13.7033	15.4116	12.669	13.7761	15.8173	13.1531	13.5077	13.8564	14.0344	13.0503	14.5274
O95232	Luc7-like protein 3	LUC7L3	0.492962	0.284018		0.664312	0.499847		0.818945	0.190882		0.855522	0.175166		0.462449	0.354452		4	4	6.5	14.1226	12.6937	14.2819	12.9678	13.7132	13.8193	15.4469	13.1054	14.5356	12.6964	13.599	12.7896	13.1153	13.1609	13.5855	13.5204	13.5356	12.2162	14.2239	13.522	14.7697	14.4491	13.4362	13.9294	15.0963	16.2447	14.8469	15.1185	12.1094
P51884	Lumican	LUM	0.0412291	-0.640126	+	0.453662	-0.596305		0.0942078	-0.812081		0.374813	-0.550921		0.0469388	-0.697847	+	6	6	18	19.9131	20.4103	19.5714	19.8689	19.7924	19.5522	19.4554	19.4815	19.8695	20.5875	20.6695	20.0014	18.8292	20.1352	20.5345	19.6862	19.0999	22.0223	18.9222	20.2023	20.1096	18.5754	18.91	20.5868	19.1579	18.4385	20.4106	18.7343	18.8864
P05455	Lupus La protein	SSB	0.225925	0.379353		0.669882	0.377052		0.973313	0.0312866		0.273048	0.634376		0.589772	0.214339		2	2	7.4	13.0239	13.7327	13.1625	13.3139	14.6782	13.313	14.2212	12.261	13.0539	13.0822	14.3739	13.9857	13.8586	14.2418	12.4371	13.7687	12.3876	13.1101	13.2215	12.1381	13.8845	12.6921	13.5373	13.7963	13.5992	12.5925	12.7686	12.7779	13.3172
Q7Z4W1	L-xylulose reductase	DCXR	0.627139	0.239629		0.777458	0.353404		0.582094	0.488202		0.972269	-0.0342405		0.468652	0.416838		7	7	34.4	15.4966	13.8463	16.1892	16.4586	15.2615	15.6756	16.1163	16.0938	15.229	14.9516	14.8485	15.6332	14.9368	14.5885	17.0976	16.2588	15.4948	17.2769	15.1959	16.3353	16.1526	16.6298	16.7984	15.4587	17.1841	18.7397	16.3979	16.4676	17.244
P33241	Lymphocyte-specific protein 1	LSP1	0.251111	0.593027		0.998417	-0.00328135		0.283382	1.0028		0.436997	0.782897		0.475599	0.470171		3	3	20.9	15.0546	15.0527	16.169	14.1158	15.6941	15.8571	14.6187	15.9091	12.4865	15.8237	15.688	15.6478	15.3763	14.8846	12.0263	14.0428	13.1953	12.9991	13.8841	12.6674	12.2968	11.9082	12.7919	13.8709	12.8502	12.9587	12.8958	12.4009	14.2994
O60341	Lysine-specific histone demethylase 1A	KDM1A	0.12942	0.45802		0.666089	0.363842		0.284134	0.568304		0.480323	0.454868		0.181242	0.460059		3	3	4.6	12.9099	12.1163	14.1737	14.0024	13.9866	13.4484	14.3309	13.6562	12.6272	13.3874	13.6531	14.1331	12.7539	12.3762	14.451	12.6667	12.588	13.3441	14.0266	12.1221	13.1163	13.2273	12.9961	12.9448	12.9728	12.5339	13.5812	12.6883	12.5956
Q15046	Lysine--tRNA ligase	KARS	0.121691	0.527179		0.675726	0.40592		0.214943	0.774115		0.535154	0.4468		0.149272	0.579188		6	6	11.7	13.0881	13.1034	14.3869	13.2388	14.3185	13.756	15.4049	12.8224	12.7008	13.9077	13.5904	15.3213	12.5535	12.7787	12.9371	12.2924	12.6912	12.2432	14.8123	12.3971	12.7108	14.0192	12.6122	12.3985	13.2128	14.8147	13.5492	13.1605	13.4669
P11117	Lysosomal acid phosphatase	ACP2	0.578788	-0.296156		0.879498	-0.220585		0.994634	-0.0167691		0.593013	-0.561178		0.872768	-0.124672		3	3	6.1	13.9549	14.6116	12.5226	13.5701	13.6056	14.0485	14.8436	12.8401	12.4766	14.6549	12.0318	15.5945	13.4726	12.7638	16.1321	15.5311	15.4491	16.3297	13.6132	15.3305	15.579	16.0426	15.5662	15.3089	16.29	16.4969	16.4272	16.3095	15.7731
P10253	Lysosomal alpha-glucosidase	GAA	0.281755	0.600851		0.670938	0.673232		0.263288	1.11416		0.893107	0.168316		0.182641	0.880726		10	10	14.8	17.3434	13.1623	18.7718	13.375	17.217	17.07	18.9295	15.6408	17.6155	16.8744	17.1228	18.4311	15.9799	16.5595	16.4878	16.4202	16.3805	14.0283	17.7549	16.4623	15.6867	17.8869	14.3969	12.4275	16.4445	14.2397	18.523	18.5725	17.3218
O00754	Lysosomal alpha-mannosidase	MAN2B1	0.0936	0.566537		0.2032	1.0173		0.370962	0.50247		0.71967	0.244324		0.0481928	0.775027	+	12	12	17.5	16.2993	15.8849	16.1461	15.6061	15.2135	15.4527	17.4737	15.7252	16.1007	15.7786	15.2618	15.1987	15.8745	15.1304	15.4961	16.0625	14.9916	16.44	16.2096	15.3765	16.4278	15.6963	15.2785	15.2266	15.8901	16.3546	13.4411	17.0086	16.1594
Q14108	Lysosome membrane protein 2	SCARB2	0.531966	0.434523		0.820439	0.438421		0.452632	0.927862		0.96804	0.0725406		0.421187	0.668746		3	3	9.4	15.2091	13.6906	16.275	13.7784	14.8155	14.3686	14.1611	14.0432	15.8989	12.4524	15.9865	17.4128	13.7814	12.8695	12.8114	12.8618	15.4765	12.5787	13.3898	16.4799	17.6047	13.2878	12.7468	14.9189	12.9212	17.5114	17.6685	17.1418	11.6559
P11279	Lysosome-associated membrane glycoprotein 1	LAMP1	0.123649	0.7448		0.687043	0.61539		0.272558	1.04049		0.535657	0.635634		0.183754	0.815436		2	2	5	12.263	13.0972	12.9693	12.211	12.5734	12.1396	15.8846	12.6011	13.0321	14.3563	11.3746	15.2613	12.7295	13.1647	12.898	12.9158	13.9487	14.1692	13.7528	13.5457	14.7681	15.9688	12.8152	12.7708	12.8313	16.3961	15.6846	15.5419	13.264
P61626	Lysozyme C	LYZ	0.60174	0.251497		0.706252	0.415826		0.894783	0.137398		0.841312	0.200027		0.612326	0.284801		6	6	51.4	19.9161	19.6393	18.8624	18.3878	19.0565	17.6318	19.5774	18.6636	20.1853	20.7952	18.3497	20.672	18.9856	19.2257	18.207	19.8576	19.079	19.4529	17.5205	18.5424	19.7707	19.2634	19.7434	17.779	18.3343	18.7771	19.796	19.8459	22.4283
Q96C86	m7GpppX diphosphatase	DCPS	0.0566586	0.859394		0.756638	0.380325		0.0453239	1.45385	+	0.32092	0.819025		0.0906009	0.885516		5	5	14.8	15.5787	12.4667	13.0761	14.1341	14.8949	14.6988	14.4005	13.0019	16.2584	15.3989	16.1489	15.4669	15.0796	14.6555	14.7838	13.1058	13.1741	13.4402	15.2419	12.4417	14.6276	15.1446	12.1362	12.2186	15.9603	15.8641	14.3158	15.1549	14.641
P22897	Macrophage mannose receptor 1	MRC1	0.333491	-0.500782		0.690269	-0.544998		0.477139	-0.588861		0.681101	-0.400548		0.334975	-0.56564		5	5	6.4	16.1273	15.1017	15.4307	12.8916	15.3386	13.036	12.6316	12.693	14.6941	16.9063	14.1129	12.1916	14.8549	15.0695	15.8923	14.8005	16.1514	14.8064	12.1511	12.8579	15.5457	13.3622	12.7754	15.2611	16.8854	14.3241	15.6895	15.3946	15.6084
P14174	Macrophage migration inhibitory factor	MIF	0.00995745	2.0776	+	0.477515	1.41894		0.0922559	2.1766		0.0842105	2.54449		0.05	1.77549	+	5	5	43.5	19.0439	19.302	18.9794	19.4454	19.2663	18.6024	18.9268	19.96	18.3085	18.2877	18.2554	19.1844	19.597	18.6596	13.189	13.1279	13.0209	13.8112	15.7112	11.8833	13.8392	12.1206	13.073	13.164	12.7114	13.1413	14.4163	13.5916	17.1988
P40121	Macrophage-capping protein	CAPG	0.0155821	0.794893	+	0.422922	0.679091		0.0800949	0.966689		0.239773	0.764698		0.0329885	0.814431	+	7	7	32.2	18.7171	18.6276	19.0559	17.9792	19.2005	18.1226	19.649	18.5308	17.1402	18.4179	17.9559	19.4166	18.4387	17.0902	18.2166	17.3394	17.4488	18.7064	18.5177	16.7636	18.7131	18.7712	18.0444	17.1131	18.194	18.4713	18.899	18.7434	19.1418
P04156	Major prion protein	PRNP	0.906604	0.0899543		0.612191	0.79566		0.8682	-0.222996		0.847083	-0.259841		0.686485	0.316293		3	3	10.7	17.3535	14.5623	14.7257	16.8322	12.3355	16.8455	15.9938	16.3446	14.1926	16.9081	13.4839	12.5082	16.8968	17.2654	16.3558	13.9977	16.2469	13.7243	12.9081	16.6173	13.7649	12.8662	16.066	15.0543	15.3502	13.665	13.2164	14.3083	17.5942
Q14764	Major vault protein	MVP	0.00693578	1.16618	+	0.563836	0.58431		0.034	1.60533	+	0.0872308	1.32286		0.0335333	1.06479	+	32	32	50.5	18.5239	17.8988	18.855	18.2993	18.8875	18.7829	19.8128	18.686	18.5036	18.2777	19.0316	19.1707	19.1283	18.1076	16.3956	15.4962	16.1788	16.6848	16.7644	15.7822	16.0477	17.3243	16.0561	16.5978	17.0303	16.8062	17.2967	16.6327	17.3067
P40925	Malate dehydrogenase, cytoplasmic	MDH1	0.491291	0.382699		0.978908	-0.0505288		0.595763	0.553476		0.55739	0.612958		0.761681	0.233709		4	4	19.5	13.0089	16.3991	14.877	15.9305	12.6093	16.1867	14.657	16.3976	15.1979	13.835	15.6973	12.9659	16.3662	15.9659	13.1758	12.786	12.7347	13.6037	13.9457	12.4517	13.2523	13.2414	12.284	12.392	12.6706	12.918	14.3275	12.5242	12.5042
P40926	Malate dehydrogenase, mitochondrial	MDH2	0.084157	1.07012		0.676492	0.806128		0.331819	1.1442		0.315189	1.23225		0.20787	0.965221		13	13	50	13.1774	13.5136	18.9504	16.6043	15.1358	16.6499	15.2858	16.1664	11.6755	13.4663	15.8501	13.7518	17.2758	16.012	13.6389	12.6669	12.7207	13.0133	12.4777	12.8492	13.3882	14.413	12.2706	12.7037	12.8898	11.8643	12.8827	13.1687	15.5577
Q14165	Malectin	MLEC	0.168226	0.83432		0.7152	0.601963		0.250174	1.26431		0.586932	0.711714		0.191774	0.913654		3	3	14	16.712	12.9342	14.9705	16.6813	12.8877	16.6119	14.8411	15.9922	12.5998	15.0336	13.0696	13.3107	17.0979	16.3459	16.034	13.3049	12.1774	12.6604	12.1271	15.4726	13.6059	13.0105	16.0577	12.4386	14.9013	13.7397	13.4593	12.9288	12.7522
Q9Y5P6	Mannose-1-phosphate guanyltransferase beta	GMPPB	0.145784	0.552755		0.632912	0.554674		0.489669	0.374368		0.253757	0.68092		0.320415	0.469824		6	6	30.3	17.3615	16.5292	16.2487	17.356	15.0239	16.4109	15.4239	16.9581	16.6415	17.4078	16.1607	17.6996	16.7318	16.2707	15.581	15.5882	15.4269	15.9776	14.8951	15.9291	16.6867	17.198	12.1556	16.0902	17.2283	16.7817	17.5982	17.2202	16.6422
Q13724	Mannosyl-oligosaccharide glucosidase	MOGS	0.943618	0.0537907		0.946942	-0.114559		0.78412	0.30852		0.995255	0.00627344		0.921869	0.0845371		9	9	15.2	15.5259	12.5848	16.9586	13.9608	14.6579	12.5174	15.923	13.9113	12.5253	12.5756	13.9633	13.0075	15.7427	13.1969	14.53	14.1445	15.7339	15.2246	18.7196	13.9566	15.8159	15.2831	14.4266	15.2488	15.7205	15.3748	16.2434	14.3008	12.8059
Q8WU39	Marginal zone B- and B1-cell-specific protein	MZB1	0.491425	0.364953		0.71532	-0.473152		0.187506	0.992791		0.535661	0.594067		0.750102	0.216704		10	10	68.8	20.3824	20.0181	18.7695	19.72	18.6888	18.7417	17.9708	19.811	19.0191	20.885	18.6842	19.4807	20.0151	17.9639	17.7924	15.9986	16.8457	18.0895	18.8673	15.5393	17.2612	17.5255	16.506	17.5549	19.6822	16.14	18.1053	17.595	16.7853
Q96AM1	Mas-related G-protein coupled receptor member F	MRGPRF	0.495218	-0.437032		0.737353	0.514492		0.132154	-1.5011		0.713641	-0.441688		0.579154	-0.43402		4	4	19.8	16.092	12.9499	16.0864	15.9951	12.2874	16.532	13.5928	16.4986	12.3214	11.9174	15.0685	13.7277	16.8277	17.5368	16.3379	13.7862	11.7794	12.9023	17.3721	12.8536	12.8768	13.552	12.3016	16.5672	12.0516	13.145	15.9121	14.4531	12.5686
O00339	Matrilin-2	MATN2	0.180747	-0.525084		0.641121	-0.542912		0.22355	-0.925386		0.823256	-0.219369		0.118054	-0.7229		3	3	4.3	14.5107	14.7898	13.5709	16.3633	13.2214	14.064	12.3731	16.5478	12.0927	14.3289	14.1307	13.5068	14.404	15.6404	15.0638	15.5913	13.3404	13.8002	13.0103	14.9742	14.0858	13.3605	14.0339	15.127	13.8381	13.5691	14.9204	14.0441	13.007
P43243	Matrin-3	MATR3	0.381295	0.484071		0.920638	0.175287		0.349449	1.04963		0.803086	0.325393		0.408699	0.586744		12	12	22	17.7237	16.9638	15.6203	11.3611	18.1558	16.5803	19.1444	14.7704	18.2247	17.0398	18.2434	18.5571	15.7958	16.871	16.1538	17.1595	15.8466	16.5116	17.6604	15.9383	16.3649	16.1903	14.9621	15.9287	17.3601	17.7048	17.1781	16.4636	15.0447
P14780	Matrix metalloproteinase-9	MMP9	0.376545	-0.499608		0.82227	-0.300966		0.662049	-0.42964		0.481315	-0.71302		0.589991	-0.361519		9	9	20.9	15.4794	13.3456	15.6006	14.1152	13.3457	12.0452	14.664	13.0759	13.3056	14.649	13.7533	15.7376	12.6933	11.9885	13.6044	16.0807	16.3578	17.3029	15.9421	14.9302	17.382	14.6402	16.6178	15.5777	14.9347	15.2264	17.6575	16.1727	15.4404
Q9NR99	Matrix-remodeling-associated protein 5	MXRA5	0.145865	-0.847633		0.494312	-1.06818		0.995354	-0.00703372		0.200256	-1.27853		0.455032	-0.568814		7	7	4	13.1534	15.5743	15.5208	12.9551	13.22	12.8905	16.2075	12.8132	11.8922	17.892	16.8099	16.6274	13.3882	14.9643	15.2295	13.3508	15.9318	18.1821	14.7975	12.7504	18.4174	13.472	13.4389	13.0622	14.0733	13.9303	18.1933	15.6913	12.9093
Q16853	Membrane primary amine oxidase	AOC3	0.0512626	-0.592322		0.578638	-0.406783		0.105048	-0.795564		0.246691	-0.596314		0.0935835	-0.589739		20	20	36.3	19.8565	19.0149	19.7355	19.1983	19.3872	20.6313	20.1215	19.0379	20.2054	18.7496	20.0632	19.5746	20.4147	20.277	20.3808	21.066	19.9307	19.1701	20.8257	21.2855	18.7346	19.3683	19.7358	21.0722	20.1146	19.617	20.6845	21.0603	18.165
O00264	Membrane-associated progesterone receptor component 1	PGRMC1	0.262671	0.719456		0.994673	0.0140533		0.548067	0.756848		0.312915	1.26941		0.677589	0.363604		2	2	7.7	14.8228	13.5128	17.3677	17.2734	15.1145	16.6193	14.8567	17.0279	12.4356	12.725	16.305	11.1772	17.682	16.5643	11.9632	12.9741	12.8025	12.6575	13.3545	12.3442	12.4767	13.747	13.9596	13.5652	14.6668	12.9387	13.4797	13.2917	13.1075
O15173	Membrane-associated progesterone receptor component 2	PGRMC2	0.475435	0.397393		0.869222	-0.182486		0.615389	0.523712		0.434093	0.779972		0.841921	0.149842		3	3	18.4	17.2937	15.9217	17.5936	17.0307	16.0154	16.7935	16.4911	16.1598	16.1646	15.7197	16.3717	12.3027	17.3294	16.4333	17.1151	17.2144	12.3639	13.3098	13.1263	16.6121	12.5387	17.3923	16.4397	17.626	17.6692	17.094	17.3576	17.0364	17.0065
P01033	Metalloproteinase inhibitor 1	TIMP1	0.270399	0.724259		0.604111	0.874228		0.252743	1.26948		0.887249	0.205032		0.150269	1.06023		2	2	13	16.4256	14.4842	13.318	15.925	12.9399	12.2944	17.318	13.8435	16.112	17.4004	15.2235	13.534	14.9496	13.1551	13.2045	12.5404	13.924	16.6865	17.358	12.2434	17.8791	14.5762	12.9531	13.3012	12.9635	17.2119	18.1799	16.8079	18.2184
O94776	Metastasis-associated protein MTA2	MTA2	0.024	1.04976	+	0.491521	0.891471		0.107264	1.43498		0.356446	0.899112		0.0460336	1.14724	+	4	3	8.4	15.5856	13.4218	13.0715	13.699	16.4387	14.0752	17.6082	13.9458	16.1231	15.6052	15.884	17.1827	14.1994	15.1777	14.212	12.4959	13.557	13.5569	12.8967	13.9595	14.1896	14.8036	13.46	14.4142	14.6796	15.217	13.3208	14.4724	12.512
Q9BTC8	Metastasis-associated protein MTA3	MTA3	0.173366	0.578637		0.726668	0.45343		0.431417	0.662525		0.480888	0.620068		0.304626	0.551828		3	2	6.9	14.4333	12.5508	13.2746	14.1856	16.2603	13.4387	16.3051	13.5751	14.9982	14.1619	15.7507	16.2885	14.6285	13.2855	13.8334	13.3572	12.8193	13.1618	13.657	13.7585	12.8566	13.6684	13.6863	12.6579	13.4985	13.2797	13.6074	13.1957	12.8651
P53582	Methionine aminopeptidase 1	METAP1	0.0316636	1.17648	+	0.44258	1.1785		0.481603	0.82382		0.201119	1.4313		0.13939	1.01159		4	4	21.2	13.0383	15.003	16.7293	12.6422	13.8244	16.7134	16.1357	17.0995	15.5062	13.9756	15.698	14.9782	13.5038	11.4549	13.2799	13.4487	12.6647	14.2263	12.5983	12.4868	12.9213	14.632	12.2097	13.3398	13.3892	18.224	12.6996	13.5749	12.6577
P56192	Methionine--tRNA ligase, cytoplasmic	MARS	0.0060202	1.20987	+	0.345126	1.09908		0.053006	1.43182		0.157316	1.13909		0.0211382	1.25566	+	5	5	9.2	15.4878	12.4056	14.9558	14.757	15.3877	13.5622	15.7691	13.4543	12.1752	12.8214	12.0042	16.1165	14.6758	11.8221	13.6143	13.0018	13.4001	13.8295	14.9869	13.5419	12.6528	15.5878	12.372	14.6639	15.5474	15.5912	14.7925	14.6539	13.1566
P51608	Methyl-CpG-binding protein 2	MECP2	0.125792	-0.872038		0.740307	-0.537566		0.247329	-1.06304		0.322725	-1.00679		0.250563	-0.784848		2	2	3.5	15.6644	13.9435	13.6585	14.6669	13.3983	14.2592	13.341	12.9419	11.9244	12.0774	13.9929	13.9779	13.1344	14.5046	16.8799	16.9376	15.4917	16.3292	13.4701	16.4974	13.5291	16.3122	17.2399	17.4525	18.2599	17.4427	16.4675	17.2799	13.2185
Q9HCC0	Methylcrotonoyl-CoA carboxylase beta chain, mitochondrial	MCCC2	0.203432	0.609715		0.715356	0.563618		0.475431	0.704704		0.580501	0.578348		0.30564	0.630012		10	10	29.5	13.5739	12.1389	17.7728	16.1098	11.9535	15.2445	14.5668	13.9255	11.9142	13.1672	13.4523	12.9465	15.7202	12.6229	14.273	13.2934	13.8224	13.489	14.6211	12.7885	13.6796	15.0579	13.0603	13.5652	14.4007	16.735	14.8394	15.0051	12.8814
Q9BQA1	Methylosome protein 50	WDR77	0.00164706	1.20179	+	0.0771429	1.55298		0.0334458	1.33128	+	0.224141	0.820283		0.00133333	1.44865	+	3	3	7	13.0868	13.3832	14.1442	13.6635	14.9734	12.744	15.0807	14.2056	14.4251	13.0732	11.712	15.024	14.0932	12.8145	13.9823	13.3951	12.9912	13.2696	13.2138	11.781	13.1978	13.1625	12.3093	13.1178	13.0646	15.693	14.2476	14.953	13.2025
Q9BV20	Methylthioribose-1-phosphate isomerase	MRI1	0.905339	-0.0582575		0.921426	0.104701		0.899656	0.105389		0.654181	-0.310603		0.851499	0.105025		2	2	11.7	13.1273	14.1833	13.333	13.2468	13.0868	12.1363	13.2629	13.3261	12.5431	12.6486	12.0525	13.2805	12.9537	13.864	13.0917	13.8715	13.5345	14.197	14.4354	12.8537	13.0939	14.5941	13.0136	14.0105	13.345	15.3808	14.4999	15.4055	13.4424
Q16891	MICOS complex subunit MIC60	IMMT	0.466743	0.467347		0.822916	0.414721		0.696867	0.510225		0.7165	0.47922		0.57625	0.459664		8	8	17	15.2762	13.5766	18.7072	17.911	16.3591	16.7988	16.2921	17.2242	12.8561	13.0838	16.3329	13.6128	17.6962	16.0263	12.6331	12.3802	15.1276	14.437	17.0121	13.3877	13.5083	16.1385	13.0176	15.9631	13.611	13.7173	14.7722	13.0435	12.1978
P55083	Microfibril-associated glycoprotein 4	MFAP4	0.725068	0.222536		0.835674	-0.31953		0.388839	0.817621		0.853224	0.233255		0.782822	0.2156		4	4	21.6	14.3989	13.3696	12.0198	12.6843	13.9209	14.5779	14.0138	14.0905	16.487	17.2455	15.9189	13.1316	13.4694	14.7727	12.4102	13.3086	12.6013	13.0677	14.3031	12.1327	13.0321	13.6061	12.7777	13.8506	12.7503	12.5946	13.9628	13.2874	15.469
P55001	Microfibrillar-associated protein 2	MFAP2	0.626666	0.38455		0.818265	0.47351		0.612299	0.733423		0.972356	0.0580384		0.521677	0.595822		6	6	31.7	17.1571	13.5546	12.7934	15.7371	13.9969	16.7337	12.4707	17.1989	13.3276	18.1746	17.95	12.9812	17.6417	18.3203	12.9425	13.2976	13.2659	13.2396	15.0543	13.3039	13.3936	12.2829	12.0069	12.5011	14.432	13.172	12.4294	13.5679	13.7667
Q13361-2	Microfibrillar-associated protein 5	MFAP5	0.145743	1.10702		0.807694	0.53327		0.441579	1.10518		0.291698	1.57778		0.396824	0.802403		3	3	13.5	17.8223	17.3637	15.8713	16.3947	18.5882	17.5626	15.9719	18.0242	18.5756	17.5649	18.489	15.3369	17.6628	18.0237	12.509	13.0238	13.0109	13.5346	12.5354	12.9058	14.0379	14.1429	12.6768	13.5362	13.2714	13.1592	12.9873	13.0691	12.1682
O14880	Microsomal glutathione S-transferase 3	MGST3	0.842581	-0.184417		0.805877	0.507685		0.726857	-0.491034		0.709899	-0.527688		0.976633	0.0376995		2	2	25	15.8468	12.4478	15.0717	12.7398	14.1372	14.2012	15.8211	12.8142	15.0744	12.037	12.2747	15.4385	13.9164	13.0813	17.4354	17.752	18.0241	17.4474	17.5391	17.5181	17.0607	17.7592	17.383	17.989	17.8108	19.0276	18.0203	17.2931	17.6366
Q9UPN3	Microtubule-actin cross-linking factor 1, isoforms 1/2/3/5	MACF1	0.087002	0.590588		0.360889	0.851146		0.431174	0.501292		0.551427	0.442347		0.0844566	0.686509		8	6	1.7	14.6014	12.6913	15.0054	13.116	14.2563	13.8368	15.8	13.1701	14.2359	12.4346	14.1327	15.6435	14.4861	13.6506	12.5348	12.8936	13.5493	13.9799	15.0282	12.7201	13.33	13.9515	12.6299	13.5889	13.76	13.7415	12.9156	13.144	13.2608
P46821	Microtubule-associated protein 1B	MAP1B	0.948717	-0.0435703		0.696899	-0.501274		0.996423	0.00896908		0.788108	0.292704		0.70137	-0.261159		14	12	10.3	17.9005	16.0553	16.0568	16.6259	14.6917	16.9103	16.3166	16.2751	16.5214	16.3536	16.8172	15.0234	17.1546	17.0654	12.668	14.9145	13.4668	14.3488	16.8291	14.9131	12.4117	13.8895	14.3964	15.4242	16.5828	14.2214	16.3645	15.6182	15.5108
P27816	Microtubule-associated protein 4	MAP4	0.744265	0.218418		0.884196	0.24154		0.719161	0.422726		0.971797	0.0509113		0.687623	0.326804		7	7	9	17.0536	17.3144	17.6809	17.4583	14.4471	17.6022	13.5416	17.1621	17.0983	15.449	17.4052	16.8864	17.1554	17.3225	16.4741	15.3626	15.3711	15.7277	13.4994	15.3698	15.7325	15.2486	14.9955	11.2531	13.8307	16.5137	12.1275	16.0259	15.4078
Q15691	Microtubule-associated protein RP/EB family member 1	MAPRE1	0.00426087	1.67535	+	0.304141	1.20522		0.0453056	1.90405	+	0.0448889	1.89368	+	0.0232353	1.53408	+	4	4	30.6	18.2469	17.2406	18.1023	17.6339	18.0607	18.0525	18.2684	17.8647	18.3142	17.571	17.2949	18.8599	18.3382	17.08	14.9771	12.031	14.8383	13.0966	13.4777	14.2112	14.4794	16.6561	13.1127	12.4954	13.6411	17.5957	17.2643	16.8525	15.2691
P20774	Mimecan	OGN	0.578426	0.397547		0.878896	-0.267838		0.707157	0.474804		0.481082	0.885766		0.936733	0.0816407		6	6	16.1	16.1483	17.1112	15.821	16.7033	15.7828	17.0345	14.8248	17.6563	16.546	16.6507	18.05	13.7234	16.3096	17.7922	13.6273	12.768	12.7081	13.3938	14.0968	12.2761	12.6705	14.0601	12.8129	11.9825	13.3051	13.0962	12.5899	12.3069	13.0037
Q92619	Minor histocompatibility protein HA-1	HMHA1	0.678348	0.199919		0.980358	0.0301551		0.291373	0.828469		0.898071	-0.11831		0.456	0.405832		4	4	6.3	15.2096	14.5151	15.2347	14.8684	15.5126	15.0382	14.6656	15.4473	14.7082	15.8585	15.0832	15.4682	15.6277	14.2915	13.6119	11.3641	15.0551	15.4282	15.5368	13.536	16.2707	14.0359	12.5131	14.6338	14.99	12.6258	14.9474	14.3244	12.9465
Q3SY69	Mitochondrial 10-formyltetrahydrofolate dehydrogenase	ALDH1L2	0.906067	0.0693104		0.884504	-0.196839		0.506006	0.579257		0.93513	-0.0838015		0.802941	0.168383		7	6	13.1	14.2237	13.3065	18.3766	15.0891	14.3252	13.847	13.3689	13.4953	12.4862	13.4476	14.7101	14.0079	14.1873	14.2381	14.3967	12.7761	13.2774	13.8239	15.6763	12.9996	14.0637	14.4352	12.6665	12.4348	13.3775	12.9775	13.8159	13.3669	12.3282
Q02978	Mitochondrial 2-oxoglutarate/malate carrier protein	SLC25A11	0.253871	-0.776265		0.81669	-0.440071		0.343762	-1.13276		0.581166	-0.792061		0.332807	-0.766043		5	5	13.4	11.5439	14.3937	15.0481	13.2711	13.8211	14.3866	15.3321	13.6622	14.125	12.1558	13.8236	13.4908	12.5687	12.366	16.6147	17.0632	17.3133	15.9518	17.3485	17.3497	16.6464	17.6392	16.5439	16.9671	17.1799	18.4665	17.671	17.1747	15.6193
Q9Y6C9	Mitochondrial carrier homolog 2	MTCH2	0.654105	-0.313815		0.986358	-0.0336716		0.468938	-0.825904		0.913997	-0.170595		0.618643	-0.406487		6	6	27.7	14.9662	11.7933	14.5207	15.754	12.5976	14.7822	12.3451	12.8958	12.4829	14.1331	12.3514	13.514	13.3112	13.5057	16.4436	16.2364	16.8129	15.2116	17.7559	15.9196	16.4716	17.9045	15.7058	16.3076	16.7743	18.8085	16.4309	15.8434	16.2374
Q15785	Mitochondrial import receptor subunit TOM34	TOMM34	0.00145455	1.63946	+	0.247594	1.50987		0.0472603	1.85968	+	0.114593	1.58532		0.0059	1.67449	+	2	2	10	12.6492	13.7927	15.1428	13.6147	14.992	13.2247	16.0951	13.9966	12.7866	12.2943	11.5764	16.5007	16.4435	12.4829	13.1859	12.9003	11.7491	12.5468	14.6466	13.1031	12.0945	15.786	13.0457	13.2627	13.7074	15.118	13.9301	13.306	12.2043
O75439	Mitochondrial-processing peptidase subunit beta	PMPCB	0.263818	0.432563		0.778246	0.33408		0.485866	0.529358		0.593627	0.442744		0.38384	0.425976		5	5	19	13.1506	12.7062	17.4708	14.7787	13.3325	13.9661	13.9026	13.249	13.2685	12.3916	12.9553	12.9846	14.5698	13.296	12.6351	13.1283	12.7967	13.2015	13.4399	14.0594	13.1104	13.413	13.2507	12.4354	13.4999	13.0379	12.8986	12.7115	12.43
P28482	Mitogen-activated protein kinase 1	MAPK1	0.709573	0.138184		0.742079	0.307029		0.920715	-0.0551206		0.80856	0.140622		0.769176	0.136606		4	4	20.3	17.1527	17.0135	17.55	17.8679	16.6447	17.8697	17.1279	17.4251	17.3334	16.8481	17.9859	16.5016	18.4266	17.8438	16.5096	16.4771	16.3308	16.8565	18.0427	15.9869	17.3087	17.0881	16.5129	17.0774	13.7816	17.447	17.7437	17.1287	16.1505
P27361	Mitogen-activated protein kinase 3	MAPK3	0.421067	0.272783		0.755538	0.294374		0.639238	0.25702		0.656264	0.266581		0.505596	0.276796		7	7	23	16.5407	15.3363	15.7467	15.9015	14.9742	16.4223	16.3714	15.993	16.0674	15.7955	13.0919	13.4921	15.7929	16.033	15.1304	14.902	14.9019	15.1126	16.5975	15.6536	15.0486	16.3161	14.5616	15.9003	15.7515	15.7053	16.2853	16.1816	15.2958
O43684	Mitotic checkpoint protein BUB3	BUB3	0.11872	0.75455		0.446362	1.03903		0.674327	0.417665		0.457744	0.766803		0.195308	0.746622		2	2	2.4	15.1005	13.1205	12.7785	14.406	14.0772	13.6994	16.5265	13.8196	15.7626	15.8099	13.9953	16.9316	12.5639	12.6009	13.2886	13.9664	12.238	15.5259	13.2261	12.5685	13.511	16.119	14.9745	15.6265	13.8664	16.8083	12.5579	15.7665	14.8402
P26038	Moesin	MSN	0.488046	0.332564		0.951746	-0.083344		0.303108	0.798146		0.709688	0.334248		0.574718	0.331475		16	10	27.4	18.263	18.666	18.8749	17.1837	18.9596	18.2787	18.4282	18.0595	18.3826	18.5588	19.2378	18.2017	18.5123	18.9245	16.0283	15.0329	16.1863	16.907	18.5583	15.9166	17.2746	16.4759	15.5165	16.6372	16.2901	15.2657	17.1905	17.7881	16.4086
P08571	Monocyte differentiation antigen CD14	CD14	0.451018	-0.424397		0.665	-0.63558		0.54834	-0.582129		0.925313	-0.136897		0.278607	-0.610426		7	7	33.1	18.7701	19.6132	18.6002	18.0566	18.7918	18.3068	17.2505	18.8414	19.1437	19.0813	18.5206	18.5607	18.8125	18.4034	17.6968	19.0306	18.8488	19.4502	19.4048	12.5284	19.5946	12.465	17.5518	18.2084	18.3934	15.2867	18.9722	16.4135	19.0861
Q9H3R2	Mucin-13	MUC13	0.00109091	2.32236	+	0.399569	1.5887		0.0348119	2.6829	+	0.0462857	2.66042	+	0.0131294	2.10362	+	2	2	5.9	11.4592	11.4649	16.7816	15.9051	15.9051	11.9083	19.1087	14.1078	12.0728	16.5394	16.6584	17.3551	12.6306	12.9916	13.2881	12.9127	12.4551	12.6564	13.6999	14.0768	12.8427	17.089	13.168	12.9405	12.9398	18.8264	12.7641	12.9343	17.7514
Q02817	Mucin-2	MUC2	0.421064	0.533937		0.491865	-0.786563		0.238504	1.07061		0.317964	1.22404		0.919582	0.0873991		41	41	12.7	20.2771	23.2377	21.6132	23.0933	19.7758	23.1073	22.0748	21.8379	20.422	23.4887	21.1563	20.2809	20.6769	20.7719	19.6991	17.5283	17.789	18.8278	12.7274	20.0063	18.1723	19.0611	20.4114	18.4355	20.4581	19.3408	21.056	20.9516	18.4005
Q99102	Mucin-4	MUC4	0.987071	-0.0102941		0.808123	-0.330359		0.946552	0.0817723		0.823665	0.18462		0.861921	-0.136415		12	12	9.7	11.8331	12.1169	13.7805	13.6453	12.9383	11.5979	14.0799	13.7831	12.8189	12.0801	13.1598	14.1136	13.0895	12.318	12.8345	12.8493	12.4058	12.5634	13.174	14.3764	12.4277	12.5345	15.4719	12.7767	13.3267	12.8982	12.7524	12.8935	15.7506
Q9UI30	Multifunctional methyltransferase subunit TRM112-like protein	TRMT112	0.0161722	1.17425	+	0.719112	0.514208		0.153274	1.17191		0.066	1.71598		0.145086	0.823716		3	3	32.8	15.7921	16.4189	16.3299	13.5995	15.0026	12.901	14.267	18.3262	14.8716	14.5258	15.6509	15.3303	16.8324	15.2436	13.3533	14.5048	12.6532	12.0213	13.4049	12.4152	13.1263	15.5973	12.6835	14.3024	15.1424	16.5237	15.8489	13.0251	16.165
Q9P2K5	Myelin expression factor 2	MYEF2	0.863889	0.0962178		0.965957	0.0583786		0.97814	-0.0401508		0.812384	0.226354		0.988282	0.0120118		4	1	11.8	14.1124	13.2845	13.948	14.3869	14.9447	14.6271	16.0616	14.029	15.2233	13.4968	15.3129	14.3312	14.0597	15.3382	14.7885	15.6257	12.1398	13.9445	12.5543	15.5543	13.5652	12.6111	13.0178	12.7032	16.0749	15.8249	14.7546	13.512	12.2279
P24158	Myeloblastin	PRTN3	0.539299	0.546225		0.789919	0.618441		0.611837	0.859562		0.900733	0.259257		0.486456	0.73191		4	4	21.5	18.2199	15.9367	13.6224	13.7702	17.8601	13.3215	17.6854	12.2083	17.4834	19.5585	12.8747	18.7049	12.9327	13.706	13.8254	12.4423	18.6182	17.4933	19.6321	16.2438	18.9465	17.7607	17.2324	16.3808	13.3819	18.142	19.8399	13.1006	20.3787
Q96S97	Myeloid-associated differentiation marker	MYADM	0.372895	-0.267205		0.714507	-0.302587		0.418166	-0.419857		0.844163	-0.127237		0.305594	-0.357773		2	2	10.2	20.2348	19.6623	20.1181	20.543	19.8122	20.3786	20.1702	19.8001	19.9135	19.3882	20.5866	20.0971	20.9208	20.4771	19.9577	19.4016	19.2041	19.3085	20.6105	19.5801	19.3237	19.1056	18.858	19.8882	19.5757	18.7193	20.0376	19.1134	19.0131
P05164	Myeloperoxidase	MPO	0.946361	-0.0615396		0.864441	0.289923		0.995016	-0.0226528		0.79467	-0.377381		0.890062	0.142828		31	28	44.6	19.4358	17.8759	18.55	16.2336	18.962	13.4841	19.1267	16.586	17.2276	19.3696	16.338	21.1512	17.929	16.8159	15.433	19.9399	20.695	20.8385	20.4942	18.2031	21.8911	19.8064	19.8614	19.0732	18.4069	20.1286	21.5161	20.1541	22.003
Q9NZM1	Myoferlin	MYOF	0.153932	0.853799		0.739677	0.584297		0.381434	0.926965		0.37975	1.02109		0.304152	0.745553		21	21	15.1	17.8205	17.0736	17.8197	15.9595	14.0088	16.2465	17.4545	16.0002	15.4463	15.8688	17.5278	15.5398	17.4164	17.3852	13.6299	13.3906	14.4658	13.3181	14.7274	12.5356	12.2491	13.1005	12.131	14.505	13.0918	13.5132	13.0022	13.2442	13.541
Q15746	Myosin light chain kinase, smooth muscle	MYLK	0.91501	-0.064102		0.641646	-0.49128		0.878147	-0.182032		0.658354	0.371174		0.559121	-0.345751		18	15	11.2	18.9262	18.2875	17.6775	19.6934	17.7191	19.5896	17.4329	18.9077	20.0682	17.9419	19.1302	17.8751	18.752	19.1793	18.6371	18.0095	17.0964	15.9992	15.8426	18.1305	13.7414	16.841	17.9419	18.7789	18.8525	16.8825	17.8022	17.8726	15.9298
Q15746-10	Myosin light chain kinase, smooth muscle	MYLK	0.0513706	1.58192		0.494735	1.56294		0.37951	1.47108		0.3098	1.67806		0.128707	1.51971		5	2	35.9	18.1972	18.4436	15.7407	20.421	16.8943	19.3678	13.6186	19.1571	18.2261	12.9199	14.4163	14.9224	19.2498	17.6994	15.1509	13.3622	12.3638	14.021	13.6076	12.3205	13.1968	13.8598	13.5752	12.4637	12.7409	12.4618	13.7361	12.6084	13.4871
P60660	Myosin light polypeptide 6	MYL6	0.148571	1.271		0.84553	0.48631		0.266384	1.76114		0.329089	1.55656		0.322423	1.08623		13	1	80.8	17.5817	18.4601	18.3086	18.8564	17.298	19.7484	16.424	19.327	18.0949	17.2082	18.7701	15.9632	17.9661	20.0207	13.5013	11.9363	12.5367	13.8402	13.0684	12.9193	12.3099	12.7002	12.9114	12.3715	12.0095	13.9102	13.2964	13.4771	12.5608
O14950	Myosin regulatory light chain 12B	MYL12B	0.0904016	1.04139		0.595362	0.876969		0.215114	1.16224		0.347315	1.08804		0.146351	1.01121		8	5	45.9	19.3611	17.5066	18.8638	15.9965	19.0231	17.9353	19.9739	16.0807	19.138	18.849	18.3075	19.8573	16.0233	17.9955	12.1755	14.0494	16.3739	15.3312	18.2151	15.3403	17.6608	17.0078	13.0081	16.9824	13.1797	16.9644	18.4652	17.623	15.0597
P24844	Myosin regulatory light polypeptide 9	MYL9	0.964022	-0.0367448		0.83512	-0.31786		0.859396	-0.253976		0.789914	0.351245		0.72182	-0.287797		12	9	49.4	20.9152	19.5083	19.7099	19.5403	20.2167	20.7931	20.8083	19.0733	22.1426	20.0902	20.3825	19.9444	18.3524	21.0561	18.8951	16.7993	16.7762	14.6559	20.7336	18.8254	16.8942	17.5065	17.1063	19.9886	17.5905	17.5446	20.5465	19.8689	15.1425
P35580	Myosin-10	MYH10	0.953788	-0.0491777		0.738578	-0.612896		0.862398	0.262329		0.903322	0.185496		0.839961	-0.201025		28	14	18.7	17.1936	17.5247	16.3572	16.9011	16.3087	12.8893	16.1336	16.4827	15.3561	17.7547	17.9413	18.371	16.3598	15.9012	15.1518	14.2531	13.4255	16.9105	18.0831	13.8524	15.6871	13.0231	13.341	14.4092	12.6406	13.5045	15.8485	12.6765	13.3971
P35749	Myosin-11	MYH11	0.670017	-0.29257		0.689534	-0.69878		0.728173	-0.485754		0.904553	0.180283		0.455002	-0.598533		116	100	51.1	21.5437	21.6643	21.1304	22.697	21.0985	22.5825	20.8748	22.3567	22.5763	21.0686	21.8855	20.9632	21.0137	22.6468	20.8309	18.5692	18.831	17.4722	20.6952	20.2966	17.4498	19.0957	19.8653	21.7475	19.5702	15.205	20.8345	19.5524	16.8386
Q7Z406-6	Myosin-14	MYH14	0.0664796	1.04196		0.466388	1.14938		0.750636	0.334273		0.135545	1.46875		0.272679	0.765801		48	45	31	15.4117	12.4183	17.1658	17.2939	16.7173	18.602	19.0311	16.8493	15.9012	12.7141	14.8748	18.2468	16.1119	15.027	17.1273	17.4596	15.8887	15.2242	17.9819	16.4076	16.0789	19.3513	17.6221	18.0451	18.0322	17.6467	16.765	15.1488	15.2242
P35579	Myosin-9	MYH9	0.77018	0.109838		0.852653	-0.158328		0.485701	0.422785		0.887724	0.101649		0.80698	0.115137		72	63	39.8	20.3683	20.5359	20.7731	19.5568	20.5506	19.5707	21.0945	20.1096	20.1431	20.3226	20.6314	21.0397	19.3554	19.998	19.5488	17.8896	19.4986	20.3059	20.684	18.6607	20.677	20.3698	18.9341	20.2954	19.9973	18.1645	20.2885	19.3284	18.6521
P20933	N(4)-(beta-N-acetylglucosaminyl)-L-asparaginase	AGA	0.775583	0.169902		0.95965	-0.0888555		0.751453	0.365889		0.852638	0.239076		0.874079	0.125142		3	3	18.5	16.1923	15.1918	15.5527	16.1196	15.9034	15.565	17.2848	11.7604	13.0324	16.3575	15.4966	15.5731	15.8076	14.9781	16.165	16.0897	15.5798	15.7379	13.1792	15.2012	16.321	17.317	16.3467	14.9846	16.8712	17.2118	16.6318	16.4581	17.3803
O95865	N(G),N(G)-dimethylarginine dimethylaminohydrolase 2	DDAH2	0.151328	0.984022		0.665055	0.813676		0.338042	1.09257		0.410475	1.04445		0.234147	0.944919		9	9	53.7	18.3106	16.0259	18.4067	13.7803	18.0893	18.1447	17.3933	16.7208	18.2808	16.8659	19.1769	17.6472	17.0435	18.5812	13.1552	13.2758	12.6116	13.5128	17.3756	15.0538	13.0549	16.5221	12.4575	14.5051	12.6182	17.7599	16.8155	17.8709	15.8754
O14745	Na(+)/H(+) exchange regulatory cofactor NHE-RF1	SLC9A3R1	0.0776255	0.786242		0.605727	0.667477		0.314985	0.848341		0.305773	0.838252		0.179915	0.752589		3	3	11.7	15.7812	12.5898	15.2582	14.7753	15.322	16.1146	14.9287	13.4041	14.8381	11.859	13.5758	15.7984	15.6243	14.7075	13.2268	12.948	13.5216	13.7161	13.0105	12.4437	12.6927	12.3336	13.4122	13.6692	13.6905	12.9051	12.9753	12.8767	13.9694
Q9UJ70	N-acetyl-D-glucosamine kinase	NAGK	0.128795	0.676329		0.527877	0.729618		0.303438	0.884731		0.592958	0.481164		0.13828	0.802612		7	7	23.3	17.4224	16.408	16.7811	17.8993	16.7244	16.9464	17.1812	16.7017	15.8064	17.6291	15.9859	17.3551	17.6222	15.7061	16.7297	13.2744	16.1621	13.9254	15.4882	16.0926	15.1139	15.967	16.0553	14.6245	15.6637	13.2854	15.6008	15.9312	16.7803
Q96PD5	N-acetylmuramoyl-L-alanine amidase	PGLYRP2	0.0315776	-0.683781	+	0.295117	-0.840444		0.0500392	-0.997775		0.605364	-0.327244		0.0137582	-0.914482	+	10	10	30.6	16.6942	19.6736	16.7888	16.8158	18.5065	17.9915	17.0613	17.7752	18.4339	19.0004	17.2416	16.9848	16.9574	17.5121	16.9125	18.7237	17.4519	18.361	18.4822	17.4592	18.1728	15.9035	17.3332	17.5935	18.3686	17.6675	18.3686	16.7517	16.6948
Q4G0N4	NAD kinase 2, mitochondrial	NADK2	0.483211	0.312128		0.848161	0.240611		0.946589	0.0777354		0.559661	0.54111		0.787592	0.163964		4	4	9.3	14.5228	14.0183	17.1717	16.6108	13.0789	15.255	14.1097	15.5368	12.3396	13.022	15.2169	14.1261	16.0907	14.9558	14.9743	14.7707	14.1078	13.6922	12.48	14.4982	13.918	15.4745	14.4637	14.7001	15.5273	16.0502	15.1607	15.6579	15.2235
P23368	NAD-dependent malic enzyme, mitochondrial	ME2	0.91706	0.0752418		0.981171	0.0375075		0.888593	-0.201551		0.829156	0.307419		0.932367	-0.0749907		13	13	30.5	14.5464	13.5185	19.1527	17.4866	15.7246	16.4575	14.325	16.4401	11.6412	15.2394	15.0067	11.4588	16.3162	14.8991	15.132	13.0642	16.0282	12.7538	16.9497	15.6237	16.5143	15.974	15.0494	15.6478	15.4735	17.1181	16.3812	16.207	13.4028
Q9NXA8	NAD-dependent protein deacylase sirtuin-5, mitochondrial	SIRT5	0.0794757	0.895015		0.354719	1.20888		0.404265	0.815287		0.508619	0.6962		0.0899196	1.02366		3	3	10	11.9288	13.5424	15.0999	15.899	15.391	16.1205	15.5847	13.3048	12.5341	13.3152	12.6523	13.6573	16.0866	15.2061	12.465	13.3127	15.0046	13.5043	14.8415	16.5864	12.627	13.2356	12.751	12.8707	14.6046	16.784	12.1061	13.4577	12.9096
O95299	NADH dehydrogenase [ubiquinone] 1 alpha subcomplex subunit 10, mitochondrial	NDUFA10	0.650936	-0.281253		0.973889	0.0592536		0.56531	-0.562032		0.769693	-0.355645		0.762096	-0.233116		3	3	14.1	14.6954	12.1749	17.3387	16.1714	13.9308	15.2115	14.539	14.3237	13.2545	12.9059	14.4103	12.7402	16.5157	15.1736	15.9677	15.0159	16.7632	13.6104	16.7283	16.6704	15.8842	16.9284	16.3839	17.0486	13.0338	15.3626	16.7044	16.346	13.0144
Q9P0J0	NADH dehydrogenase [ubiquinone] 1 alpha subcomplex subunit 13	NDUFA13	0.544637	-0.40881		0.883747	-0.299889		0.683117	-0.569719		0.810933	-0.380903		0.631629	-0.426868		4	4	36.1	16.5945	13.8231	19.3689	17.8911	16.8173	17.2276	17.5676	16.5624	14.9595	14.4303	17.2066	16.3663	18.4508	16.9376	16.9831	17.4954	17.7523	15.3096	18.5188	17.7411	16.2552	17.9662	17.0994	17.6605	17.6629	16.1433	17.5168	17.352	12.619
Q16795	NADH dehydrogenase [ubiquinone] 1 alpha subcomplex subunit 9, mitochondrial	NDUFA9	0.240568	-0.651702		0.693618	-0.552398		0.549729	-0.642959		0.494746	-0.73931		0.365419	-0.595015		5	5	17	12.9901	13.5495	15.8716	13.6003	13.4236	12.9566	14.7733	13.3783	13.5767	13.4103	13.4061	12.4372	12.1296	12.2543	16.603	16.8529	16.7125	15.8885	16.2343	16.3555	15.3571	17.0479	16.3318	16.4953	16.0969	15.5902	15.9352	15.7889	14.1665
O95168	NADH dehydrogenase [ubiquinone] 1 beta subcomplex subunit 4	NDUFB4	0.905852	0.127637		0.865693	0.385151		0.847189	-0.35876		0.884861	0.270687		0.978013	0.0350754		3	3	22.5	14.0977	12.1986	19.0771	17.6049	15.6695	17.9536	12.347	16.7398	13.1163	13.3256	12.4853	13.9911	18.3621	16.735	17.1541	12.3859	18.009	12.6849	13.2135	17.1314	13.576	17.5092	14.4646	17.7863	17.2219	12.8746	13.3792	12.6984	13.9129
P49821	NADH dehydrogenase [ubiquinone] flavoprotein 1, mitochondrial	NDUFV1	0.897226	0.106351		0.922207	-0.176645		0.858974	0.25723		0.878403	0.228164		0.978216	0.027531		5	5	16.4	11.6242	13.9291	17.1977	13.7815	11.8284	14.7264	15.1941	13.2115	18.0822	12.4856	12.9073	13.3351	15.8504	12.6321	13.7683	12.5987	11.0742	12.6834	15.3468	16.195	12.7922	13.0159	15.6339	15.6401	13.3724	15.023	15.7535	16.0603	13.0117
O75306	NADH dehydrogenase [ubiquinone] iron-sulfur protein 2, mitochondrial	NDUFS2	0.407338	-0.496416		0.594959	-0.840137		0.91515	-0.15565		0.703675	-0.46302		0.484061	-0.518026		8	8	27.2	13.0413	13.559	18.5645	15.4737	14.3031	16.1205	15.3165	14.2265	12.1869	13.4605	16.1263	13.5471	16.1957	15.5528	13.0715	12.1111	15.3389	15.1268	17.0867	15.9899	16.0171	16.1553	15.0078	15.6505	16.7682	15.7489	16.5966	16.5403	12.8081
O75489	NADH dehydrogenase [ubiquinone] iron-sulfur protein 3, mitochondrial	NDUFS3	0.948365	-0.052051		0.863945	0.301887		0.466444	-0.743696		0.91268	0.161378		0.834361	-0.190152		13	13	37.1	16.386	13.8916	19.8442	18.5385	16.1142	17.2627	16.4415	14.4379	12.8535	12.4344	16.6325	15.4075	18.2826	15.9877	17.3942	17.6916	17.5947	16.6689	16.856	17.5339	16.4463	17.6739	17.5356	17.5994	18.1729	17.1779	17.53	17.4476	15.7139
O00217	NADH dehydrogenase [ubiquinone] iron-sulfur protein 8, mitochondrial	NDUFS8	0.332817	-0.563848		0.921486	-0.157673		0.227598	-1.10654		0.669474	-0.501492		0.361274	-0.604197		3	3	18.1	13.0572	13.3355	16.6741	15.6857	13.9537	14.9378	15.3618	13.1313	12.3161	13.1412	13.4686	12.6377	15.373	12.9895	16.5189	16.6284	16.3414	16.1517	13.0924	16.7356	15.7556	12.5731	11.6685	16.3882	16.85	16.4144	16.4386	16.2518	13.2904
P00387	NADH-cytochrome b5 reductase 3	CYB5R3	0.328056	0.656365		0.869212	0.326355		0.639973	0.617245		0.472465	0.954824		0.598337	0.463244		5	5	29.2	16.7249	15.4302	18.731	15.8272	13.9155	16.0717	13.1216	16.6507	14.9189	11.6487	15.923	12.4782	17.0029	15.8159	13.1163	13.475	12.982	13.8436	16.9108	13.0189	12.5577	12.2831	12.971	13.6904	13.7617	14.0759	12.6382	13.2605	12.3781
P28331	NADH-ubiquinone oxidoreductase 75 kDa subunit, mitochondrial	NDUFS1	0.645582	-0.34882		0.808378	-0.502972		0.639517	-0.626169		0.987192	-0.0209877		0.526252	-0.560947		13	13	28.1	16.8727	12.1133	19.9108	18.0236	16.1596	17.8139	13.0505	17.29	11.8625	12.7583	17.4367	13.7029	18.3383	17.1989	16.4517	16.7419	16.8371	13.229	15.6203	17.2894	16.4491	16.8094	16.6443	17.1717	17.5678	16.1876	17.6242	17.3884	13.2044
P48163	NADP-dependent malic enzyme	ME1	0.978135	0.00971844		0.931138	0.0755953		0.921078	0.0685693		0.907572	-0.0869815		0.872514	0.072289		5	5	13.5	13.513	13.5114	14.546	12.8994	12.9549	13.5113	12.5058	13.5601	11.6981	13.2271	13.0403	13.1024	13.1185	14.1164	12.8997	12.9803	13.6367	14.3302	13.8333	12.6045	13.3281	14.7294	12.3795	13.0255	13.6917	13.8025	12.682	11.8744	12.6635
P22570	NADPH:adrenodoxin oxidoreductase, mitochondrial	FDXR	0.971765	-0.0268184		0.835471	-0.345596		0.716886	0.456404		0.933227	-0.117435		0.975866	0.0318158		10	10	28.7	16.1585	13.6209	17.8071	16.6729	13.1285	16.2897	15.1588	13.4367	13.5877	15.4225	15.7279	13.8886	17.3966	15.9667	15.3457	13.9636	15.3853	12.1378	16.4124	15.647	12.3762	12.5534	14.1113	16.4625	16.141	13.3314	13.5348	14.7378	13.043
P16435	NADPH--cytochrome P450 reductase	POR	0.685917	0.228055		0.687737	0.589809		0.70055	0.408911		0.869739	-0.199457		0.422434	0.50468		11	11	20.7	15.228	13.0548	17.5644	12.6239	14.0014	15.0906	16.8759	13.723	14.0665	12.3413	14.7967	13.4528	15.8238	15.205	13.9931	12.8453	15.1919	13.2407	16.1868	14.4065	14.9915	16.2299	13.7554	14.5702	15.1857	17.2965	15.6684	16.0074	14.9538
Q9BXJ9	N-alpha-acetyltransferase 15, NatA auxiliary subunit	NAA15	0.256267	0.43838		0.688331	0.429826		0.485792	0.508438		0.643887	0.394428		0.302634	0.46682		3	3	4.2	13.5836	13.1846	14.0518	13.5852	13.6879	13.3664	15.4276	12.4722	13.1323	12.6508	12.2814	14.9252	14.0557	12.5399	12.5355	12.82	13.3875	12.0172	15.3883	12.6346	13.7183	14.0144	13.4663	12.8234	13.9767	15.589	13.3001	14.1273	13.1017
P55160	Nck-associated protein 1-like	NCKAP1L	0.370989	-0.426939		0.464887	-0.81941		0.727882	0.287124		0.480336	-0.625146		0.607831	-0.298688		2	2	3.5	14.4557	12.9815	15.5445	12.8019	12.7069	14.325	13.7612	12.8289	12.5642	15.3907	14.2246	12.5386	12.8169	14.1658	14.3747	12.6782	11.7612	12.2829	13.8261	13.0747	13.2557	12.2027	12.4881	12.5901	13.7017	12.8449	14.6899	14.5912	13.1552
Q8TBC4	NEDD8-activating enzyme E1 catalytic subunit	UBA3	0.029901	0.78962	+	0.514015	0.629558		0.159783	0.823557		0.204549	0.895897		0.08464	0.720852		2	2	6.5	14.5583	14.7309	15.0596	14.5031	13.7796	13.8526	16.0875	13.998	15.7791	14.0753	14.8794	16.6622	14.5496	14.3718	12.981	14.048	12.4752	13.9703	13.788	14.5118	13.0083	14.7207	12.3896	14.4558	14.8004	15.3053	15.0396	14.5808	13.64
Q13564	NEDD8-activating enzyme E1 regulatory subunit	NAE1	0.0550784	0.938198		0.755576	0.420985		0.0525466	1.71087		0.431387	0.799432		0.0719882	1.02799		2	2	4.7	12.166	14.3391	13.9593	12.8343	15.7711	12.6712	16.2851	13.687	15.9049	15.2117	14.9944	16.6327	13.0207	12.8345	12.9427	12.1204	11.7008	13.2188	15.1597	14.7025	12.3805	15.0703	12.7239	13.604	14.3647	16.1003	14.9549	15.576	13.7846
P48681	Nestin	NES	0.81486	0.136531		0.649159	0.559367		0.807822	0.232626		0.780966	-0.279312		0.476983	0.405607		10	10	9.1	15.066	12.8998	15.2992	12.9464	15.023	15.7174	15.8058	12.6048	16.2561	14.4176	12.3458	15.2179	14.5436	15.2954	16.0002	11.9189	12.4703	13.5153	14.0309	14.6323	14.0076	12.7544	12.6545	13.7161	13.5745	15.253	15.9336	16.0829	13.1982
P32004	Neural cell adhesion molecule L1	L1CAM	0.111907	-0.857501		0.463441	-0.970488		0.137818	-1.33011		0.704926	-0.421339		0.0575068	-1.13972		9	9	10	13.2938	13.9477	14.9888	17.1329	13.7957	17.5205	12.9608	16.4612	14.9545	14.1418	14.4039	12.1179	16.7009	16.6243	13.8294	16.6499	11.5159	13.7699	12.7559	14.6496	13.401	13.1413	13.6107	14.3786	14.6849	13.4738	14.935	14.0677	12.6615
Q09666	Neuroblast differentiation-associated protein AHNAK	AHNAK	0.576312	0.242207		0.884645	-0.146143		0.770473	0.243283		0.44304	0.559165		0.955016	0.0371167		42	41	17.1	19.4425	18.5061	18.7937	19.1971	18.5666	19.271	18.6348	18.9499	19.1441	18.6306	19.6786	19.1166	19.4199	19.2204	17.7629	15.8407	16.7678	17.2755	16.8529	17.2015	16.1589	17.2235	17.0523	17.9714	17.5381	16.4833	17.9967	17.1844	17.0893
P07196	Neurofilament light polypeptide	NEFL	0.778359	-0.17775		0.549945	-0.819298		0.895529	-0.161839		0.77498	0.335582		0.425396	-0.509905		5	4	12	16.0642	15.387	15.5534	16.9288	13.0574	16.7615	15.1608	16.1686	16.2976	16.952	17.3555	15.6624	13.5921	15.7056	15.2426	14.7946	12.2376	11.7703	13.357	13.4974	12.7847	12.389	15.0506	13.5289	14.7877	12.8005	12.5838	13.4742	14.1522
Q7Z3B1	Neuronal growth regulator 1	NEGR1	0.341212	0.585624		0.73878	0.502204		0.640227	0.522935		0.510959	0.699468		0.492696	0.51196		2	2	13.6	16.3918	14.7854	16.0916	14.9471	16.1112	17.2741	16.1045	13.1917	17.1849	15.1464	16.8259	15.7249	16.7062	16.8701	12.5497	12.6865	12.8363	12.9695	13.5111	12.9169	13.178	12.8355	13.0822	13.0573	12.6186	14.9421	15.6886	16.232	14.8508
Q8IY17	Neuropathy target esterase	PNPLA6	0.826918	0.129841		0.971687	0.0576345		0.844739	0.218209		0.918524	0.124653		0.851036	0.133199		9	9	9.4	13.0696	13.0158	17.2442	14.6052	12.5933	15.0865	14.6114	13.9913	13.3659	13.2296	14.1011	13.6411	16.0469	14.4346	13.0329	12.8087	14.6899	13.0052	15.288	10.5954	11.9696	13.6805	12.9723	14.2886	12.6528	13.6282	14.624	12.894	12.5535
Q14697	Neutral alpha-glucosidase AB	GANAB	0.226201	0.271464		0.77705	0.160262		0.246912	0.424213		0.537092	0.251358		0.277518	0.284474		34	34	46	20.1697	19.2745	20.5687	20.1467	19.7755	19.785	20.0846	19.989	19.2386	19.8536	19.5462	19.5919	20.1216	19.4242	19.5313	19.1646	19.3053	19.8993	20.1568	19.4996	19.7518	19.6285	19.3103	19.6956	20.1492	20.3743	20.1724	20.1993	19.2695
P22894	Neutrophil collagenase	MMP8	0.0912857	-0.860239		0.557843	-0.62797		0.612903	-0.456078		0.150247	-1.34421		0.320621	-0.54708		3	3	8.1	13.5565	14.7099	13.0391	13.727	12.8762	12.6022	13.8011	14.072	15.5145	14.9515	13.2968	15.8152	13.6152	12.6473	13.3149	15.7236	16.423	16.8378	16.1796	14.5902	17.1142	13.6008	16.3514	16.2329	13.2854	14.7551	16.4833	16.4074	15.7947
Q15080	Neutrophil cytosol factor 4	NCF4	0.307556	0.447917		0.734398	0.370113		0.079216	1.31701		0.886283	-0.120493		0.105697	0.815712		7	7	18	15.5119	15.1094	14.9503	14.9381	15.1296	11.4091	15.105	15.1398	14.5908	15.6521	14.5166	16.5085	15.3816	14.1959	14.5421	13.5147	15.5381	16.0189	15.8794	13.883	16.6022	15.4881	13.3606	13.5528	13.1464	12.9028	15.6435	15.1159	14.5536
P59666	Neutrophil defensin 3	DEFA3	0.502144	0.45612		0.574101	0.914961		0.435928	0.936258		0.855829	-0.268487		0.212393	0.924983		6	6	26.6	16.931	14.6421	15.6544	13.3916	17.2597	12.5587	16.4605	14.9289	15.8673	18.0216	14.5104	20.0194	13.811	14.9957	13.3221	13.0283	17.1228	16.8047	19.7774	14.2195	18.0732	14.0119	14.8643	13.4951	13.0597	14.9631	17.7532	16.1496	19.1804
P12838	Neutrophil defensin 4	DEFA4	0.994875	0.00823428		0.947924	0.182893		0.896831	0.319491		0.874594	-0.361036		0.869114	0.247174		2	2	19.6	18.2721	16.3495	13.0459	13.5675	18.3248	12.8233	19.0629	12.8042	17.3784	18.0861	13.8402	20.5679	13.0621	14.5962	12.6402	17.3383	19.7302	20.3816	19.961	15.8611	21.4589	18.6609	17.034	12.5551	16.4608	18.5993	20.9897	18.6908	21.431
P08246	Neutrophil elastase	ELANE	0.0806263	1.43362		0.44252	1.71236		0.343525	1.47016		0.494968	1.17898		0.0939817	1.59838		12	12	60.7	19.3435	12.8557	15.9784	13.9929	18.874	12.8995	19.6109	13.1068	17.2843	18.8337	14.5013	20.0992	13.7791	13.0641	12.9192	13.5893	16.228	14.1273	19.546	12.6075	18.5634	15.5241	13.3296	13.6331	13.6582	17.9957	19.2692	16.203	20.1386
Q96TA1	Niban-like protein 1	FAM129B	0.464642	0.261967		0.989391	-0.0121754		0.305373	0.667346		0.779603	0.191444		0.494799	0.3076		9	8	19.3	15.1722	14.537	15.4565	13.1453	15.312	14.8213	16.3073	14.4837	14.5881	14.4346	15.155	16.1044	15.2868	15.1564	15.0996	14.4126	15.0134	15.2421	16.2693	14.8997	12.0882	16.5272	15.33	15.3435	15.8888	13.8354	15.6514	15.2593	15.5054
Q969V3	Nicalin	NCLN	0.935258	-0.0518477		0.966214	0.073946		0.896676	0.147908		0.780239	-0.300047		0.885712	0.108752		7	7	17.8	15.7286	12.8801	17.3072	14.9089	14.6084	14.5926	15.7067	14.9427	12.9906	13.5978	14.4184	13.1635	15.4102	14.0308	15.0922	15.1236	16.2041	15.8177	17.938	15.2304	16.0586	16.323	15.0658	16.1132	16.454	16.0817	15.8187	16.0951	13.4828
P43490	Nicotinamide phosphoribosyltransferase	NAMPT	0.559694	0.241285		0.922783	-0.0955326		0.701535	0.266051		0.558629	0.498851		0.883801	0.0746243		7	7	22.4	14.1456	13.6907	14.8324	13.644	15.424	12.9559	15.1132	13.3746	13.5084	14.8176	14.2566	14.4656	12.3605	11.5351	13.2351	14.5881	13.9392	14.0195	13.5781	11.7099	13.8399	12.6715	14.3117	13.1286	13.6432	13.7009	13.5727	12.2149	13.8077
Q6XQN6	Nicotinate phosphoribosyltransferase	NAPRT	0.937289	-0.0576387		0.832279	0.382023		0.999255	0.000761043		0.69652	-0.459834		0.821153	0.202606		22	22	50.4	15.0897	12.8369	13.2532	10.7725	17.0356	16.3504	17.5424	13.472	16.5128	15.4348	13.3278	17.5124	14.614	14.9454	16.1175	15.5158	16.3623	14.3975	17.3135	16.2858	15.8916	17.3592	15.9645	16.6683	16.6448	17.468	16.9459	16.4122	15.9172
P14543	Nidogen-1	NID1	0.700594	-0.221236		0.86948	-0.214855		0.720449	-0.410903		0.934824	-0.0885163		0.668176	-0.307113		26	25	34.5	18.4445	16.6952	17.7296	19.6628	16.586	19.3061	17.7249	19.353	16.7686	17.1445	17.8904	17.354	18.3727	19.215	17.502	17.4294	16.3343	15.1485	17.6436	17.8577	12.946	14.6121	16.8387	17.9054	17.207	17.3907	18.2672	18.0218	14.6274
Q14112	Nidogen-2	NID2	0.820152	-0.193744		0.786108	-0.548286		0.995923	0.0131601		0.972169	-0.0541394		0.787014	-0.284076		17	16	17.2	16.3544	14.2972	16.702	18.0074	16.3011	17.1886	16.7783	18.7768	13.0232	16.9465	18.2248	16.6558	15.8485	18.3462	16.3841	12.7976	13.6142	15.6476	16.5958	14.6097	13.2505	13.6077	13.4502	14.3976	13.397	12.0765	16.7855	13.6493	12.5919
Q86X76	Nitrilase homolog 1	NIT1	0.071022	0.526755		0.50893	0.409034		0.16441	0.689488		0.259638	0.504722		0.112176	0.541012		4	4	16.8	16.0613	14.3035	15.5111	15.8884	15.4818	15.4886	16.0634	16.0578	16.0475	15.9794	15.4755	15.3633	15.6187	14.629	15.633	15.4199	14.9063	14.7634	14.4959	15.4779	15.1478	15.1773	14.8802	14.2466	16.0116	16.4057	16.3347	15.8411	15.7497
Q15233	Non-POU domain-containing octamer-binding protein	NONO	0.864579	0.079824		0.982169	0.0237269		0.706441	0.282407		0.980297	-0.0216116		0.783321	0.145459		8	8	23.6	19.2185	18.4207	17.6708	17.362	19.6689	17.9924	19.9742	18.4327	19.7318	19.0472	19.216	20.4779	17.1325	18.6668	19.3614	19.4995	18.8333	19.7562	18.5239	19.1732	19.2258	19.8467	19.3312	19.573	20.3212	20.1222	19.6345	19.443	17.9307
P10153	Non-secretory ribonuclease	RNASE2	0.106041	0.975576		0.56197	0.885193		0.105658	1.82767		0.744351	0.429821		0.0603137	1.32871		8	8	23	19.4182	17.5273	19.6937	14.314	19.0649	18.131	20.568	17.8162	20.7781	19.0973	17.3578	19.1997	19.2788	16.397	16.4556	13.0489	18.012	18.937	17.7778	18.3962	17.5273	19.2754	16.8212	17.4805	19.0872	18.0123	19.7862	21.1277	17.0286
Q9UNZ2	NSFL1 cofactor p47	NSFL1C	0.0204388	0.776326	+	0.495589	0.377859		0.0583368	0.983595		0.0926047	0.951602		0.0582915	0.662912		6	6	20.5	17.2442	16.967	17.1521	17.5904	17.2011	17.4536	17.2073	17.0511	17.4377	16.8559	17.0818	17.8551	17.1754	16.8189	16.368	15.9731	15.5362	15.5783	13.529	16.4594	15.6566	17.0047	15.8378	13.6626	16.9221	17.326	16.9575	17.2273	16.7668
Q09161	Nuclear cap-binding protein subunit 1	NCBP1	0.0851134	0.629818		0.424406	0.810264		0.477615	0.478444		0.429137	0.592272		0.126656	0.654113		3	3	5.9	14.1974	13.7099	13.0174	14.1815	11.7369	13.0804	14.4452	13.4528	12.3614	11.1437	12.3812	13.7151	13.8179	13.7299	12.7539	13.3808	13.5487	12.9578	15.0589	12.8452	12.2592	14.6743	12.5158	13.5691	14.0045	13.1794	13.1175	12.784	14.4729
P19838	Nuclear factor NF-kappa-B p105 subunit	NFKB1	0.117	0.73003		0.865099	0.1974		0.195169	0.979433		0.270635	0.984434		0.271222	0.565416		4	4	8	17.2243	16.4307	17.0061	16.9215	16.7678	16.6471	16.9264	17.1417	16.2377	16.6568	16.9225	16.6716	17.2293	16.9489	12.8479	13.5288	15.0023	13.3081	16.5617	15.0698	16.2354	16.2658	14.1607	15.7181	14.7864	15.4898	15.6994	15.6025	13.1997
Q12972	Nuclear inhibitor of protein phosphatase 1	PPP1R8	0.0219016	1.29499	+	0.467698	1.19043		0.074322	1.88351		0.441558	0.952513		0.0291646	1.51659	+	2	2	11.1	13.0698	13.3861	12.8477	13.4599	12.3084	13.066	17.8207	13.1637	16.2908	13.0477	16.3321	18.214	13.8379	12.4586	13.6376	13.2831	12.3394	13.9546	12.3002	12.9292	12.7109	13.019	12.8003	13.2337	13.155	16.3617	12.8874	13.7621	12.2494
Q14980	Nuclear mitotic apparatus protein 1	NUMA1	0.948055	-0.035947		0.996155	-0.00588239		0.990468	0.0199497		0.919734	-0.101198		0.993983	0.00627387		16	16	10.4	17.5504	15.509	14.4772	15.9993	17.2088	16.6676	17.7822	16.5885	17.2466	16.7052	17.5334	18.2059	14.8244	16.6948	17.6541	16.5389	16.2281	16.6751	16.1861	17.2173	17.0268	17.3681	17.205	17.6786	18.3911	17.7671	15.3919	16.9883	14.3417
Q8N1F7	Nuclear pore complex protein Nup93	NUP93	0.468517	0.328381		0.850677	0.240152		0.44706	0.623467		0.856061	0.18596		0.449109	0.420536		4	4	10.6	14.7229	12.6726	15.5185	15.3994	14.4147	14.3857	14.3799	15.7547	12.8036	12.8617	13.9305	13.6925	15.4573	14.1241	14.8486	13.3433	14.9072	12.4529	15.322	12.6622	13.7027	16.5907	13.0288	15.086	15.6627	14.028	13.6238	12.9086	11.8338
Q02818	Nucleobindin-1	NUCB1	0.378539	0.456734		0.96628	-0.0719374		0.231883	1.04002		0.644666	0.465075		0.480731	0.451336		7	7	15	16.485	12.5975	17.2049	14.3237	14.7186	15.7127	16.583	13.7768	13.5434	14.5817	14.7374	14.8415	14.895	14.5855	14.0182	13.2873	15.0789	12.0303	16.3744	14.1723	15.8509	15.2177	13.7425	15.3119	16.1864	16.1674	16.5156	16.122	13.5171
P31483	Nucleolysin TIA-1 isoform p40	TIA1	0.43941	0.346415		0.813535	0.291239		0.325935	0.784959		0.93498	0.072617		0.331377	0.523578		2	1	8	15.2644	11.7975	14.7933	13.8053	15.5169	13.8753	14.1107	13.0776	14.8816	14.4997	14.9301	16.164	14.3646	14.3711	15.1638	14.7366	14.4577	15.3147	16.108	15.1272	15.2503	16.0836	15.1541	15.2634	16.2933	15.9558	15.2566	15.0132	14.4946
P06748	Nucleophosmin	NPM1	0.946815	-0.0348923		0.86288	0.18126		0.638012	-0.31952		0.994839	-0.00474189		0.926409	-0.0544013		4	4	18.7	17.5215	16.9468	15.9308	16.267	17.2416	16.8187	18.0023	17.5674	16.9961	16.7695	16.6095	18.0513	16.6505	16.2197	18.4717	18.3635	17.9656	19.0564	18.4475	18.0879	18.9129	15.9315	18.1934	19.0641	19.1508	19.2961	18.5089	15.4523	17.7794
O75607	Nucleoplasmin-3	NPM3	0.0387657	1.11559	+	0.349775	1.3718		0.172042	1.41684		0.526725	0.686875		0.041788	1.393	+	2	2	20.8	15.5428	15.276	14.1079	15.5369	15.371	14.6454	15.6187	16.4898	14.5686	12.6089	14.3697	15.5396	16.41	14.6747	16.2808	16.663	15.1662	16.788	15.2309	15.5158	15.378	16.6287	15.1241	15.1044	17.0905	18.9929	16.225	16.5224	18.528
P12270	Nucleoprotein TPR	TPR	0.0917412	0.739376		0.66247	0.490843		0.195197	1.03058		0.422013	0.730934		0.128166	0.744838		8	8	4.3	15.377	13.3316	14.664	14.1691	15.2462	13.5483	16.3495	12.7908	14.6444	13.4205	14.2278	16.1146	14.09	13.7226	13.6507	13.3328	12.7813	13.3494	17.24	12.1737	14.0992	15.0078	13.7599	15.3986	14.3393	12.9089	14.4579	13.0809	12.4849
Q13232	Nucleoside diphosphate kinase 3	NME3	0.118711	0.69919		0.513935	0.762952		0.429028	0.580584		0.377353	0.733279		0.192375	0.677132		3	3	24.3	16.9087	14.1669	17.1957	16.2909	17.0143	16.5446	16.8395	15.3567	16.8016	14.927	16.4174	17.2201	16.5608	15.9912	13.0882	16.22	16.1223	13.886	16.1788	16.6025	15.7941	16.6705	12.9832	16.3193	16.8324	19.2619	17.8342	17.6149	16.0684
P55209	Nucleosome assembly protein 1-like 1	NAP1L1	0.07984	1.09463		0.398622	1.34746		0.303076	1.06959		0.444327	0.905981		0.0900664	1.2167		2	2	9.2	16.4615	16.2918	17.7108	15.7335	17.8778	17.5722	18.8312	16.0823	17.7	17.544	13.4302	18.2538	17.0354	17.2769	15.3456	14.3561	12.2237	13.2108	18.6081	15.1892	15.6979	12.6807	11.9342	16.9571	12.8827	17.9273	17.5291	17.5349	15.3284
Q8IVD9	NudC domain-containing protein 3	NUDCD3	0.0524268	0.56635		0.493224	0.537139		0.470991	0.398202		0.202162	0.71254		0.183286	0.471757		3	3	10.2	13.607	13.3952	12.3257	14.704	13.9067	13.9131	14.915	15.2164	13.6363	14.6025	13.0132	13.9729	14.4093	13.2416	12.0294	13.9096	12.3497	13.0709	13.0691	13.2732	13.0808	12.9818	12.7532	14.3211	13.3439	13.6582	12.3719	13.7539	12.7017
Q6UX06	Olfactomedin-4	OLFM4	0.858681	0.165172		0.862367	0.366003		0.648933	0.637133		0.838309	-0.342389		0.590268	0.493593		5	5	14.7	15.8257	13.2259	15.8193	13.4231	14.0181	13.6068	12.702	12.8255	13.08	18.7969	12.9244	17.4999	13.1927	11.4739	14.6196	15.3681	15.1589	18.6512	17.1792	13.6796	17.4586	17.2008	14.3315	15.0228	14.7538	19.6333	17.0592	16.5998	12.906
Q6UWY5	Olfactomedin-like protein 1	OLFML1	0.0215967	-1.04325	+	0.154462	-1.00437		0.196975	-0.991234		0.172112	-1.1129		0.040507	-0.998187	+	2	2	4.5	12.3817	14.252	12.9875	12.5173	12.6367	11.2437	13.6271	13.1933	14.4627	14.0264	13.2415	12.8299	13.7138	11.7197	15.8889	15.5031	14.35	16.758	15.5634	15.8309	12.2233	12.6704	15.108	16.928	14.7275	13.515	14.6349	14.795	13.6756
[truncated: 644 more rows]
[truncated: 21 more columns]
